# Supplementary material for: Crystal structure of 2-oxo-1,2-di­phenyl­ethyl diiso­propyl­carbamate
Source: Acta Crystallogr E Crystallogr Commun. 2021 Oct 13;77(Pt 11):1091–4. doi: 10.1107/S2056989021010367 (PMC8587984; doi:10.1107/S2056989021010367)
Supplement: Supplementary file 1 [file e-77-01091-sup1.cif]

##############################################################################
#                                                                            #
# This CIF contains the data in a paper accepted for publication in          #
# Acta Crystallographica Section E. It conforms to the requirements of       #
# Notes for Authors for Acta Crystallographica Section E, and has been       #
# peer reviewed under the auspices of the IUCr Commission on Journals.       #
#                                                                            #
# Full details of the Crystallographic Information File format               #
# are given in the paper "The Crystallographic Information File (CIF):       #
# a New Standard Archive File for Crystallography" by S. R. Hall, F. H.      #
# Allen and I. D. Brown [Acta Cryst. (1991), A47, 655-685].                  #
#                                                                            #
# The current version of the core CIF dictionary is obtainable from          #
# ftp://ftp.iucr.org/pub/cif_core.dic.                                       #
#                                                                            #
# Software is freely available for graphical display of the structure(s)     #
# in this CIF. For information consult the CIF software page                 #
# http://www.iucr.org/resources/cif/software.                                #
#                                                                            #
# This file may be used for bona fide research purposes within the           #
# scientific community so long as proper attribution is given to the journal # 
# article from which it was obtained.                                        #
#                                                                            #
##############################################################################
data_I
_audit_creation_method     'SHELXL-2018/3'
_journal_date_recd_electronic     2021-09-20
_journal_date_accepted     2021-10-06
_journal_name_full     'Acta Crystallographica, Section E'
_journal_year     2021
_journal_volume     77
_journal_issue     11
_journal_page_first     0
_journal_page_last     0
_journal_paper_category     GO
_journal_paper_doi     10.1107/S2056989021010367
_journal_coeditor_code     WM5618
_publ_contact_author_name     'Wolfgang Imhof'
_publ_contact_author_address
;
Institute of Integrated Natural Sciences
University Koblenz - Landau
Universit\"atsstr. 1
56070 Koblenz
Germany
;
_publ_contact_author_email     'Imhof@uni-koblenz.de'
_publ_contact_author_fax     '++49-261-287-2251'
_publ_contact_author_phone     '++49-261-287-2259'
_publ_section_title
;
Crystal structure of 2-oxo-1,2-diphenylethyl diisopropylcarbamate
;
loop_
    _publ_author_name
    _publ_author_footnote
    _publ_author_address
    'Martens, Viktor' .
;
Institute of Integrated Natural Sciences
University Koblenz - Landau
Universit\"atsstr. 1
56070 Koblenz
Germany
;
    'G\"orls, Helmar' .
;
Institute of Inorganic and Analytical Chemistry
Friedrich-Schiller-University Jena
Humboldtstr. 8
07743 Jena
Germany
;
    'Imhof, Wolfgang' .
;
Institute of Integrated Natural Sciences
University Koblenz - Landau
Universit\"atsstr. 1
56070 Koblenz
Germany
;
_publ_section_synopsis
;
The title compound, C~21~H~25~NO~3~, crystallizes as a racemic twin in the
chiral space group <i>P</i>2~1~. Both <i>R</i>- and <i>S</i>-enantiomers are
connected into infinite helical chains by weak C---H...O hydrogen bonds
between the phenyl ring of the benzoyl group and the carbamate carbonyl group.
;
_chemical_name_systematic
;
2-Oxo-1,2-diphenylethyl diisopropylcarbamate
;
_chemical_name_common     ?
_chemical_formula_moiety     'C21 H25 N O3'
_chemical_formula_sum     'C21 H25 N O3'
_chemical_formula_iupac     'C21 H25 N O3'
_chemical_formula_weight     339.42
_chemical_melting_point     ?
_chemical_absolute_configuration     unk
_space_group_crystal_system     monoclinic
_space_group_name_H-M_alt     'P 21'
_space_group_name_Hall     'P 2yb'
loop_
    _space_group_symop_operation_xyz
    'x, y, z'
    '-x, y+1/2, -z'
_cell_length_a     15.7976(5)
_cell_length_b     5.9184(3)
_cell_length_c     19.5340(8)
_cell_angle_alpha     90
_cell_angle_beta     90.310(2)
_cell_angle_gamma     90
_cell_volume     1826.33(13)
_cell_formula_units_Z     4
_cell_measurement_reflns_used     18477
_cell_measurement_theta_min     1.653
_cell_measurement_theta_max     27.466
_cell_measurement_temperature     133(2)
_exptl_crystal_description     prism
_exptl_crystal_colour     colourless
_exptl_crystal_size_max     0.112
_exptl_crystal_size_mid     0.100
_exptl_crystal_size_min     0.088
_exptl_crystal_density_diffrn     1.234
_exptl_crystal_density_meas     ?
_exptl_crystal_density_method     'not measured'
_exptl_crystal_F_000     728
_exptl_absorpt_coefficient_mu     0.082
_exptl_absorpt_correction_type     multi-scan
_exptl_absorpt_process_details
;
(<i>SADABS</i>; Krause <i>et al.</i>, 2015)
;
_exptl_absorpt_correction_T_min     0.6587
_exptl_absorpt_correction_T_max     0.7456
_diffrn_ambient_temperature     133(2)
_diffrn_source     ?
_diffrn_radiation_type     MoK\a
_diffrn_radiation_wavelength     0.71073
_diffrn_measurement_device_type     'Nonius KappaCCD'
_diffrn_measurement_method     'phi + omega - scans'
_diffrn_detector_area_resol_mean     ?
_diffrn_reflns_number     18477
_diffrn_reflns_av_R_equivalents     0.0508
_diffrn_reflns_av_unetI/netI     0.0806
_diffrn_reflns_theta_min     1.653
_diffrn_reflns_theta_max     27.466
_diffrn_reflns_theta_full     25.242
_diffrn_measured_fraction_theta_max     0.995
_diffrn_measured_fraction_theta_full     0.997
_diffrn_reflns_limit_h_min     -20
_diffrn_reflns_limit_h_max     20
_diffrn_reflns_limit_k_min     -7
_diffrn_reflns_limit_k_max     7
_diffrn_reflns_limit_l_min     -25
_diffrn_reflns_limit_l_max     25
_refine_special_details
;
 Refined as a two-component inversion twin.
;
_reflns_number_total     8221
_reflns_number_gt     7092
_reflns_threshold_expression     'I > 2\s(I)'
_refine_ls_structure_factor_coef     Fsqd
_refine_ls_matrix_type     full
_refine_ls_R_factor_all     0.0853
_refine_ls_R_factor_gt     0.0685
_refine_ls_wR_factor_gt     0.1274
_refine_ls_wR_factor_ref     0.1397
_refine_ls_goodness_of_fit_ref     1.086
_refine_ls_restrained_S_all     1.086
_refine_ls_number_reflns     8221
_refine_ls_number_parameters     460
_refine_ls_number_restraints     1
_refine_ls_hydrogen_treatment     constr
_refine_ls_weighting_scheme     calc
_refine_ls_weighting_details
                           'w=1/[\s^2^(Fo^2^)+2.2197P] where P=(Fo^2^+2Fc^2^)/3'
_atom_sites_solution_hydrogens     geom
_atom_sites_solution_primary     direct
_atom_sites_solution_secondary     difmap
_refine_ls_shift/su_max     0.000
_refine_ls_shift/su_mean     0.000
_refine_diff_density_max     0.268
_refine_diff_density_min     -0.246
_refine_ls_extinction_method     none
_refine_ls_extinction_coef     .
_refine_ls_abs_structure_details
;
 Twinning involves inversion, so Flack parameter cannot be determined
;
_refine_ls_abs_structure_Flack     ?
loop_
    _atom_type_symbol
    _atom_type_description
    _atom_type_scat_dispersion_real
    _atom_type_scat_dispersion_imag
    _atom_type_scat_source
    'C' 'C' 0.0033 0.0016
                         'International Tables Vol C Tables 4.2.6.8 and 6.1.1.4'
    'H' 'H' 0.0000 0.0000
                         'International Tables Vol C Tables 4.2.6.8 and 6.1.1.4'
    'N' 'N' 0.0061 0.0033
                         'International Tables Vol C Tables 4.2.6.8 and 6.1.1.4'
    'O' 'O' 0.0106 0.0060
                         'International Tables Vol C Tables 4.2.6.8 and 6.1.1.4'
_computing_data_collection
;
COLLECT (Nonius 1998)
;
_computing_cell_refinement
;
DENZO (Otwinowski & Minor, 1997)
;
_computing_data_reduction
;
DENZO (Otwinowski & Minor, 1997)
;
_computing_structure_solution
;
SHELXT (Sheldrick, 2015a)
;
_computing_structure_refinement
;
SHELXL (Sheldrick, 2015b)
;
_computing_molecular_graphics
;
ORTEP-3 for Windows (Farrugia, 2012)
;
_computing_publication_material
;
Mercury (Macrae <i>et al.</i>,  2020)
;
loop_
    _atom_site_type_symbol
    _atom_site_label
    _atom_site_fract_x
    _atom_site_fract_y
    _atom_site_fract_z
    _atom_site_U_iso_or_equiv
    _atom_site_adp_type
    _atom_site_calc_flag
    _atom_site_occupancy
    _atom_site_disorder_assembly
    _atom_site_disorder_group
    O O1A 0.8121(3) 0.6853(7) -0.0240(2) 0.0288(10) Uani d 1 . .
    O O2A 0.6870(3) 0.4176(7) 0.01863(19) 0.0190(9) Uani d 1 . .
    O O3A 0.7822(3) 0.2958(8) 0.0975(2) 0.0261(10) Uani d 1 . .
    N N1A 0.6619(3) 0.4852(9) 0.1293(2) 0.0199(11) Uani d 1 . .
    C C1A 0.8205(4) 0.4889(10) -0.0388(3) 0.0194(12) Uani d 1 . .
    C C2A 0.7421(3) 0.3312(10) -0.0333(3) 0.0170(11) Uani d 1 . .
    H H2A 0.759703 0.172549 -0.022792 0.020 Uiso calc 1 . .
    C C3A 0.7164(4) 0.3938(10) 0.0838(3) 0.0201(12) Uani d 1 . .
    C C4A 0.6799(4) 0.4475(11) 0.2031(3) 0.0224(13) Uani d 1 . .
    H H4A 0.731816 0.351359 0.206096 0.027 Uiso calc 1 . .
    C C5A 0.6988(4) 0.6660(12) 0.2408(3) 0.0337(16) Uani d 1 . .
    H H5AA 0.717040 0.631644 0.287699 0.051 Uiso calc 1 . .
    H H5AB 0.647681 0.759697 0.242005 0.051 Uiso calc 1 . .
    H H5AC 0.743922 0.747829 0.217106 0.051 Uiso calc 1 . .
    C C6A 0.6084(4) 0.3161(12) 0.2359(3) 0.0286(14) Uani d 1 . .
    H H6AA 0.625444 0.268598 0.281976 0.043 Uiso calc 1 . .
    H H6AB 0.595400 0.182491 0.208083 0.043 Uiso calc 1 . .
    H H6AC 0.557999 0.412251 0.238758 0.043 Uiso calc 1 . .
    C C7A 0.5909(3) 0.6403(10) 0.1106(3) 0.0186(12) Uani d 1 . .
    H H7A 0.563719 0.685615 0.154630 0.022 Uiso calc 1 . .
    C C8A 0.6230(4) 0.8573(11) 0.0779(3) 0.0267(13) Uani d 1 . .
    H H8AA 0.666444 0.925211 0.107349 0.040 Uiso calc 1 . .
    H H8AB 0.575809 0.963387 0.072233 0.040 Uiso calc 1 . .
    H H8AC 0.647270 0.822968 0.033024 0.040 Uiso calc 1 . .
    C C9A 0.5215(4) 0.5267(11) 0.0676(3) 0.0218(12) Uani d 1 . .
    H H9AA 0.471118 0.623236 0.066660 0.033 Uiso calc 1 . .
    H H9AB 0.507155 0.380250 0.087855 0.033 Uiso calc 1 . .
    H H9AC 0.541918 0.504067 0.020820 0.033 Uiso calc 1 . .
    C C10A 0.9019(4) 0.3949(9) -0.0646(3) 0.0172(11) Uani d 1 . .
    C C11A 0.9726(4) 0.5377(11) -0.0640(3) 0.0238(13) Uani d 1 . .
    H H11A 0.967778 0.685807 -0.045748 0.029 Uiso calc 1 . .
    C C12A 1.0490(4) 0.4657(12) -0.0897(3) 0.0303(15) Uani d 1 . .
    H H12A 1.096641 0.563704 -0.088757 0.036 Uiso calc 1 . .
    C C13A 1.0564(4) 0.2506(13) -0.1167(3) 0.0327(16) Uani d 1 . .
    H H13A 1.108798 0.202773 -0.135411 0.039 Uiso calc 1 . .
    C C14A 0.9876(4) 0.1038(11) -0.1168(3) 0.0297(15) Uani d 1 . .
    H H14A 0.993042 -0.044172 -0.135173 0.036 Uiso calc 1 . .
    C C15A 0.9104(3) 0.1759(10) -0.0897(3) 0.0213(12) Uani d 1 . .
    H H15A 0.863640 0.075140 -0.088342 0.026 Uiso calc 1 . .
    C C16A 0.6918(3) 0.3416(10) -0.0996(3) 0.0184(12) Uani d 1 . .
    C C17A 0.6459(4) 0.5366(11) -0.1152(3) 0.0253(13) Uani d 1 . .
    H H17A 0.647648 0.661921 -0.084779 0.030 Uiso calc 1 . .
    C C18A 0.5975(4) 0.5490(12) -0.1749(3) 0.0276(14) Uani d 1 . .
    H H18A 0.565708 0.681533 -0.184613 0.033 Uiso calc 1 . .
    C C19A 0.5955(4) 0.3686(12) -0.2201(3) 0.0294(15) Uani d 1 . .
    H H19A 0.562904 0.377176 -0.261009 0.035 Uiso calc 1 . .
    C C20A 0.6413(4) 0.1766(12) -0.2050(3) 0.0302(15) Uani d 1 . .
    H H20A 0.639871 0.052366 -0.235793 0.036 Uiso calc 1 . .
    C C21A 0.6895(4) 0.1619(11) -0.1456(3) 0.0230(13) Uani d 1 . .
    H H21A 0.721040 0.028715 -0.136229 0.028 Uiso calc 1 . .
    O O1B 0.6967(3) 0.7307(7) 0.4533(2) 0.0271(10) Uani d 1 . .
    O O2B 0.8103(3) 0.4526(7) 0.51374(18) 0.0194(9) Uani d 1 . .
    O O3B 0.7098(3) 0.3500(8) 0.5898(2) 0.0264(10) Uani d 1 . .
    N N1B 0.8295(3) 0.5399(9) 0.6247(2) 0.0196(10) Uani d 1 . .
    C C1B 0.6829(4) 0.5301(10) 0.4479(3) 0.0200(12) Uani d 1 . .
    C C2B 0.7551(3) 0.3627(10) 0.4613(3) 0.0183(12) Uani d 1 . .
    H H2B 0.732304 0.212046 0.475242 0.022 Uiso calc 1 . .
    C C3B 0.7777(4) 0.4423(10) 0.5781(3) 0.0189(12) Uani d 1 . .
    C C4B 0.8101(4) 0.5094(11) 0.6976(3) 0.0258(14) Uani d 1 . .
    H H4B 0.756939 0.418041 0.700236 0.031 Uiso calc 1 . .
    C C5B 0.7933(5) 0.7329(14) 0.7337(3) 0.0413(19) Uani d 1 . .
    H H5BA 0.846412 0.817367 0.738191 0.062 Uiso calc 1 . .
    H H5BB 0.770122 0.703504 0.779273 0.062 Uiso calc 1 . .
    H H5BC 0.752597 0.821747 0.706896 0.062 Uiso calc 1 . .
    C C6B 0.8799(5) 0.3745(13) 0.7337(3) 0.0386(18) Uani d 1 . .
    H H6BA 0.863578 0.346188 0.781268 0.058 Uiso calc 1 . .
    H H6BB 0.932837 0.460894 0.732922 0.058 Uiso calc 1 . .
    H H6BC 0.888072 0.230129 0.710081 0.058 Uiso calc 1 . .
    C C7B 0.9040(4) 0.6810(10) 0.6067(3) 0.0216(12) Uani d 1 . .
    H H7B 0.928159 0.734045 0.651270 0.026 Uiso calc 1 . .
    C C8B 0.8777(4) 0.8945(11) 0.5683(3) 0.0278(14) Uani d 1 . .
    H H8BA 0.833198 0.972502 0.593895 0.042 Uiso calc 1 . .
    H H8BB 0.856216 0.853703 0.522793 0.042 Uiso calc 1 . .
    H H8BC 0.926743 0.994531 0.563576 0.042 Uiso calc 1 . .
    C C9B 0.9745(4) 0.5502(11) 0.5720(3) 0.0272(14) Uani d 1 . .
    H H9BA 0.986965 0.413125 0.598401 0.041 Uiso calc 1 . .
    H H9BB 1.025404 0.644571 0.569792 0.041 Uiso calc 1 . .
    H H9BC 0.956746 0.508404 0.525597 0.041 Uiso calc 1 . .
    C C10B 0.5976(3) 0.4428(10) 0.4260(3) 0.0165(11) Uani d 1 . .
    C C11B 0.5695(4) 0.2237(10) 0.4395(3) 0.0206(12) Uani d 1 . .
    H H11B 0.606805 0.115534 0.459205 0.025 Uiso calc 1 . .
    C C12B 0.4860(3) 0.1654(11) 0.4238(3) 0.0223(12) Uani d 1 . .
    H H12B 0.466538 0.016660 0.433074 0.027 Uiso calc 1 . .
    C C13B 0.4313(4) 0.3211(12) 0.3951(3) 0.0260(14) Uani d 1 . .
    H H13B 0.374611 0.278911 0.384894 0.031 Uiso calc 1 . .
    C C14B 0.4588(4) 0.5393(11) 0.3809(3) 0.0232(13) Uani d 1 . .
    H H14B 0.421022 0.646333 0.361192 0.028 Uiso calc 1 . .
    C C15B 0.5419(4) 0.5997(10) 0.3959(3) 0.0221(13) Uani d 1 . .
    H H15B 0.561242 0.747893 0.385732 0.027 Uiso calc 1 . .
    C C16B 0.8076(3) 0.3419(10) 0.3967(3) 0.0185(11) Uani d 1 . .
    C C17B 0.8615(4) 0.5147(11) 0.3770(3) 0.0220(12) Uani d 1 . .
    H H17B 0.866476 0.646580 0.404392 0.026 Uiso calc 1 . .
    C C18B 0.9080(4) 0.4954(11) 0.3172(3) 0.0235(13) Uani d 1 . .
    H H18B 0.944589 0.614749 0.303810 0.028 Uiso calc 1 . .
    C C19B 0.9015(4) 0.3042(12) 0.2771(3) 0.0286(15) Uani d 1 . .
    H H19B 0.933510 0.292162 0.236173 0.034 Uiso calc 1 . .
    C C20B 0.8484(4) 0.1302(11) 0.2965(3) 0.0259(14) Uani d 1 . .
    H H20B 0.843657 -0.001200 0.268859 0.031 Uiso calc 1 . .
    C C21B 0.8016(4) 0.1475(10) 0.3570(3) 0.0217(12) Uani d 1 . .
    H H21B 0.765911 0.026904 0.370783 0.026 Uiso calc 1 . .
loop_
    _atom_site_aniso_label
    _atom_site_aniso_U_11
    _atom_site_aniso_U_22
    _atom_site_aniso_U_33
    _atom_site_aniso_U_12
    _atom_site_aniso_U_13
    _atom_site_aniso_U_23
    O1A 0.026(2) 0.018(2) 0.042(3) -0.0023(19) 0.005(2) -0.007(2)
    O2A 0.019(2) 0.022(2) 0.0166(18) 0.0056(17) 0.0047(16) -0.0037(16)
    O3A 0.023(2) 0.029(3) 0.027(2) 0.0088(19) -0.0014(18) 0.0011(18)
    N1A 0.017(2) 0.026(3) 0.017(2) 0.004(2) -0.0009(18) -0.001(2)
    C1A 0.023(3) 0.015(3) 0.020(3) -0.001(2) -0.002(2) -0.002(2)
    C2A 0.020(3) 0.015(3) 0.016(2) 0.005(2) 0.002(2) 0.000(2)
    C3A 0.022(3) 0.015(3) 0.023(3) -0.003(2) -0.002(2) 0.001(2)
    C4A 0.024(3) 0.024(3) 0.019(3) 0.006(3) -0.003(2) -0.003(2)
    C5A 0.037(4) 0.040(4) 0.025(3) -0.008(3) -0.009(3) -0.007(3)
    C6A 0.039(4) 0.026(3) 0.021(3) -0.005(3) 0.003(3) 0.000(3)
    C7A 0.017(3) 0.023(3) 0.015(3) 0.006(2) 0.000(2) 0.001(2)
    C8A 0.032(3) 0.018(3) 0.029(3) 0.002(3) -0.003(3) -0.002(3)
    C9A 0.018(3) 0.025(3) 0.022(3) 0.003(3) 0.002(2) 0.001(3)
    C10A 0.023(3) 0.013(3) 0.015(3) -0.001(2) 0.000(2) 0.003(2)
    C11A 0.026(3) 0.021(3) 0.024(3) -0.004(3) 0.000(2) -0.001(3)
    C12A 0.024(3) 0.037(4) 0.030(3) -0.009(3) 0.000(3) 0.002(3)
    C13A 0.019(3) 0.045(4) 0.034(4) 0.008(3) 0.008(3) 0.010(3)
    C14A 0.035(3) 0.026(4) 0.029(3) 0.010(3) 0.006(3) 0.008(3)
    C15A 0.017(3) 0.024(3) 0.023(3) -0.002(2) 0.005(2) 0.006(2)
    C16A 0.016(3) 0.020(3) 0.019(3) -0.007(2) 0.008(2) -0.001(2)
    C17A 0.029(3) 0.021(3) 0.026(3) -0.001(3) 0.003(3) -0.002(3)
    C18A 0.026(3) 0.030(4) 0.026(3) 0.005(3) 0.000(3) -0.003(3)
    C19A 0.023(3) 0.044(4) 0.020(3) 0.000(3) 0.000(2) -0.004(3)
    C20A 0.029(3) 0.032(4) 0.030(3) -0.006(3) 0.004(3) -0.012(3)
    C21A 0.022(3) 0.023(3) 0.024(3) 0.004(3) 0.003(2) -0.002(2)
    O1B 0.026(2) 0.016(2) 0.039(3) -0.0019(18) -0.003(2) 0.0013(18)
    O2B 0.019(2) 0.022(2) 0.0173(18) -0.0015(17) 0.0029(16) 0.0019(16)
    O3B 0.023(2) 0.029(2) 0.027(2) -0.0082(19) 0.0045(17) 0.0007(19)
    N1B 0.020(2) 0.022(3) 0.017(2) -0.002(2) 0.0021(19) 0.000(2)
    C1B 0.024(3) 0.018(3) 0.018(3) -0.003(3) 0.003(2) 0.002(2)
    C2B 0.019(3) 0.014(3) 0.022(3) -0.002(2) -0.007(2) 0.001(2)
    C3B 0.018(3) 0.015(3) 0.024(3) 0.004(2) 0.000(2) 0.006(2)
    C4B 0.025(3) 0.035(4) 0.017(3) -0.009(3) 0.004(2) 0.001(3)
    C5B 0.047(4) 0.047(5) 0.030(4) 0.004(4) 0.015(3) -0.007(3)
    C6B 0.054(5) 0.039(5) 0.023(3) -0.004(4) 0.000(3) 0.011(3)
    C7B 0.025(3) 0.021(3) 0.020(3) -0.005(2) 0.001(2) -0.003(2)
    C8B 0.034(3) 0.021(3) 0.028(3) -0.004(3) 0.000(3) 0.004(3)
    C9B 0.024(3) 0.028(4) 0.030(3) -0.002(3) 0.003(3) -0.002(3)
    C10B 0.017(3) 0.019(3) 0.013(2) 0.001(2) 0.002(2) -0.003(2)
    C11B 0.019(3) 0.021(3) 0.022(3) -0.001(2) 0.001(2) 0.004(2)
    C12B 0.020(3) 0.021(3) 0.026(3) -0.006(2) 0.002(2) -0.003(3)
    C13B 0.019(3) 0.038(4) 0.021(3) -0.004(3) 0.002(2) -0.006(3)
    C14B 0.023(3) 0.027(3) 0.020(3) 0.006(3) -0.006(2) 0.000(3)
    C15B 0.024(3) 0.020(3) 0.022(3) 0.004(2) 0.003(2) -0.003(2)
    C16B 0.018(3) 0.018(3) 0.019(3) 0.000(2) -0.004(2) 0.003(2)
    C17B 0.023(3) 0.021(3) 0.022(3) 0.003(3) -0.001(2) 0.000(2)
    C18B 0.022(3) 0.024(3) 0.024(3) -0.001(3) 0.001(2) 0.007(3)
    C19B 0.025(3) 0.037(4) 0.024(3) 0.004(3) 0.005(3) 0.003(3)
    C20B 0.029(3) 0.025(3) 0.024(3) 0.007(3) -0.001(3) -0.004(3)
    C21B 0.020(3) 0.019(3) 0.026(3) 0.000(2) -0.007(2) 0.002(2)
_geom_special_details
;
 All esds (except the esd in the dihedral angle between two l.s. planes)
 are estimated using the full covariance matrix.  The cell esds are taken
 into account individually in the estimation of esds in distances, angles
 and torsion angles; correlations between esds in cell parameters are only
 used when they are defined by crystal symmetry.  An approximate (isotropic)
 treatment of cell esds is used for estimating esds involving l.s. planes.
;
loop_
    _geom_bond_atom_site_label_1
    _geom_bond_atom_site_label_2
    _geom_bond_site_symmetry_2
    _geom_bond_distance
    _geom_bond_publ_flag
    O1A C1A . 1.205(7) ?
    O2A C3A . 1.360(7) ?
    O2A C2A . 1.435(6) ?
    O3A C3A . 1.219(7) ?
    N1A C3A . 1.354(7) ?
    N1A C4A . 1.484(7) ?
    N1A C7A . 1.493(7) ?
    C1A C10A . 1.491(8) ?
    C1A C2A . 1.555(8) ?
    C2A C16A . 1.516(8) ?
    C2A H2A . 1.0000 ?
    C4A C6A . 1.516(8) ?
    C4A C5A . 1.518(9) ?
    C4A H4A . 1.0000 ?
    C5A H5AA . 0.9800 ?
    C5A H5AB . 0.9800 ?
    C5A H5AC . 0.9800 ?
    C6A H6AA . 0.9800 ?
    C6A H6AB . 0.9800 ?
    C6A H6AC . 0.9800 ?
    C7A C8A . 1.523(8) ?
    C7A C9A . 1.532(8) ?
    C7A H7A . 1.0000 ?
    C8A H8AA . 0.9800 ?
    C8A H8AB . 0.9800 ?
    C8A H8AC . 0.9800 ?
    C9A H9AA . 0.9800 ?
    C9A H9AB . 0.9800 ?
    C9A H9AC . 0.9800 ?
    C10A C15A . 1.392(8) ?
    C10A C11A . 1.400(8) ?
    C11A C12A . 1.377(8) ?
    C11A H11A . 0.9500 ?
    C12A C13A . 1.384(10) ?
    C12A H12A . 0.9500 ?
    C13A C14A . 1.391(9) ?
    C13A H13A . 0.9500 ?
    C14A C15A . 1.400(8) ?
    C14A H14A . 0.9500 ?
    C15A H15A . 0.9500 ?
    C16A C21A . 1.392(8) ?
    C16A C17A . 1.396(9) ?
    C17A C18A . 1.393(8) ?
    C17A H17A . 0.9500 ?
    C18A C19A . 1.386(9) ?
    C18A H18A . 0.9500 ?
    C19A C20A . 1.378(10) ?
    C19A H19A . 0.9500 ?
    C20A C21A . 1.388(9) ?
    C20A H20A . 0.9500 ?
    C21A H21A . 0.9500 ?
    O1B C1B . 1.212(7) ?
    O2B C3B . 1.363(6) ?
    O2B C2B . 1.443(6) ?
    O3B C3B . 1.227(7) ?
    N1B C3B . 1.350(7) ?
    N1B C4B . 1.469(7) ?
    N1B C7B . 1.486(7) ?
    C1B C10B . 1.503(8) ?
    C1B C2B . 1.533(8) ?
    C2B C16B . 1.519(8) ?
    C2B H2B . 1.0000 ?
    C4B C5B . 1.524(10) ?
    C4B C6B . 1.531(9) ?
    C4B H4B . 1.0000 ?
    C5B H5BA . 0.9800 ?
    C5B H5BB . 0.9800 ?
    C5B H5BC . 0.9800 ?
    C6B H6BA . 0.9800 ?
    C6B H6BB . 0.9800 ?
    C6B H6BC . 0.9800 ?
    C7B C9B . 1.519(8) ?
    C7B C8B . 1.526(8) ?
    C7B H7B . 1.0000 ?
    C8B H8BA . 0.9800 ?
    C8B H8BB . 0.9800 ?
    C8B H8BC . 0.9800 ?
    C9B H9BA . 0.9800 ?
    C9B H9BB . 0.9800 ?
    C9B H9BC . 0.9800 ?
    C10B C11B . 1.396(8) ?
    C10B C15B . 1.405(8) ?
    C11B C12B . 1.396(8) ?
    C11B H11B . 0.9500 ?
    C12B C13B . 1.380(9) ?
    C12B H12B . 0.9500 ?
    C13B C14B . 1.391(9) ?
    C13B H13B . 0.9500 ?
    C14B C15B . 1.391(8) ?
    C14B H14B . 0.9500 ?
    C15B H15B . 0.9500 ?
    C16B C17B . 1.386(8) ?
    C16B C21B . 1.391(8) ?
    C17B C18B . 1.388(8) ?
    C17B H17B . 0.9500 ?
    C18B C19B . 1.380(9) ?
    C18B H18B . 0.9500 ?
    C19B C20B . 1.383(9) ?
    C19B H19B . 0.9500 ?
    C20B C21B . 1.400(8) ?
    C20B H20B . 0.9500 ?
    C21B H21B . 0.9500 ?
loop_
    _geom_angle_atom_site_label_1
    _geom_angle_atom_site_label_2
    _geom_angle_atom_site_label_3
    _geom_angle_site_symmetry_1
    _geom_angle_site_symmetry_3
    _geom_angle
    _geom_angle_publ_flag
    C3A O2A C2A . . 114.8(4) ?
    C3A N1A C4A . . 117.2(5) ?
    C3A N1A C7A . . 124.4(5) ?
    C4A N1A C7A . . 118.0(4) ?
    O1A C1A C10A . . 122.5(5) ?
    O1A C1A C2A . . 118.3(5) ?
    C10A C1A C2A . . 119.2(5) ?
    O2A C2A C16A . . 105.8(4) ?
    O2A C2A C1A . . 108.7(5) ?
    C16A C2A C1A . . 109.4(4) ?
    O2A C2A H2A . . 110.9 ?
    C16A C2A H2A . . 110.9 ?
    C1A C2A H2A . . 110.9 ?
    O3A C3A N1A . . 126.2(5) ?
    O3A C3A O2A . . 122.8(5) ?
    N1A C3A O2A . . 110.9(5) ?
    N1A C4A C6A . . 110.4(5) ?
    N1A C4A C5A . . 112.3(5) ?
    C6A C4A C5A . . 112.1(5) ?
    N1A C4A H4A . . 107.2 ?
    C6A C4A H4A . . 107.2 ?
    C5A C4A H4A . . 107.2 ?
    C4A C5A H5AA . . 109.5 ?
    C4A C5A H5AB . . 109.5 ?
    H5AA C5A H5AB . . 109.5 ?
    C4A C5A H5AC . . 109.5 ?
    H5AA C5A H5AC . . 109.5 ?
    H5AB C5A H5AC . . 109.5 ?
    C4A C6A H6AA . . 109.5 ?
    C4A C6A H6AB . . 109.5 ?
    H6AA C6A H6AB . . 109.5 ?
    C4A C6A H6AC . . 109.5 ?
    H6AA C6A H6AC . . 109.5 ?
    H6AB C6A H6AC . . 109.5 ?
    N1A C7A C8A . . 111.7(5) ?
    N1A C7A C9A . . 113.5(5) ?
    C8A C7A C9A . . 112.2(5) ?
    N1A C7A H7A . . 106.3 ?
    C8A C7A H7A . . 106.3 ?
    C9A C7A H7A . . 106.3 ?
    C7A C8A H8AA . . 109.5 ?
    C7A C8A H8AB . . 109.5 ?
    H8AA C8A H8AB . . 109.5 ?
    C7A C8A H8AC . . 109.5 ?
    H8AA C8A H8AC . . 109.5 ?
    H8AB C8A H8AC . . 109.5 ?
    C7A C9A H9AA . . 109.5 ?
    C7A C9A H9AB . . 109.5 ?
    H9AA C9A H9AB . . 109.5 ?
    C7A C9A H9AC . . 109.5 ?
    H9AA C9A H9AC . . 109.5 ?
    H9AB C9A H9AC . . 109.5 ?
    C15A C10A C11A . . 119.1(5) ?
    C15A C10A C1A . . 123.5(5) ?
    C11A C10A C1A . . 117.5(5) ?
    C12A C11A C10A . . 120.8(6) ?
    C12A C11A H11A . . 119.6 ?
    C10A C11A H11A . . 119.6 ?
    C11A C12A C13A . . 119.9(6) ?
    C11A C12A H12A . . 120.0 ?
    C13A C12A H12A . . 120.0 ?
    C12A C13A C14A . . 120.5(6) ?
    C12A C13A H13A . . 119.7 ?
    C14A C13A H13A . . 119.7 ?
    C13A C14A C15A . . 119.4(6) ?
    C13A C14A H14A . . 120.3 ?
    C15A C14A H14A . . 120.3 ?
    C10A C15A C14A . . 120.2(6) ?
    C10A C15A H15A . . 119.9 ?
    C14A C15A H15A . . 119.9 ?
    C21A C16A C17A . . 118.6(5) ?
    C21A C16A C2A . . 122.1(5) ?
    C17A C16A C2A . . 119.3(5) ?
    C18A C17A C16A . . 120.5(6) ?
    C18A C17A H17A . . 119.7 ?
    C16A C17A H17A . . 119.7 ?
    C19A C18A C17A . . 120.2(6) ?
    C19A C18A H18A . . 119.9 ?
    C17A C18A H18A . . 119.9 ?
    C20A C19A C18A . . 119.3(6) ?
    C20A C19A H19A . . 120.4 ?
    C18A C19A H19A . . 120.4 ?
    C19A C20A C21A . . 121.0(6) ?
    C19A C20A H20A . . 119.5 ?
    C21A C20A H20A . . 119.5 ?
    C20A C21A C16A . . 120.3(6) ?
    C20A C21A H21A . . 119.8 ?
    C16A C21A H21A . . 119.8 ?
    C3B O2B C2B . . 114.1(4) ?
    C3B N1B C4B . . 118.1(5) ?
    C3B N1B C7B . . 124.0(4) ?
    C4B N1B C7B . . 117.9(5) ?
    O1B C1B C10B . . 121.5(6) ?
    O1B C1B C2B . . 118.9(5) ?
    C10B C1B C2B . . 119.5(5) ?
    O2B C2B C16B . . 106.8(4) ?
    O2B C2B C1B . . 109.2(5) ?
    C16B C2B C1B . . 108.6(4) ?
    O2B C2B H2B . . 110.7 ?
    C16B C2B H2B . . 110.7 ?
    C1B C2B H2B . . 110.7 ?
    O3B C3B N1B . . 126.4(5) ?
    O3B C3B O2B . . 121.8(5) ?
    N1B C3B O2B . . 111.8(5) ?
    N1B C4B C5B . . 112.3(5) ?
    N1B C4B C6B . . 110.9(5) ?
    C5B C4B C6B . . 111.4(6) ?
    N1B C4B H4B . . 107.3 ?
    C5B C4B H4B . . 107.3 ?
    C6B C4B H4B . . 107.3 ?
    C4B C5B H5BA . . 109.5 ?
    C4B C5B H5BB . . 109.5 ?
    H5BA C5B H5BB . . 109.5 ?
    C4B C5B H5BC . . 109.5 ?
    H5BA C5B H5BC . . 109.5 ?
    H5BB C5B H5BC . . 109.5 ?
    C4B C6B H6BA . . 109.5 ?
    C4B C6B H6BB . . 109.5 ?
    H6BA C6B H6BB . . 109.5 ?
    C4B C6B H6BC . . 109.5 ?
    H6BA C6B H6BC . . 109.5 ?
    H6BB C6B H6BC . . 109.5 ?
    N1B C7B C9B . . 113.7(5) ?
    N1B C7B C8B . . 111.6(5) ?
    C9B C7B C8B . . 113.7(5) ?
    N1B C7B H7B . . 105.6 ?
    C9B C7B H7B . . 105.6 ?
    C8B C7B H7B . . 105.6 ?
    C7B C8B H8BA . . 109.5 ?
    C7B C8B H8BB . . 109.5 ?
    H8BA C8B H8BB . . 109.5 ?
    C7B C8B H8BC . . 109.5 ?
    H8BA C8B H8BC . . 109.5 ?
    H8BB C8B H8BC . . 109.5 ?
    C7B C9B H9BA . . 109.5 ?
    C7B C9B H9BB . . 109.5 ?
    H9BA C9B H9BB . . 109.5 ?
    C7B C9B H9BC . . 109.5 ?
    H9BA C9B H9BC . . 109.5 ?
    H9BB C9B H9BC . . 109.5 ?
    C11B C10B C15B . . 119.6(5) ?
    C11B C10B C1B . . 123.4(5) ?
    C15B C10B C1B . . 116.7(5) ?
    C10B C11B C12B . . 119.3(6) ?
    C10B C11B H11B . . 120.4 ?
    C12B C11B H11B . . 120.4 ?
    C13B C12B C11B . . 120.8(6) ?
    C13B C12B H12B . . 119.6 ?
    C11B C12B H12B . . 119.6 ?
    C12B C13B C14B . . 120.4(6) ?
    C12B C13B H13B . . 119.8 ?
    C14B C13B H13B . . 119.8 ?
    C13B C14B C15B . . 119.5(6) ?
    C13B C14B H14B . . 120.3 ?
    C15B C14B H14B . . 120.3 ?
    C14B C15B C10B . . 120.4(6) ?
    C14B C15B H15B . . 119.8 ?
    C10B C15B H15B . . 119.8 ?
    C17B C16B C21B . . 119.7(5) ?
    C17B C16B C2B . . 120.7(5) ?
    C21B C16B C2B . . 119.7(5) ?
    C16B C17B C18B . . 120.1(6) ?
    C16B C17B H17B . . 119.9 ?
    C18B C17B H17B . . 119.9 ?
    C19B C18B C17B . . 120.5(6) ?
    C19B C18B H18B . . 119.8 ?
    C17B C18B H18B . . 119.8 ?
    C18B C19B C20B . . 119.8(6) ?
    C18B C19B H19B . . 120.1 ?
    C20B C19B H19B . . 120.1 ?
    C19B C20B C21B . . 120.1(6) ?
    C19B C20B H20B . . 120.0 ?
    C21B C20B H20B . . 120.0 ?
    C16B C21B C20B . . 119.8(6) ?
    C16B C21B H21B . . 120.1 ?
    C20B C21B H21B . . 120.1 ?
loop_
    _geom_hbond_atom_site_label_D
    _geom_hbond_atom_site_label_H
    _geom_hbond_atom_site_label_A
    _geom_hbond_site_symmetry_A
    _geom_hbond_distance_DH
    _geom_hbond_distance_HA
    _geom_hbond_distance_DA
    _geom_hbond_angle_DHA
    _geom_hbond_publ_flag
    C12A H12A O3A 2_755 0.95 2.36 3.309(2) 174.4 yes
    C14B H14B O3B 2_656 0.95 2.58 3.288(2) 131.5 yes
    C11B H11B O1B 1_545 0.95 2.69 3.553(2) 151.7 yes
    C21B H21B O1B 1_545 0.95 2.62 3.522(2) 157.9 yes
_shelx_space_group_comment
;
The symmetry employed for this shelxl refinement is uniquely defined
by the following loop, which should always be used as a source of
symmetry information in preference to the above space-group names.
They are only intended as comments.
;
_shelx_estimated_absorpt_T_min     0.991
_shelx_estimated_absorpt_T_max     0.993
_shelx_hkl_file
;
  -2   0   0 1360.11 90.6671   1
  -2   0   0 1362.11 76.0887   2
   2   0   0 1358.43 75.3800   2
  -3   0   0 -0.3842 0.93914   2
  -3   0   0 1.10794 0.80303   1
   3   0   0 1.86772 0.73980   4
   3   0   0 0.70005 0.76212   2
   3   0   0 1.14824 0.56261   1
   3   0   0 1.88363 0.87117   1
  -4   0   0 309.542 19.7992   1
  -4   0   0 312.962 17.1559   2
   4   0   0 296.934 16.6199   2
   4   0   0 318.068 18.5961   4
   4   0   0 318.883 27.6158   1
   4   0   0 301.808 16.9253   1
   5   0   0 5.36717 1.10904   1
  -5   0   0 3.79868 1.05919   2
   5   0   0 4.93616 1.15825   3
  -5   0   0 6.01912 1.07983   1
   5   0   0 4.64445 1.06688   1
   5   0   0 3.44452 0.92992   2
   6   0   0 89.9297 6.37260   2
   6   0   0 86.9019 6.26992   4
  -6   0   0 75.0943 5.21940   1
   6   0   0 81.8535 5.03978   1
  -6   0   0 81.6195 5.16174   2
   6   0   0 80.1740 5.91163   3
   6   0   0 84.0977 8.53174   1
   7   0   0 17.6840 2.57012   1
   7   0   0 15.1382 1.79239   1
   7   0   0 14.4234 1.82193   4
  -7   0   0 14.2073 1.73984   1
   7   0   0 19.8855 2.36555   3
   7   0   0 19.1886 2.28690   2
   8   0   0 1043.53 85.4220   4
   8   0   0 1028.88 90.2266   1
   8   0   0 1024.96 65.1523   3
   8   0   0 1018.93 109.669   1
   9   0   0 22.9118 3.22585   1
   9   0   0 25.3929 2.91178   1
  -9   0   0 28.8015 3.50003   1
   9   0   0 26.7718 2.96109   3
 -10   0   0 942.600 94.4302   1
  10   0   0 1003.65 118.058   1
  10   0   0 947.138 72.0569   3
 -10   0   0 941.263 104.367   1
 -11   0   0 1.46539 1.71852   1
  12   0   0 18.4921 3.06627   3
 -12   0   0 19.2118 2.76478   1
  12   0   0 19.8698 4.61519   1
  13   0   0 -0.7793 2.25164   3
  13   0   0 -0.8925 2.07050   1
 -13   0   0 -0.9941 1.74045   1
 -14   0   0 100.243 8.80911   1
  14   0   0 124.724 10.9228   3
  15   0   0 15.7876 3.94480   3
 -15   0   0 16.3678 2.86557   1
  16   0   0 2.28296 3.46997   3
 -16   0   0 1.91679 2.34751   1
 -17   0   0 1.45443 2.36370   1
  17   0   0 3.32353 3.30226   3
  18   0   0 95.2265 12.6146   3
  19   0   0 8.71023 3.86479   3
   0  -1   0 2.88796 1.74665   1
   0  -1   0 1.71553 1.64399   1
   0   1   0 -0.7181 1.20165   1
   0   1   0 1.31176 2.12687   1
   1  -1   0 9715.83 515.499   1
  -1  -1   0 9556.25 534.844   1
  -1  -1   0 9882.97 562.409   1
   1  -1   0 9999.99 586.827   1
   1   1   0 9866.25 533.799   1
  -1   1   0 9721.85 563.299   1
   1   1   0 9257.65 563.736   1
  -1   1   0 9437.10 530.708   1
   2  -1   0 49.3505 3.87922   1
  -2  -1   0 41.6596 3.99324   1
  -2  -1   0 44.1083 3.95673   1
   2  -1   0 57.0564 3.51028   1
  -2   1   0 43.1979 3.54997   1
   2   1   0 51.1479 3.96323   1
  -2   1   0 50.3739 4.31440   1
   2   1   0 44.8825 4.04460   1
  -3  -1   0 303.341 16.6162   1
   3  -1   0 335.111 17.2562   2
   3  -1   0 290.887 17.7123   1
   3  -1   0 315.866 21.1377   1
  -3  -1   0 319.852 18.0054   4
  -3  -1   0 336.354 20.1005   1
  -3   1   0 331.597 19.5328   1
   3   1   0 330.748 22.5034   1
   3   1   0 309.298 19.5389   1
  -3   1   0 331.359 21.4821   1
  -3   1   0 336.426 18.5465   2
  -4  -1   0 11.4746 2.18642   1
   4  -1   0 15.5263 1.84349   2
   4  -1   0 15.7877 1.47764   1
  -4  -1   0 13.7297 1.26878   4
  -4  -1   0 10.5425 2.00991   1
  -4   1   0 19.2844 2.50772   1
   4   1   0 13.4960 2.41646   1
  -4   1   0 17.6016 1.94287   1
   4   1   0 22.0846 2.50504   1
  -5  -1   0 19.3515 2.19733   3
   5  -1   0 21.3419 2.50018   1
  -5  -1   0 20.2362 1.49201   4
   5  -1   0 17.0560 1.69949   1
  -5  -1   0 14.7134 2.43932   1
  -5  -1   0 16.9652 2.42319   1
  -5   1   0 18.1411 1.63294   1
  -5   1   0 15.2790 2.22337   1
   5   1   0 17.7529 2.08929   1
  -5   1   0 16.9533 1.91652   2
   6  -1   0 13.8201 2.40261   2
   6  -1   0 14.3756 1.89906   1
  -6  -1   0 12.9186 2.40843   1
  -6  -1   0 11.1299 1.57077   4
   6  -1   0 13.0495 1.61039   1
  -6   1   0 15.7144 2.27494   2
   6   1   0 14.3844 1.69233   4
  -6   1   0 19.5709 2.02584   1
  -6   1   0 15.4709 2.01519   1
   6   1   0 14.3652 3.30853   1
   6   1   0 16.5195 2.21352   1
  -7  -1   0 524.444 36.2098   4
  -7  -1   0 636.642 58.3649   1
  -7  -1   0 601.368 42.6030   1
   7  -1   0 640.568 39.3145   1
   7  -1   0 589.856 69.2315   1
  -7  -1   0 605.635 36.7123   3
   7  -1   0 610.623 39.6731   2
  -7   1   0 645.978 36.6011   2
  -7   1   0 609.146 34.1415   1
   7   1   0 671.152 65.0127   1
   7   1   0 671.577 44.1749   4
   7   1   0 640.108 43.9146   1
  -8  -1   0 18.1685 2.86676   1
  -8  -1   0 15.3236 2.44439   1
   8  -1   0 13.1125 2.04004   1
   8  -1   0 11.6992 2.18264   1
   8   1   0 13.2636 1.73826   4
  -8   1   0 11.5533 2.21931   2
  -9  -1   0 445.426 36.1516   1
   9  -1   0 444.695 37.5397   1
  -9  -1   0 449.714 28.3312   1
   9  -1   0 425.140 53.1610   1
  -9   1   0 405.810 23.5748   2
   9   1   0 424.898 42.8584   1
  -9   1   0 445.495 32.5971   1
   9   1   0 445.743 49.5047   4
 -10  -1   0 18.5123 2.93725   1
  10  -1   0 19.6462 3.41677   1
 -10  -1   0 15.6022 2.54521   1
  10   1   0 13.7572 3.94347   1
  10   1   0 14.5782 2.38486   4
 -10   1   0 18.8237 2.28272   1
 -10   1   0 21.5512 2.15232   2
 -11  -1   0 183.789 17.9804   1
  11  -1   0 186.091 22.6381   1
 -11  -1   0 158.478 14.5302   1
 -11   1   0 183.555 13.3460   2
 -11   1   0 152.736 12.6892   1
  11   1   0 182.196 18.3697   1
  12  -1   0 0.36044 1.81735   1
 -12   1   0 3.45814 2.41920   2
 -12   1   0 1.34034 1.21261   1
  12   1   0 1.69428 3.14760   1
 -13  -1   0 354.226 28.1318   1
  13  -1   0 373.178 29.6929   3
  13  -1   0 365.673 43.5070   1
 -13  -1   0 348.376 35.8403   1
 -13   1   0 336.711 40.1647   1
  13   1   0 350.599 39.9326   1
 -13   1   0 372.495 31.2226   2
 -14  -1   0 27.4497 4.27479   1
  14  -1   0 37.1293 4.85039   3
 -15  -1   0 14.6511 3.53779   1
  15  -1   0 13.7515 3.71290   3
 -15   1   0 11.5025 2.73646   1
 -16  -1   0 13.1143 3.67917   1
  16  -1   0 19.1300 4.46997   3
 -16   1   0 17.5071 3.01059   1
 -17  -1   0 7.88462 3.90145   1
  18  -1   0 17.3455 4.64655   3
 -18  -1   0 18.2456 3.64116   1
  19  -1   0 31.9807 4.76271   3
  20  -1   0 12.2331 4.59531   3
   0  -2   0 395.710 24.7971   1
   0  -2   0 427.382 28.8830   1
   0   2   0 377.211 28.8995   1
   0   2   0 384.230 23.5939   1
  -1  -2   0 51.8537 4.86818   1
   1  -2   0 67.3104 5.54477   1
   1  -2   0 62.8678 5.32477   1
  -1  -2   0 49.2849 5.96856   1
   1   2   0 59.8287 5.91284   1
   1   2   0 50.4874 4.69743   1
  -1   2   0 56.7063 5.44851   1
  -1   2   0 57.9743 4.41147   1
   2  -2   0 1371.41 85.0672   1
   2  -2   0 1386.66 75.9923   1
  -2  -2   0 1248.29 82.9512   1
  -2  -2   0 1347.87 89.6031   1
  -2   2   0 1324.06 78.4752   1
   2   2   0 1352.38 84.7238   1
   2   2   0 1343.01 73.9431   1
  -2   2   0 1337.01 82.7304   1
  -3  -2   0 91.6020 7.65039   1
   3  -2   0 80.0171 7.63404   1
  -3  -2   0 91.6472 8.13681   1
   3  -2   0 93.4558 6.64784   1
  -3   2   0 95.7165 7.09918   1
   3   2   0 90.5487 7.25273   1
  -3   2   0 102.841 8.04737   1
   3   2   0 112.972 8.10545   1
   4  -2   0 53.2262 4.79350   1
  -4  -2   0 48.1954 5.61532   1
   4  -2   0 46.2868 4.61531   1
  -4  -2   0 48.3908 5.02189   1
  -4   2   0 39.4293 4.42164   2
  -4   2   0 36.1978 4.74578   1
   4   2   0 40.6539 4.59929   1
   4   2   0 48.2000 5.52621   1
  -5  -2   0 110.266 7.42973   4
  -5  -2   0 104.082 10.3054   1
   5  -2   0 107.937 11.2916   1
  -5  -2   0 97.7819 8.43254   1
   5  -2   0 92.4105 7.05699   1
   5   2   0 104.711 9.74998   1
  -5   2   0 115.726 8.10768   1
  -5   2   0 115.405 8.14347   2
  -5   2   0 114.379 11.2350   1
   6  -2   0 1331.66 82.3668   1
  -6  -2   0 1228.47 96.4764   4
  -6  -2   0 1290.67 89.6926   1
  -6  -2   0 1301.86 95.7140   1
   6  -2   0 1246.49 102.344   1
  -6   2   0 1272.42 88.3139   1
  -6   2   0 1266.88 95.5917   1
  -6   2   0 1320.48 72.2009   2
   6   2   0 1362.21 71.2825   1
  -7  -2   0 9.04480 3.12989   1
  -7  -2   0 6.71067 2.40344   1
  -7  -2   0 12.1894 1.34395   4
  -7   2   0 14.5395 2.30784   1
  -7   2   0 11.4030 2.27966   1
   7   2   0 22.4503 4.65331   1
  -7   2   0 14.2189 2.69040   2
  -8  -2   0 18.8374 3.78165   1
   8  -2   0 16.4384 2.73095   1
  -8  -2   0 17.4666 1.81517   4
  -8  -2   0 19.1131 3.97609   1
  -8   2   0 27.3868 3.30274   1
  -8   2   0 20.3799 3.22493   2
   8   2   0 27.9847 5.29465   1
  -9  -2   0 3.98599 2.61484   1
   9  -2   0 0.93166 1.17557   1
  -9  -2   0 0.58801 1.04783   4
  -9  -2   0 -1.2422 2.06477   1
  -9   2   0 1.58329 1.56963   2
  -9   2   0 0.48718 1.46368   1
  -9   2   0 -0.7060 1.26898   1
 -10  -2   0 88.7656 9.01079   1
  10  -2   0 108.833 10.8124   1
 -10  -2   0 86.0225 9.16709   1
 -10   2   0 91.8451 7.00315   2
  10   2   0 70.4656 9.07217   1
 -10   2   0 84.1543 8.03473   1
 -10   2   0 98.8006 8.16509   1
 -11  -2   0 34.5878 6.41178   1
  11  -2   0 37.5004 4.80824   1
 -11   2   0 28.0273 4.14778   2
 -11   2   0 32.6830 3.81430   1
  11   2   0 43.1841 7.52207   1
 -11   2   0 29.9552 3.09528   1
 -12  -2   0 34.9291 4.92205   1
  12  -2   0 33.8012 7.04205   1
 -12   2   0 32.4994 4.35818   2
 -12   2   0 35.9101 3.24814   1
  12   2   0 41.5635 8.34084   1
 -13  -2   0 6.15646 3.23507   1
 -13   2   0 6.19789 1.97370   1
  13   2   0 6.11225 4.85056   1
 -13   2   0 6.10812 2.75604   2
 -14  -2   0 103.296 11.7725   1
 -14   2   0 117.760 10.3341   2
 -14   2   0 113.480 11.7494   1
 -15  -2   0 30.7124 6.38170   1
 -15   2   0 49.7904 6.48354   2
 -15   2   0 40.0864 4.95006   1
 -16  -2   0 53.6825 7.14194   1
 -16   2   0 46.5084 4.71050   1
  17  -2   0 5.40782 3.97346   3
 -17  -2   0 3.40917 3.51981   1
 -17   2   0 3.61562 3.13810   2
  18  -2   0 17.4447 4.36821   3
 -18  -2   0 25.7112 5.66270   1
   0  -3   0 4.82435 2.53725   1
   0   3   0 -2.7420 3.39159   1
  -1  -3   0 521.352 37.8515   1
   1  -3   0 494.494 30.0829   1
  -1   3   0 513.300 31.2209   1
   1   3   0 457.879 31.5412   1
  -1   3   0 550.300 43.3215   1
  -2  -3   0 2.25929 2.75315   1
   2  -3   0 2.21562 2.58121   1
  -2   3   0 -2.6698 3.26359   1
   2   3   0 3.83746 3.23391   1
  -2   3   0 3.62142 2.39863   1
   3  -3   0 531.371 40.1420   1
  -3  -3   0 493.140 39.2228   1
   3   3   0 531.327 34.6486   1
  -3   3   0 452.506 37.2647   1
  -3   3   0 510.178 36.1591   1
  -4  -3   0 104.178 8.37497   1
   4  -3   0 87.7220 6.79526   1
   4   3   0 92.4053 9.38028   1
  -4   3   0 109.305 9.66101   1
  -4   3   0 94.4457 7.49963   1
  -5  -3   0 512.301 32.0264   1
   5  -3   0 533.755 34.2419   1
  -5   3   0 475.225 39.0436   2
   5   3   0 510.779 31.1486   1
  -5   3   0 524.631 31.3346   1
  -5   3   0 511.041 47.3327   1
   6  -3   0 157.917 13.1757   1
  -6  -3   0 163.274 12.6467   1
  -6   3   0 142.077 12.3091   1
  -6   3   0 150.879 10.2008   2
   6   3   0 146.308 13.6309   1
  -6   3   0 147.581 11.4347   1
   7  -3   0 212.836 18.7802   1
  -7  -3   0 220.754 17.1100   4
  -7  -3   0 220.477 21.1745   1
   7   3   0 222.094 19.8386   1
  -7   3   0 230.002 17.7060   1
  -7   3   0 226.184 16.5522   1
  -7   3   0 246.026 17.0872   2
  -8  -3   0 11.3097 1.25892   4
  -8  -3   0 15.3231 4.63770   1
  -8   3   0 14.1264 3.46013   2
  -8   3   0 20.4267 4.82769   1
   8   3   0 12.0978 5.54037   1
  -9  -3   0 277.472 19.2706   1
  -9  -3   0 222.349 19.3018   4
   9  -3   0 247.067 33.8028   1
  -9   3   0 238.066 19.7018   2
   9   3   0 226.167 27.6461   1
  -9   3   0 256.068 24.8051   1
  -9   3   0 245.672 20.6389   1
 -10  -3   0 26.1663 5.65985   1
  10  -3   0 19.4593 3.87643   1
  10   3   0 15.6530 4.78000   1
 -10   3   0 12.2923 3.31972   2
 -10   3   0 15.3403 3.62748   1
  11  -3   0 61.1882 9.42400   1
 -11   3   0 102.774 8.78823   1
 -11   3   0 81.0057 7.86466   2
  11   3   0 106.802 11.3979   1
 -12  -3   0 53.5559 8.26537   1
  12   3   0 16.5566 6.88768   1
 -12   3   0 33.0750 4.31979   1
 -12   3   0 24.0779 4.23932   2
 -13  -3   0 14.2298 5.81197   1
  13   3   0 6.92309 5.75188   1
 -13   3   0 9.57573 2.07287   1
 -13   3   0 6.75533 2.66058   2
 -14  -3   0 5.28618 5.17039   1
 -14   3   0 2.59520 3.42265   2
 -15  -3   0 9.97078 5.89971   1
 -15   3   0 12.7824 4.03196   2
 -15   3   0 19.1637 2.71703   1
 -16  -3   0 13.9718 5.07310   1
 -16   3   0 9.18811 2.57360   1
 -17  -3   0 24.2705 7.71070   1
 -17   3   0 30.7014 5.41638   2
 -18  -3   0 -3.9455 3.89111   1
 -18   3   0 18.8690 5.07012   2
 -19  -3   0 23.2875 5.87597   1
   0  -4   0 60.9902 7.50954   1
   0   4   0 35.4148 5.58786   1
  -1  -4   0 23.2601 4.63397   1
   1  -4   0 21.4606 4.85746   1
  -1   4   0 36.5855 6.79972   1
   1   4   0 35.4911 6.32298   1
   2  -4   0 85.7112 8.50589   1
  -2  -4   0 82.7329 10.9864   1
  -2   4   0 72.7035 8.40713   1
   2   4   0 81.6264 10.5460   1
  -3  -4   0 5.48078 3.81098   1
   3  -4   0 11.6552 3.94569   1
   3   4   0 7.10183 5.29804   1
  -3   4   0 8.45068 3.84586   1
  -4  -4   0 43.5130 8.21508   1
   4  -4   0 37.2948 5.96494   1
  -4   4   0 47.8678 5.48278   1
   4   4   0 51.8715 8.74016   1
  -5  -4   0 75.6583 7.25272   1
   5  -4   0 85.6552 7.44100   1
   5   4   0 106.323 11.4374   1
  -5   4   0 89.1621 10.4581   1
   6  -4   0 65.7542 7.30687   1
  -6  -4   0 71.0281 8.65017   1
   6   4   0 78.7835 10.1190   1
  -6   4   0 55.4110 6.63154   2
  -6   4   0 77.5224 7.94113   1
  -7  -4   0 127.525 11.2774   1
   7  -4   0 115.285 9.47397   1
  -7   4   0 136.062 9.85454   1
   7   4   0 140.680 14.4977   1
  -7   4   0 111.692 10.2472   2
  -8  -4   0 218.748 18.6628   4
   8  -4   0 225.497 17.1889   1
  -8  -4   0 238.862 17.3438   1
  -8   4   0 227.719 18.0550   2
  -8   4   0 184.307 17.5309   1
   8   4   0 246.886 17.3134   1
  -8   4   0 221.595 17.2775   1
  -9  -4   0 11.4306 5.10252   1
   9  -4   0 2.11555 2.51175   1
   9   4   0 1.76593 4.11548   1
  -9   4   0 7.72137 4.35933   2
  -9   4   0 10.1639 3.74327   1
  10  -4   0 149.470 16.9864   1
 -10  -4   0 150.089 15.1756   1
  10   4   0 150.590 17.6459   1
 -10   4   0 149.468 16.2613   1
 -10   4   0 138.405 14.2266   2
 -11  -4   0 15.6221 5.54421   1
 -11   4   0 17.9563 4.09602   1
 -11   4   0 19.0711 4.40029   2
  11   4   0 11.4135 6.46671   1
 -12  -4   0 13.9311 6.81505   1
  12   4   0 18.8520 7.11782   1
 -12   4   0 15.1585 4.24854   1
 -12   4   0 9.10501 2.58964   2
 -13  -4   0 30.1198 7.22456   1
 -13   4   0 3.03124 2.58398   1
 -13   4   0 5.29144 3.91147   2
 -14  -4   0 0.98002 4.15881   1
 -14   4   0 0.33626 2.29045   1
 -14   4   0 -3.5576 2.79871   2
 -15  -4   0 -0.2336 3.95353   1
 -15   4   0 10.2225 4.61620   2
 -15   4   0 6.99515 3.26366   1
 -16  -4   0 6.76475 6.05062   1
 -16   4   0 7.93089 4.70677   2
 -16   4   0 12.8125 3.19292   1
 -17  -4   0 13.4816 8.58218   1
 -17   4   0 2.10187 4.17715   2
   0  -5   0 1.64378 3.71286   1
   0   5   0 5.38590 5.71732   1
  -1  -5   0 197.678 18.4599   1
   1  -5   0 196.409 15.6871   1
  -1   5   0 153.564 15.7264   1
   2  -5   0 158.026 14.3283   1
  -2  -5   0 173.033 13.8320   1
  -2   5   0 95.4377 11.1200   1
   2   5   0 124.206 12.2257   1
  -3  -5   0 28.0085 6.12125   1
   3  -5   0 25.4698 5.51144   1
   3   5   0 25.6130 7.60800   1
  -3   5   0 30.5001 7.90702   1
   4  -5   0 114.505 10.4841   1
  -4  -5   0 136.760 13.3560   1
  -4   5   0 115.218 11.9847   1
   4   5   0 112.323 14.1524   1
   5  -5   0 87.8134 8.27829   1
  -5  -5   0 79.2659 11.6889   1
  -5   5   0 87.4350 10.0586   1
   5   5   0 54.9975 11.0029   1
   6  -5   0 14.9393 5.01398   1
  -6   5   0 46.7884 6.40315   2
   6   5   0 44.2726 9.52832   1
  -6   5   0 33.0663 6.69261   1
   7  -5   0 37.4096 5.03666   1
  -7  -5   0 31.9829 5.99618   1
  -7   5   0 30.6964 7.17121   1
  -7   5   0 42.7370 7.44405   2
   7   5   0 47.4327 9.31753   1
   8  -5   0 51.8199 6.65419   1
  -8  -5   0 50.9449 8.14208   1
  -8   5   0 29.8728 6.30412   2
   8   5   0 44.5212 8.39349   1
   9  -5   0 2.74979 4.17287   1
  -9  -5   0 15.3594 6.05190   1
  -9   5   0 3.84014 2.73817   2
   9   5   0 7.35189 8.10905   1
 -10  -5   0 9.97833 6.73484   1
 -10   5   0 5.06321 5.51160   1
 -10   5   0 -0.7168 4.66572   2
  10   5   0 14.5050 8.25449   1
 -11  -5   0 44.5170 9.89028   1
 -11   5   0 48.3236 7.14551   2
  11   5   0 52.5407 10.5139   1
 -12  -5   0 5.43781 4.80238   1
 -12   5   0 7.05129 3.90696   1
 -12   5   0 2.94670 3.16666   2
  12   5   0 -8.3469 5.56955   1
 -13  -5   0 20.2648 6.21372   1
 -13   5   0 28.5125 6.67652   2
 -13   5   0 25.3612 5.52985   1
 -14  -5   0 7.85908 5.21401   1
 -14   5   0 7.11488 3.59857   1
 -14   5   0 -0.5824 3.52235   2
 -15  -5   0 -6.7662 4.36887   1
 -15   5   0 6.84612 3.87849   1
 -15   5   0 5.35659 4.08395   2
   0  -6   0 259.837 23.5899   1
   0   6   0 297.260 24.3773   1
  -1  -6   0 0.54224 6.33622   1
   1  -6   0 -0.0350 3.85019   1
  -1   6   0 -4.7488 5.81642   1
   1   6   0 -7.2155 7.51235   1
  -2  -6   0 21.5242 7.07617   1
   2   6   0 24.3305 7.75870   1
   3  -6   0 18.1113 5.88171   1
  -3  -6   0 23.3363 7.85201   1
   4  -6   0 16.8902 4.88373   1
  -4  -6   0 10.0272 6.22329   1
  -4   6   0 6.10235 7.24618   1
   4   6   0 21.8857 7.42020   1
   5  -6   0 30.3965 7.17423   1
  -5  -6   0 32.5872 7.90490   1
  -5   6   0 52.8434 9.89223   1
   5   6   0 43.9374 10.1243   1
   6  -6   0 12.0356 4.92919   1
  -6  -6   0 3.00082 6.90437   1
  -6   6   0 10.9930 6.60830   2
   6   6   0 9.80909 7.95121   1
  -6   6   0 1.13423 6.19781   1
  -7   6   0 36.7315 9.17472   1
  -7   6   0 40.4858 7.33460   2
   7   6   0 28.7822 10.2262   1
  -8  -6   0 18.7586 7.66720   1
   8   6   0 17.3676 8.46525   1
  -8   6   0 13.7649 5.28019   2
  -8   6   0 3.92061 6.39082   1
  -9  -6   0 15.9225 7.33587   1
   9   6   0 31.5843 10.7080   1
  -9   6   0 19.2322 6.06380   1
  -9   6   0 9.37609 5.44387   2
 -10  -6   0 11.5959 5.81364   1
  10   6   0 10.0154 9.99477   1
 -10   6   0 12.7512 5.76749   1
 -10   6   0 14.6433 5.34955   2
 -11  -6   0 23.5686 7.76344   1
 -11   6   0 36.6146 7.10685   2
 -11   6   0 35.9894 7.46470   1
  11   6   0 23.8526 12.5329   1
 -12  -6   0 25.7360 11.4506   1
 -12   6   0 17.1143 6.14071   2
 -12   6   0 10.5737 6.19320   1
   0  -7   0 -5.1365 4.71821   1
   0   7   0 4.07205 7.46944   1
   1  -7   0 0.01689 5.45121   1
  -1  -7   0 -3.2021 4.80451   1
   1   7   0 7.20612 9.17618   1
  -1   7   0 -0.7703 9.10673   1
   2  -7   0 11.6649 5.96539   1
  -2  -7   0 3.82564 7.37896   1
   2   7   0 16.8144 8.25140   1
  -2   7   0 11.4071 8.36471   1
  -3  -7   0 7.95784 6.40892   1
   3  -7   0 17.0319 7.03947   1
   3   7   0 22.1337 8.32799   1
  -3   7   0 12.7708 6.76434   1
  -4  -7   0 -2.9043 6.36926   1
   4  -7   0 2.34498 6.26820   1
   4   7   0 -0.2027 7.45170   1
  -4   7   0 13.7256 7.57011   1
   5  -7   0 -2.6647 4.34806   1
  -5  -7   0 7.64256 7.68693   1
   5   7   0 16.6017 9.30196   1
  -5   7   0 0.20172 6.38051   1
  -6  -7   0 34.8557 10.2437   1
  -6   7   0 16.3537 7.95679   1
  -6   7   0 14.3198 6.87987   1
   6   7   0 30.5906 11.2648   1
  -6   7   0 33.0270 8.87999   2
  -7  -7   0 -3.8424 6.78778   1
  -7   7   0 15.4337 6.93013   1
   7   7   0 13.6559 9.92198   1
  -8  -7   0 -0.2170 6.70220   1
  -8   7   0 15.3871 6.71721   1
   8   7   0 40.9711 12.6529   1
  -8   7   0 17.9261 7.03345   2
  20   0  -1 1.26899 3.72833   3
  19   0  -1 46.0063 7.27649   3
  18   0  -1 34.1536 6.59860   3
  17   0  -1 16.4869 5.36174   3
  16   0  -1 50.7031 6.99229   3
 -16   0   1 47.8271 4.89168   1
  15   0  -1 15.2636 4.31762   3
 -15   0   1 15.0401 2.71268   1
  14   0  -1 10.4984 4.10181   3
  13   0  -1 10.4893 3.19722   3
  13   0  -1 11.6253 3.05956   1
 -12   0   1 206.666 16.7860   1
  12   0  -1 226.450 19.5451   1
  12   0  -1 221.595 25.0213   3
  11   0  -1 13.7323 3.42544   3
  11   0  -1 16.2420 4.20588   1
 -11   0   1 11.2725 1.81189   1
  10   0  -1 5.22804 1.93102   1
 -10   0   1 3.79537 1.12310   1
  10   0  -1 3.67491 1.43378   3
  10   0  -1 2.37015 1.04872   1
   9   0  -1 9.64847 3.86154   1
   9   0  -1 5.80109 2.38968   1
  -9   0   1 3.39274 1.25729   1
   8   0  -1 22.6970 2.88800   1
   8   0  -1 18.2690 2.03521   1
   8   0  -1 21.8926 2.70324   3
  -8   0   1 17.7471 2.16480   1
   7   0  -1 374.722 31.6243   1
   7   0  -1 367.634 28.6138   1
   7   0  -1 366.991 21.7922   3
   7   0  -1 342.188 28.2625   2
  -7   0   1 318.516 25.7841   1
   7   0  -1 380.838 30.6292   4
  -6   0   1 80.3720 5.88111   4
   6   0  -1 89.3195 7.15238   1
   6   0  -1 88.8876 6.12204   3
  -6   0   1 84.6646 6.21500   1
   6   0  -1 77.9334 7.59680   4
  -6   0   1 73.2321 5.94658   2
   6   0  -1 85.8623 7.47148   2
   6   0  -1 80.8298 6.45087   1
   5   0  -1 21.8615 1.37020   1
   5   0  -1 20.3601 2.65109   2
  -5   0   1 21.5848 2.43636   2
   5   0  -1 21.6943 1.99730   4
  -5   0   1 20.5351 1.79135   1
   5   0  -1 20.2367 2.19489   1
  -5   0   1 18.2556 1.80240   4
  -4   0   1 252.794 17.0926   1
   4   0  -1 228.063 15.4795   1
   4   0  -1 234.087 16.2526   4
   4   0  -1 244.532 16.3631   1
  -4   0   1 248.981 15.4890   2
  -4   0   1 242.990 13.8456   4
   4   0  -1 250.750 15.4478   2
   3   0  -1 2571.81 175.515   1
   3   0  -1 2633.63 135.291   2
   3   0  -1 2485.63 164.447   1
   3   0  -1 2710.00 160.403   4
  -3   0   1 2715.24 149.967   2
  -3   0   1 2636.35 141.815   4
  -3   0   1 2332.73 162.175   1
   2   0  -1 100.719 5.40196   2
  -2   0   1 86.9270 5.50875   1
  -2   0   1 101.137 5.88328   2
  -2   0   1 88.0127 5.28588   4
   2   0  -1 91.3683 5.36568   4
  -1   0   1 3.19081 0.40226   2
  -1   0  -1 8.56486 0.78490   1
  -2   0  -1 69.3176 4.13010   2
  -2   0  -1 74.9308 4.31400   1
   2   0   1 70.9023 4.47724   2
   2   0   1 65.8334 4.06666   1
   2   0   1 63.1777 5.16458   1
   3   0   1 2589.38 158.456   2
   3   0   1 2534.95 142.885   1
   3   0   1 2616.39 210.110   1
  -3   0  -1 2790.25 142.180   2
  -3   0  -1 2640.25 188.259   1
  -3   0  -1 2506.01 152.332   1
   4   0   1 142.005 11.6442   1
   4   0   1 173.230 15.8688   1
   4   0   1 139.844 10.7355   3
  -4   0  -1 165.795 11.8315   2
   4   0   1 141.205 14.9208   2
  -4   0  -1 157.738 10.0839   1
  -4   0  -1 173.971 12.4232   1
   5   0   1 10.4423 1.59254   4
  -5   0  -1 16.0518 1.80380   1
   5   0   1 13.3648 1.83532   1
  -5   0  -1 13.7577 1.43890   1
   5   0   1 13.0267 2.05787   1
   5   0   1 14.1441 1.64002   3
   5   0   1 11.1940 1.52572   2
   6   0   1 28.9068 5.34521   3
   6   0   1 42.0707 8.16172   1
   6   0   1 45.5644 5.61400   4
  -6   0  -1 47.9282 7.31157   1
  -6   0  -1 37.2185 4.59747   1
   6   0   1 29.1684 6.36578   2
   7   0   1 356.713 24.9701   2
   7   0   1 385.988 25.0960   4
  -7   0  -1 391.284 29.9275   1
   7   0   1 387.915 29.8611   1
  -7   0  -1 354.077 32.5730   1
   7   0   1 356.582 22.3900   3
   7   0   1 362.770 39.5667   1
  -8   0  -1 14.2135 1.84420   1
   8   0   1 10.4156 1.90952   3
  -8   0  -1 8.41790 1.60777   1
   8   0   1 11.1694 2.06113   1
   8   0   1 11.8665 2.47478   1
   8   0   1 12.2745 2.41229   4
   9   0   1 38.1231 5.58887   1
  -9   0  -1 46.6221 3.92441   1
   9   0   1 49.2788 9.28957   1
  -9   0  -1 37.4926 6.75971   1
   9   0   1 44.6508 5.62519   3
  10   0   1 -0.6587 1.52107   3
 -10   0  -1 3.17387 1.59174   1
 -10   0  -1 3.72296 2.00373   1
  10   0   1 -0.8600 1.98548   1
  11   0   1 34.0953 4.50586   3
 -11   0  -1 23.6782 2.92555   1
  11   0   1 26.6987 3.82777   1
 -11   0  -1 33.2635 5.50407   1
  12   0   1 100.369 24.3276   1
 -12   0  -1 116.681 27.1410   1
 -12   0  -1 123.087 16.5352   1
  12   0   1 85.9116 16.3723   3
 -13   0  -1 10.2564 2.25324   1
  13   0   1 13.4471 3.31188   1
  13   0   1 12.9853 2.98869   3
 -14   0  -1 24.1621 3.96322   1
  14   0   1 21.8462 3.88117   3
  15   0   1 3.78229 2.69911   3
 -15   0  -1 0.11227 2.01405   1
 -16   0  -1 6.61285 2.44962   1
  16   0   1 3.78778 3.96839   3
  17   0   1 12.2616 4.91920   3
 -17   0  -1 5.96959 3.10118   1
  18   0   1 9.22348 4.63495   3
  19   0   1 23.6894 5.26060   3
  20  -1  -1 13.0458 3.74895   3
  19  -1  -1 5.10972 3.36358   3
  18  -1  -1 21.4371 6.17368   3
 -17  -1   1 39.4308 4.77231   1
  16  -1  -1 7.27468 4.08684   3
 -16  -1   1 14.6401 4.12048   1
 -16   1   1 3.87778 2.06065   1
  15  -1  -1 38.2196 4.84501   3
 -15  -1   1 38.8348 4.91239   1
 -15   1   1 20.4928 2.39481   1
  14  -1  -1 116.086 9.00014   3
 -14  -1   1 86.4169 8.09778   1
 -14   1   1 124.926 8.39762   2
 -14   1   1 103.975 11.7690   1
 -13  -1   1 42.6243 5.61243   1
  13  -1  -1 51.6232 15.4459   1
 -13  -1   1 63.0127 5.51480   1
  13   1  -1 79.1676 13.6782   1
 -13   1   1 61.7348 6.33573   2
 -13   1   1 50.5758 5.15810   1
 -13   1   1 48.1659 5.31216   1
 -12  -1   1 30.6943 5.89739   1
  12  -1  -1 38.5702 7.43658   1
 -12   1   1 18.2415 2.47967   1
 -12   1   1 26.9056 5.91802   2
 -11  -1   1 33.7073 4.38226   1
  11  -1  -1 36.5957 4.51090   1
 -11  -1   1 42.3292 4.32755   1
 -11   1   1 42.7605 5.61928   2
 -11   1   1 41.7380 3.63011   1
  10  -1  -1 69.6944 6.65992   1
 -10  -1   1 70.7148 8.86111   1
 -10  -1   1 90.0250 6.60898   1
  10  -1  -1 78.3618 8.02495   1
  10   1  -1 68.6779 9.17823   1
 -10   1   1 79.9531 7.40565   2
 -10   1   1 76.4515 5.56082   1
  -9  -1   1 145.893 9.92932   1
  -9  -1   1 139.775 9.02050   4
   9  -1  -1 139.746 17.8364   1
   9  -1  -1 177.593 17.6413   1
  -9  -1   1 160.423 16.9282   1
   9   1  -1 173.270 21.1723   4
  -9   1   1 165.304 11.7028   1
   9   1  -1 171.903 17.0213   1
  -9   1   1 164.706 12.1908   2
  -8  -1   1 115.585 7.52667   4
   8  -1  -1 100.685 11.5128   1
  -8  -1   1 120.115 11.9764   1
  -8  -1   1 99.1356 8.19796   1
  -8   1   1 113.482 8.42860   2
   8   1  -1 113.014 9.07044   1
  -8   1   1 127.298 8.47308   1
   8   1  -1 146.688 11.1043   1
  -7  -1   1 173.571 11.1732   1
  -7  -1   1 167.528 11.4677   4
   7  -1  -1 132.996 13.1189   1
   7  -1  -1 166.480 11.1925   1
  -7  -1   1 172.087 11.6589   1
   7   1  -1 164.608 13.7856   1
   7   1  -1 179.574 12.5040   1
  -7   1   1 172.577 10.7405   1
  -7   1   1 189.994 11.6935   2
  -6  -1   1 939.566 62.9825   1
  -6  -1   1 1038.36 66.2724   1
  -6  -1   1 976.327 62.0926   4
   6  -1  -1 1074.80 71.7814   4
   6  -1  -1 984.891 69.0529   1
   6  -1  -1 916.892 78.3601   1
   6  -1  -1 1013.01 62.4459   2
  -6  -1   1 1114.22 65.4018   3
  -6   1   1 1001.81 61.4722   2
   6   1  -1 1066.68 67.9616   1
   6   1  -1 956.840 61.4897   1
  -6   1   1 1021.69 55.6917   1
  -5  -1   1 1323.58 80.5095   1
   5  -1  -1 1322.91 78.7335   2
   5  -1  -1 1305.87 85.0204   1
   5  -1  -1 1315.65 97.0883   1
  -5  -1   1 1192.82 72.1599   1
  -5  -1   1 1325.07 87.4877   4
   5  -1  -1 1343.55 87.7194   4
  -5  -1   1 1409.05 73.9820   3
   5   1  -1 1374.35 84.2513   1
  -5   1   1 1343.52 81.0409   1
   5   1  -1 1274.57 89.7314   1
  -5   1   1 1354.86 81.3706   2
  -4  -1   1 802.612 44.0869   4
   4  -1  -1 857.157 51.2060   1
   4  -1  -1 852.372 53.7430   4
  -4  -1   1 885.414 53.7991   1
   4  -1  -1 848.916 47.2296   2
  -4  -1   1 884.580 52.4533   3
  -4  -1   1 875.299 50.6060   1
   4  -1  -1 744.604 55.2567   1
  -4   1   1 838.812 56.1897   1
   4   1  -1 863.278 50.7809   1
  -4   1   1 828.575 46.3922   2
   4   1  -1 694.988 49.8574   1
  -3  -1   1 1393.04 77.7971   1
   3  -1  -1 1466.13 87.7485   1
   3  -1  -1 1395.30 74.6266   2
   3  -1  -1 1495.54 90.1980   4
  -3  -1   1 1459.58 80.4962   1
   3  -1  -1 1478.62 89.5014   1
  -3   1   1 1389.92 82.7368   1
  -3   1   1 1395.87 91.1079   1
  -3   1   1 1431.42 77.8525   2
   3   1  -1 1351.28 82.8462   1
   3   1  -1 1300.48 80.1214   1
   2  -1  -1 391.271 23.1712   1
   2  -1  -1 379.874 21.9975   1
  -2  -1   1 409.952 26.4584   1
  -2  -1   1 387.308 25.2785   1
   2   1  -1 362.480 28.8502   1
   2   1  -1 376.799 20.9061   1
  -2   1   1 368.247 20.2334   1
  -2   1   1 344.578 22.0580   2
  -2   1   1 382.486 24.3853   1
  -1  -1   1 662.643 35.1125   1
   1  -1  -1 665.254 38.0147   1
   1  -1  -1 651.327 37.7944   1
  -1  -1   1 610.863 35.9694   1
   1   1  -1 668.198 34.8333   1
  -1   1   1 614.151 36.7779   1
  -1   1   1 658.159 34.2638   1
   1   1  -1 663.454 43.3525   1
   0  -1   1 40.3033 3.21669   1
   0  -1  -1 52.3288 3.93050   1
   0  -1  -1 44.3065 4.17176   1
   0  -1   1 46.1146 3.30462   1
   0   1   1 41.4515 3.18506   1
   0   1  -1 39.2718 4.18767   1
   0   1  -1 42.2942 3.39300   1
   0   1   1 38.3168 3.99826   1
  -1  -1  -1 438.001 25.5584   1
   1  -1   1 486.619 27.9949   1
   1  -1   1 474.536 28.0257   1
  -1  -1  -1 475.727 28.6649   1
  -1   1  -1 468.155 24.0790   1
   1   1   1 429.459 24.9903   1
  -1   1  -1 463.276 27.4363   1
   1   1   1 444.196 24.8400   1
  -2  -1  -1 566.558 30.0849   1
  -2  -1  -1 556.713 35.0706   1
   2  -1   1 551.597 33.4779   1
   2  -1   1 553.713 34.0415   1
   2   1   1 553.627 35.8684   1
  -2   1  -1 543.896 29.7052   1
   2   1   1 562.779 32.7206   1
  -2   1  -1 588.274 29.7301   1
   3  -1   1 1204.17 69.2292   1
  -3  -1  -1 1188.89 70.7206   4
   3  -1   1 1226.83 107.792   1
  -3  -1  -1 1218.91 77.1940   1
  -3  -1  -1 1207.18 73.4970   1
  -3   1  -1 1220.72 71.8549   1
  -3   1  -1 1147.96 66.0175   2
   3   1   1 1243.62 80.1515   1
  -3   1  -1 1283.32 78.9285   1
   3   1   1 1245.34 75.9318   1
  -4  -1  -1 799.993 52.4403   1
   4  -1   1 763.159 41.7721   2
   4  -1   1 819.273 74.9158   1
   4  -1   1 821.848 57.1307   1
  -4  -1  -1 779.661 55.2276   1
  -4   1  -1 752.568 42.7327   2
   4   1   1 798.425 57.1310   1
  -4   1  -1 788.524 58.4766   1
   4   1   1 763.273 42.4563   1
  -4   1  -1 829.202 57.0176   1
   4   1   1 780.011 62.2031   4
   5  -1   1 1097.22 74.5647   1
  -5  -1  -1 1118.26 78.2860   1
  -5  -1  -1 1007.72 58.7014   3
  -5  -1  -1 1105.84 76.8732   1
   5  -1   1 1013.47 79.3533   2
   5  -1   1 1106.99 105.027   1
   5   1   1 1109.85 81.7944   1
  -5   1  -1 1043.31 66.1080   2
   5   1   1 1153.91 89.8963   4
  -5   1  -1 1035.15 74.1965   1
  -5   1  -1 1114.81 85.3519   1
   5   1   1 1047.05 77.6964   1
  -6  -1  -1 754.628 56.0244   1
   6  -1   1 871.716 74.1870   2
   6  -1   1 876.431 89.5723   1
  -6  -1  -1 877.560 54.7945   1
   6  -1   1 906.891 51.8374   1
  -6  -1  -1 836.904 56.9925   3
  -6   1  -1 933.828 61.5761   1
   6   1   1 914.208 80.5287   4
  -6   1  -1 838.647 53.6559   1
   6   1   1 853.925 57.1627   1
  -6   1  -1 850.481 49.1849   2
   6   1   1 914.960 65.0922   1
  -7  -1  -1 136.220 10.3030   1
   7  -1   1 130.005 10.9838   2
  -7  -1  -1 141.945 8.29852   3
  -7  -1  -1 157.367 14.3656   1
   7  -1   1 148.911 13.5306   1
   7  -1   1 156.477 11.1350   1
  -7   1  -1 141.883 8.99694   2
   7   1   1 164.475 14.0308   1
   7   1   1 133.741 12.9937   1
   7   1   1 145.030 13.3657   4
  -7   1  -1 156.862 15.5278   1
  -7   1  -1 149.216 9.14385   1
   8  -1   1 139.258 11.9894   1
  -8  -1  -1 151.579 10.9919   1
   8  -1   1 148.018 14.2676   1
  -8  -1  -1 149.679 11.3562   1
   8   1   1 148.907 15.6170   1
   8   1   1 140.505 12.5560   4
  -8   1  -1 145.756 10.3671   2
  -8   1  -1 149.336 10.5632   1
  -8   1  -1 140.459 8.71898   1
   9  -1   1 172.161 16.6586   1
  -9  -1  -1 176.788 15.8893   1
  -9  -1  -1 180.006 20.9949   1
  -9   1  -1 174.356 16.6427   1
   9   1   1 181.406 21.5565   1
  -9   1  -1 189.553 16.4329   2
   9   1   1 175.791 19.3144   4
  -9   1  -1 171.684 10.9973   1
 -10  -1  -1 44.8669 5.67361   1
  10  -1   1 51.4752 8.92415   1
 -10  -1  -1 57.1335 8.74908   1
  10   1   1 30.5568 7.67195   1
 -10   1  -1 44.0950 5.61470   1
  10   1   1 49.7297 6.44038   4
 -10   1  -1 52.0089 11.7046   1
 -10   1  -1 36.9516 7.10867   2
  11  -1   1 24.1379 4.72436   1
 -11  -1  -1 24.9737 5.06283   1
 -11  -1  -1 21.9910 5.63962   1
 -11   1  -1 14.7553 3.28623   1
 -11   1  -1 21.8004 3.39682   2
 -11   1  -1 21.6226 4.63896   1
  11   1   1 13.2510 5.47658   1
 -12  -1  -1 64.8534 6.19354   1
  12  -1   1 63.4217 7.98221   1
 -12  -1  -1 62.3061 6.44501   1
 -12   1  -1 71.5828 6.72079   1
  12   1   1 63.5303 7.70259   1
 -12   1  -1 55.7446 5.24321   2
 -12   1  -1 52.5595 6.45160   1
 -13  -1  -1 93.0597 8.74075   1
  13  -1   1 94.3420 8.43490   3
  13  -1   1 79.4093 12.3204   1
 -13   1  -1 94.2075 9.48437   1
  13   1   1 89.9408 11.6104   1
 -13   1  -1 97.2234 8.86899   2
 -13   1  -1 69.6327 10.0288   1
  14  -1   1 114.082 9.08638   3
 -14  -1  -1 95.8800 12.6870   1
 -14   1  -1 103.994 13.8782   1
  15  -1   1 12.5524 4.21989   3
 -15  -1  -1 9.97579 3.44664   1
 -15   1  -1 6.88437 2.51700   1
 -16  -1  -1 23.4208 4.81844   1
  16  -1   1 23.9880 3.97658   3
 -16   1  -1 12.6575 3.29781   1
 -17  -1  -1 51.2205 6.96319   1
  17  -1   1 44.5788 6.96157   3
 -17   1  -1 51.2195 6.70567   1
  18  -1   1 48.3483 7.27863   3
 -18  -1  -1 56.8230 6.95813   1
  19  -1   1 0.09824 2.94143   3
  20  -1   1 31.3595 5.12616   3
  19  -2  -1 25.6468 5.35940   3
  18  -2  -1 39.9148 5.78902   3
 -18  -2   1 32.4077 5.45973   1
  17  -2  -1 33.8038 5.74508   3
 -17  -2   1 34.0976 5.63402   1
 -17   2   1 54.8327 7.24164   2
 -16  -2   1 10.1882 3.85061   1
 -16   2   1 11.0685 3.94929   2
 -15  -2   1 54.5484 7.05296   1
 -15   2   1 58.2048 5.95489   1
 -15   2   1 53.3950 6.26796   2
 -14  -2   1 27.7806 4.95310   1
 -14   2   1 28.7527 3.17557   1
 -14   2   1 27.0921 3.94828   2
 -13  -2   1 29.0849 4.67594   1
 -13   2   1 47.8342 8.82740   1
 -13   2   1 32.3574 11.8170   2
  13   2  -1 70.1222 14.1462   1
  12  -2  -1 41.6949 6.21857   1
 -12  -2   1 57.7463 7.31152   1
 -12  -2   1 46.6032 9.29570   1
 -12   2   1 51.3403 6.11420   2
 -12   2   1 53.4832 5.24415   1
  12   2  -1 60.4397 8.24159   1
  11  -2  -1 10.2650 2.27671   1
 -11  -2   1 6.13844 2.14443   4
 -11  -2   1 9.06246 2.91462   1
 -11  -2   1 9.01471 3.06354   1
  11   2  -1 19.7990 4.57192   1
 -11   2   1 19.7064 3.25167   1
 -10  -2   1 30.3792 5.64758   1
 -10  -2   1 23.1469 3.85443   1
 -10  -2   1 20.0986 3.25575   4
 -10   2   1 30.9691 4.32866   1
  10   2  -1 45.9768 7.69339   1
 -10   2   1 33.1148 6.22422   2
 -10   2   1 28.7393 4.98289   1
  -9  -2   1 3.91486 3.16118   1
  -9  -2   1 5.31685 1.59729   4
  -9  -2   1 9.60377 3.54262   1
   9  -2  -1 8.76331 1.76577   1
  -9   2   1 4.60409 1.93849   2
  -9   2   1 5.54789 2.05895   1
  -9   2   1 3.42186 1.50072   1
   9   2  -1 4.77567 3.42094   1
  -8  -2   1 143.056 13.2720   1
   8  -2  -1 140.949 18.1246   1
  -8  -2   1 136.098 10.8190   4
  -8  -2   1 129.629 12.3438   1
  -8   2   1 138.413 13.1558   1
   8   2  -1 112.499 11.3759   1
  -8   2   1 112.087 12.7645   2
  -8   2   1 132.735 13.5589   1
  -7  -2   1 85.8073 7.40186   1
  -7  -2   1 83.7853 6.45517   4
   7  -2  -1 78.5908 7.33299   1
  -7  -2   1 77.7474 6.99127   1
  -7   2   1 75.7063 5.93144   2
  -7   2   1 89.8405 7.49838   1
   7   2  -1 104.657 9.32651   1
  -7   2   1 81.9745 7.42972   1
  -6  -2   1 530.277 33.8215   4
  -6  -2   1 540.889 51.1038   1
   6  -2  -1 541.667 42.6028   1
   6  -2  -1 503.137 31.7974   1
  -6  -2   1 559.272 36.2798   1
  -6   2   1 513.019 35.2791   1
   6   2  -1 522.902 36.5330   1
  -6   2   1 517.094 29.0721   2
  -6   2   1 529.933 39.9345   1
  -5  -2   1 598.934 40.5979   1
  -5  -2   1 617.982 45.5651   1
   5  -2  -1 594.880 62.9483   1
   5  -2  -1 609.772 53.7681   1
  -5   2   1 544.971 38.9236   2
   5   2  -1 641.289 48.4157   1
  -5   2   1 466.375 32.1807   1
  -5   2   1 592.294 47.2218   1
  -4  -2   1 300.388 19.0371   1
  -4  -2   1 257.744 17.7922   1
   4  -2  -1 291.231 20.2419   1
   4  -2  -1 312.086 21.3327   1
   4   2  -1 266.930 18.8051   1
  -4   2   1 298.869 15.9559   1
  -4   2   1 261.147 18.1808   1
  -4   2   1 259.099 17.1532   2
   4   2  -1 266.485 20.7321   1
  -3  -2   1 453.769 28.2667   1
  -3  -2   1 470.958 32.1281   1
   3  -2  -1 462.359 25.6579   1
   3  -2  -1 474.465 32.1863   1
  -3   2   1 459.629 27.0839   1
   3   2  -1 413.510 26.5921   1
  -3   2   1 411.093 27.0127   1
   3   2  -1 434.493 25.3009   1
  -2  -2   1 267.092 19.7981   1
  -2  -2   1 277.897 17.7233   1
   2  -2  -1 272.852 16.9212   1
   2  -2  -1 293.667 18.5923   1
  -2   2   1 272.646 17.1292   1
   2   2  -1 279.717 18.0812   1
   2   2  -1 278.962 18.2543   1
  -2   2   1 286.044 18.8868   1
  -1  -2   1 406.334 22.6260   1
   1  -2  -1 372.846 28.2528   1
  -1  -2   1 392.658 23.0733   1
   1  -2  -1 377.300 25.6964   1
  -1   2   1 362.705 24.3892   1
  -1   2   1 368.754 24.0044   1
   1   2  -1 413.035 26.0868   1
   1   2  -1 391.598 24.2160   1
   0  -2  -1 19.7420 4.01844   1
   0  -2   1 15.4529 4.07288   1
   0  -2   1 22.5875 3.19112   1
   0  -2  -1 21.4141 3.15131   1
   0   2  -1 12.4727 2.98025   1
   0   2   1 15.5416 2.98056   1
   0   2  -1 15.6159 3.11239   1
   0   2   1 17.8213 2.37543   1
  -1  -2  -1 505.122 34.6055   1
   1  -2   1 493.095 29.9370   1
  -1  -2  -1 491.080 29.2247   1
   1  -2   1 506.879 32.0582   1
   1   2   1 407.119 25.9254   1
   1   2   1 437.784 28.8195   1
  -1   2  -1 485.907 26.2201   1
  -1   2  -1 456.500 29.0325   1
   2  -2   1 180.193 11.5704   1
  -2  -2  -1 204.242 11.9769   1
  -2  -2  -1 163.074 15.6293   1
   2  -2   1 182.994 13.9542   1
   2   2   1 187.932 14.2622   1
  -2   2  -1 181.960 12.4159   1
   2   2   1 176.794 14.1696   1
  -2   2  -1 210.517 13.0859   1
  -3  -2  -1 460.186 29.7236   1
   3  -2   1 424.597 25.2229   1
   3  -2   1 443.913 25.5294   1
  -3  -2  -1 475.275 32.9340   1
  -3   2  -1 453.418 27.5405   1
  -3   2  -1 439.218 28.8868   1
   3   2   1 452.124 28.4333   1
   3   2   1 442.069 26.7660   1
   4  -2   1 314.703 26.7985   1
  -4  -2  -1 340.187 19.4917   1
   4  -2   1 326.364 22.6626   1
  -4  -2  -1 312.544 22.3741   1
  -4   2  -1 387.709 26.5656   2
  -4   2  -1 327.434 20.4703   1
   4   2   1 326.164 21.6922   1
   4   2   1 334.696 20.9587   1
  -4   2  -1 345.902 21.4169   1
   5  -2   1 763.204 47.3570   1
  -5  -2  -1 774.311 54.1496   4
  -5  -2  -1 777.633 54.2452   1
  -5  -2  -1 816.702 48.3644   1
   5  -2   1 789.824 50.1084   1
  -5   2  -1 881.614 50.1557   2
   5   2   1 819.993 50.1043   1
  -5   2  -1 822.725 50.4799   1
  -5   2  -1 859.394 48.7663   1
   6  -2   1 556.806 34.1158   1
  -6  -2  -1 591.747 34.5739   1
  -6  -2  -1 551.362 37.2365   4
  -6  -2  -1 561.819 49.3640   1
   6   2   1 579.982 36.3133   1
  -6   2  -1 602.015 36.9762   2
  -6   2  -1 573.411 42.8872   1
  -6   2  -1 593.913 46.5502   1
  -7  -2  -1 72.7941 6.98352   1
  -7  -2  -1 63.4319 6.11114   1
   7  -2   1 73.7869 6.54183   1
  -7   2  -1 76.1991 7.86194   1
  -7   2  -1 64.1122 6.24848   1
   7   2   1 66.8641 7.19704   1
  -7   2  -1 62.1189 5.08218   2
  -8  -2  -1 171.021 20.1285   1
   8  -2   1 175.601 20.1521   1
  -8  -2  -1 195.123 13.3380   1
  -8   2  -1 191.399 16.4662   1
  -8   2  -1 193.265 14.2528   1
  -8   2  -1 198.289 12.2720   2
   8   2   1 175.689 14.2913   1
  -9  -2  -1 2.73681 2.39481   1
  -9  -2  -1 0.14400 2.52100   1
  -9   2  -1 2.34368 2.06099   1
  -9   2  -1 4.30635 1.76518   2
   9   2   1 8.79949 4.00754   1
  -9   2  -1 2.74560 2.24482   1
 -10  -2  -1 57.7392 9.56025   1
  10  -2   1 54.8358 6.44534   1
 -10  -2  -1 65.4147 6.89725   1
 -10   2  -1 63.6521 5.10422   1
  10   2   1 69.8375 7.72673   1
 -10   2  -1 60.2181 7.06142   1
 -10   2  -1 51.3920 5.60650   2
 -11  -2  -1 16.8257 3.17411   1
 -11  -2  -1 15.8596 4.02232   1
  11  -2   1 18.3908 3.22713   1
 -11   2  -1 21.0533 3.64063   1
 -11   2  -1 18.7067 2.55719   1
  11   2   1 19.6265 6.49747   1
 -11   2  -1 12.9802 2.92983   2
  12  -2   1 23.8172 6.05250   1
 -12  -2  -1 20.7956 5.53793   1
 -12   2  -1 3.52328 3.23457   1
 -12   2  -1 8.71429 4.55653   1
 -12   2  -1 9.71027 4.20960   2
 -13  -2  -1 118.344 10.5681   1
  13   2   1 98.1729 15.7192   1
 -13   2  -1 127.587 10.0200   1
 -13   2  -1 128.902 9.59384   2
 -14  -2  -1 8.77779 3.74013   1
 -14   2  -1 9.15142 3.57485   2
 -14   2  -1 5.15072 2.58658   1
 -15  -2  -1 20.7264 6.22956   1
 -15   2  -1 25.5712 5.77314   2
 -15   2  -1 22.8088 4.50170   1
 -16  -2  -1 7.85993 4.74636   1
 -16   2  -1 3.39956 1.98626   1
 -16   2  -1 4.55987 3.32076   2
 -17  -2  -1 51.3203 6.68201   1
  17  -2   1 60.1555 6.78326   3
 -17   2  -1 46.6512 5.59255   1
 -17   2  -1 62.7151 6.88980   2
  18  -2   1 23.6113 5.00964   3
 -18  -2  -1 31.5479 5.47324   1
 -19  -2  -1 36.6865 7.30257   1
 -18  -3   1 10.8543 5.68764   1
 -18   3   1 23.9834 6.42706   2
 -17  -3   1 16.9107 5.84958   1
 -17   3   1 27.6568 5.04315   2
 -16  -3   1 41.4458 7.40424   1
 -16   3   1 19.6264 4.59084   2
 -15  -3   1 61.8267 7.63007   1
 -15   3   1 44.8936 5.70459   2
 -15   3   1 39.8633 4.60861   1
 -14  -3   1 36.3445 6.27068   1
 -14   3   1 24.3886 3.72468   1
 -14   3   1 23.0897 4.49004   2
 -13  -3   1 30.6825 7.30059   1
 -13   3   1 20.4845 3.18833   1
 -13   3   1 24.0125 4.29371   2
 -12  -3   1 43.8995 6.51741   1
 -12   3   1 58.0045 6.20300   1
 -12   3   1 48.0066 6.58213   2
  11  -3  -1 18.0262 3.02630   1
 -11  -3   1 21.5690 2.68219   4
 -11  -3   1 14.6329 5.18209   1
  11   3  -1 15.3564 5.57739   1
 -11   3   1 24.1044 4.26805   2
 -11   3   1 24.1014 3.50170   1
  10  -3  -1 96.9695 10.1149   1
 -10  -3   1 96.1763 8.23155   4
 -10  -3   1 99.4863 9.29640   1
 -10   3   1 95.6561 8.66853   2
 -10   3   1 91.0413 7.88798   1
  10   3  -1 104.521 12.1807   1
 -10   3   1 94.2435 11.3083   1
   9  -3  -1 137.910 13.4700   1
  -9  -3   1 143.221 10.8578   1
  -9  -3   1 150.260 12.7260   4
  -9   3   1 156.644 13.1845   2
   9   3  -1 136.230 12.8367   1
  -9   3   1 149.767 10.6086   1
  -9   3   1 160.354 15.7596   1
  -8  -3   1 87.7653 10.8956   4
   8  -3  -1 97.2554 14.3571   1
  -8  -3   1 125.137 12.7056   1
  -8   3   1 64.8367 7.02746   2
  -8   3   1 79.9120 12.5636   1
  -8   3   1 82.5725 12.8893   1
   8   3  -1 83.1648 12.3005   1
   7  -3  -1 61.0587 5.79341   1
  -7  -3   1 69.8300 7.16474   1
  -7  -3   1 61.5443 4.55835   4
  -7   3   1 68.2467 6.71608   1
  -7   3   1 56.1412 6.15177   1
   7   3  -1 69.9361 8.94853   1
  -6  -3   1 156.985 13.4023   1
  -6   3   1 177.426 20.6386   2
   6   3  -1 196.222 20.0835   1
  -6   3   1 222.185 18.0284   1
  -5  -3   1 230.779 16.6862   1
   5  -3  -1 238.079 16.0612   1
  -5   3   1 220.472 18.3901   1
  -5   3   1 260.069 18.1766   2
  -5   3   1 230.402 17.6386   1
   5   3  -1 219.400 17.2861   1
   4  -3  -1 301.113 21.1667   1
  -4  -3   1 302.170 20.8428   1
   4   3  -1 283.595 21.5782   1
  -4   3   1 319.165 20.3149   1
  -4   3   1 319.263 20.2414   1
  -3  -3   1 150.789 13.9730   1
   3  -3  -1 157.161 10.5118   1
  -3   3   1 167.082 12.7592   1
  -3   3   1 144.036 11.6247   1
   3   3  -1 157.331 12.3823   1
   2  -3  -1 124.980 10.2840   1
  -2  -3   1 156.607 11.0518   1
  -2   3   1 139.156 10.7365   1
   2   3  -1 156.268 11.4866   1
  -2   3   1 155.674 10.6511   1
  -1  -3   1 96.9222 9.56856   1
   1  -3  -1 111.592 8.70054   1
   1   3  -1 71.7627 7.93674   1
  -1   3   1 81.2536 7.90808   1
  -1   3   1 96.1808 8.08566   1
   0  -3  -1 49.9548 5.98991   1
   0   3   1 87.5436 7.47691   1
   0   3  -1 55.7420 7.38912   1
  -1  -3  -1 65.9339 5.78873   1
   1  -3   1 75.3256 6.45346   1
   1   3   1 68.5173 7.59500   1
  -1   3  -1 50.8296 6.96960   1
  -1   3  -1 66.9288 7.08147   1
  -2  -3  -1 244.150 18.9503   1
   2  -3   1 256.533 15.5525   1
   2   3   1 244.212 17.9499   1
  -2   3  -1 239.067 15.7325   1
  -2   3  -1 243.392 21.0408   1
  -3  -3  -1 78.2181 7.39702   1
   3  -3   1 103.279 8.36262   1
  -3   3  -1 103.043 8.56015   1
  -3   3  -1 112.151 9.63108   1
   3   3   1 94.9143 9.55527   1
  -4  -3  -1 390.734 23.5754   1
   4  -3   1 410.934 25.4298   1
   4   3   1 395.568 23.3675   1
  -4   3  -1 367.114 30.1584   1
  -4   3  -1 365.687 23.1676   1
  -5  -3  -1 170.901 13.8945   1
   5  -3   1 181.822 12.4752   1
   5   3   1 206.522 15.5739   1
  -5   3  -1 200.266 14.1496   1
  -5   3  -1 158.484 11.5379   2
  -5   3  -1 162.415 15.8649   1
  -5   3  -1 185.128 13.3646   1
   6  -3   1 395.220 23.9753   1
  -6  -3  -1 383.369 22.1399   1
  -6  -3  -1 354.334 26.6666   4
  -6   3  -1 435.335 28.8774   2
  -6   3  -1 376.556 46.8004   1
   6   3   1 357.338 31.8594   1
  -6   3  -1 423.079 23.8563   1
  -7  -3  -1 50.2263 7.59880   1
   7  -3   1 39.2838 4.80295   1
  -7  -3  -1 40.5897 3.57300   4
  -7   3  -1 35.1968 4.54839   1
  -7   3  -1 32.4494 4.35319   2
  -7   3  -1 46.7438 6.79048   1
   8  -3   1 141.892 14.1814   1
  -8  -3  -1 144.993 10.8127   1
  -8   3  -1 152.437 16.6297   1
  -8   3  -1 159.205 14.2125   2
   8   3   1 143.381 15.1605   1
  -8   3  -1 144.428 11.5658   1
  -9  -3  -1 110.963 10.6166   1
   9  -3   1 110.832 13.0676   1
   9   3   1 112.375 11.2373   1
  -9   3  -1 100.726 9.17708   1
  -9   3  -1 87.4155 8.11109   1
  -9   3  -1 109.671 10.8847   2
  10  -3   1 93.9914 9.94382   1
 -10  -3  -1 101.445 13.3975   1
  10   3   1 70.8384 11.7500   1
 -10   3  -1 95.0847 7.98397   1
 -10   3  -1 91.2886 9.47840   1
 -10   3  -1 94.7787 9.94042   2
  11  -3   1 22.6527 4.49891   1
 -11  -3  -1 17.9314 4.30178   1
 -11   3  -1 19.0736 3.55204   1
 -11   3  -1 23.1155 4.16981   2
  11   3   1 29.4507 7.44347   1
 -12  -3  -1 7.16614 5.84632   1
 -12   3  -1 19.8465 3.86501   1
  12   3   1 19.9473 8.16304   1
 -13  -3  -1 11.2918 4.54650   1
 -13   3  -1 15.2233 3.43947   1
  13   3   1 22.9864 8.35317   1
 -13   3  -1 13.0864 3.19355   2
 -14  -3  -1 37.5520 7.62433   1
 -14   3  -1 24.6904 3.68303   1
 -14   3  -1 21.3123 3.35725   2
 -15  -3  -1 16.2705 7.02289   1
 -15   3  -1 25.7395 6.29439   2
 -15   3  -1 25.3364 7.82152   1
 -16  -3  -1 10.9572 5.07308   1
 -16   3  -1 6.54400 2.88676   1
 -16   3  -1 1.66731 5.03041   2
 -17  -3  -1 12.0407 4.74577   1
 -17   3  -1 14.0057 3.55788   2
 -18  -3  -1 24.0984 7.34844   1
 -18   3  -1 5.62356 3.60276   2
 -19  -3  -1 40.9317 7.06939   1
 -17  -4   1 16.8040 6.29465   1
 -17   4   1 27.2796 6.69502   2
 -16  -4   1 10.9480 6.25081   1
 -16   4   1 12.4922 4.27777   2
 -15  -4   1 1.04519 4.60032   1
 -15   4   1 7.82113 3.24303   1
 -15   4   1 6.63886 4.17727   2
 -14  -4   1 17.4640 6.23775   1
 -14   4   1 7.22796 3.24561   1
 -13  -4   1 34.1742 7.17776   1
 -13   4   1 44.7949 5.33041   1
 -13   4   1 36.5390 5.58013   2
 -12  -4   1 10.2510 5.83261   1
 -12   4   1 5.03535 4.12063   1
 -12   4   1 4.43253 2.67972   2
  12   4  -1 15.6369 6.77683   1
 -11  -4   1 37.1120 6.65605   1
 -11   4   1 32.0436 5.72856   2
 -11   4   1 31.7432 4.82623   1
  10  -4  -1 143.715 16.1232   1
 -10  -4   1 168.153 12.7368   1
 -10  -4   1 148.457 14.4981   4
  10   4  -1 195.378 19.3784   1
 -10   4   1 183.222 17.1324   2
 -10   4   1 178.268 13.2822   1
   9  -4  -1 1.22295 3.48516   1
  -9  -4   1 -2.3098 3.44613   1
  -9  -4   1 2.62033 1.03463   4
   9   4  -1 13.0552 6.61803   1
  -9   4   1 11.9527 4.67333   2
   8  -4  -1 413.188 42.8359   1
  -8  -4   1 397.074 32.0294   4
  -8  -4   1 412.152 25.3959   1
   8   4  -1 421.465 29.2311   1
  -8   4   1 395.470 32.9192   1
  -8   4   1 355.244 34.8300   1
  -8   4   1 438.398 29.4810   2
   7  -4  -1 104.652 11.8481   1
  -7  -4   1 118.775 16.2349   1
  -7   4   1 131.161 16.7623   1
   7   4  -1 132.412 16.8255   1
  -7   4   1 103.545 12.1068   1
   6  -4  -1 155.898 13.9217   1
  -6  -4   1 145.169 12.7024   1
  -6   4   1 134.719 10.0536   1
  -6   4   1 120.579 12.5149   2
   6   4  -1 130.144 12.5975   1
   5  -4  -1 66.8408 6.14492   1
  -5  -4   1 58.4214 7.58676   1
   5   4  -1 71.1862 10.4846   1
  -5   4   1 71.5612 8.34964   1
   4  -4  -1 183.854 13.4559   1
  -4  -4   1 169.061 17.0158   1
  -4   4   1 198.490 13.2167   1
   4   4  -1 192.229 17.5961   1
  -3  -4   1 197.973 14.1392   1
   3  -4  -1 185.266 17.8340   1
   3   4  -1 208.136 15.9410   1
  -3   4   1 203.118 16.3441   1
  -2  -4   1 113.164 9.22725   1
   2  -4  -1 93.0036 10.0953   1
  -2   4   1 81.7603 9.36914   1
   2   4  -1 98.8992 10.2870   1
  -1  -4   1 12.0891 3.64616   1
  -1   4   1 32.6098 6.58922   1
   0  -4   1 22.8273 5.06853   1
   0   4   1 35.9441 6.26352   1
   0   4  -1 34.3032 6.03524   1
   1  -4   1 24.2063 4.94790   1
  -1   4  -1 32.0453 6.46738   1
   1   4   1 26.6731 6.22032   1
   2  -4   1 123.101 11.5975   1
  -2  -4  -1 109.619 10.4187   1
  -2   4  -1 91.1375 10.4519   1
   2   4   1 101.469 8.80895   1
   3  -4   1 87.7765 10.0618   1
  -3  -4  -1 117.363 10.7049   1
   3   4   1 113.381 12.1324   1
  -3   4  -1 90.9704 11.4547   1
  -4  -4  -1 310.330 22.8149   1
   4  -4   1 297.179 25.0345   1
  -4   4  -1 268.761 23.2782   1
   4   4   1 327.483 22.0513   1
  -5  -4  -1 35.7409 5.56874   1
   5  -4   1 51.1145 5.73383   1
  -5   4  -1 53.6506 5.94598   1
   6  -4   1 88.0425 9.73464   1
  -6  -4  -1 72.0006 10.8773   1
  -6   4  -1 104.834 9.88447   1
  -6   4  -1 66.4634 8.37435   2
   6   4   1 88.1537 10.5580   1
  -7  -4  -1 219.104 15.3991   4
   7  -4   1 216.842 19.8371   1
  -7  -4  -1 216.513 17.3379   1
  -7   4  -1 260.336 19.6409   2
   7   4   1 267.024 20.9556   1
  -7   4  -1 230.559 18.8723   1
  -8  -4  -1 143.919 19.9541   1
  -8  -4  -1 174.567 17.3749   4
   8  -4   1 182.617 27.7386   1
   8   4   1 172.126 34.1002   1
  -8   4  -1 111.204 24.7544   2
  -8   4  -1 190.446 32.4123   1
  -9  -4  -1 5.09455 4.09960   1
   9  -4   1 2.33490 2.22407   1
  -9   4  -1 6.53872 4.80421   2
   9   4   1 8.29804 6.40259   1
 -10  -4  -1 66.2902 13.8574   1
  10  -4   1 72.2489 14.7190   1
  10   4   1 65.9827 15.5817   1
 -10   4  -1 65.5010 13.5793   2
 -10   4  -1 87.1767 18.2047   1
 -11  -4  -1 13.0490 4.70586   1
 -11   4  -1 8.17165 3.51355   2
  11   4   1 19.7428 8.31211   1
 -11   4  -1 2.70724 3.98581   1
 -12  -4  -1 16.7798 5.35295   1
  12   4   1 24.6145 8.33274   1
 -12   4  -1 25.5884 4.54956   2
 -13  -4  -1 33.9650 8.14964   1
 -13   4  -1 22.6977 6.11501   2
 -13   4  -1 18.5177 4.10718   1
  13   4   1 17.2460 6.54899   1
 -14  -4  -1 27.9164 8.14433   1
 -14   4  -1 28.4883 4.61814   1
 -14   4  -1 23.2520 5.45772   2
 -15  -4  -1 43.7262 9.84169   1
 -15   4  -1 16.0318 3.63392   1
 -15   4  -1 4.08972 3.94060   2
 -16  -4  -1 6.99220 5.34213   1
 -16   4  -1 8.90501 3.58165   1
 -16   4  -1 19.3991 5.22033   2
 -17  -4  -1 23.9695 8.48100   1
 -17   4  -1 20.6053 4.85940   2
 -15  -5   1 36.2183 8.98853   1
 -15   5   1 16.1249 5.86146   2
 -15   5   1 16.2085 3.97413   1
 -14  -5   1 14.8602 6.68269   1
 -14   5   1 8.92771 5.20096   2
 -14   5   1 8.60170 3.62395   1
 -13  -5   1 12.7170 6.30244   1
 -13   5   1 7.22246 4.80275   2
 -13   5   1 14.3325 4.02039   1
 -12  -5   1 26.7211 7.20156   1
 -12   5   1 21.2712 4.29162   2
  12   5  -1 32.2805 8.07409   1
 -11  -5   1 43.7881 11.0750   1
 -11   5   1 22.5183 5.36648   1
  11   5  -1 28.3029 8.88172   1
 -10  -5   1 36.6882 8.16142   1
 -10   5   1 20.1257 5.89504   1
 -10   5   1 27.8626 5.40125   2
  10   5  -1 30.7608 9.39159   1
  -9  -5   1 38.6472 7.47678   1
  -9   5   1 62.1683 8.92241   1
   9   5  -1 47.8821 10.9437   1
  -9   5   1 60.4005 6.77544   2
  -8  -5   1 22.5824 6.43775   1
   8  -5  -1 24.5901 5.57896   1
   8   5  -1 40.4800 10.5970   1
  -8   5   1 29.6950 7.30425   1
   7  -5  -1 48.2454 8.64132   1
  -7  -5   1 51.4326 8.23965   1
   7   5  -1 49.7678 9.06267   1
  -7   5   1 52.8540 7.28735   2
   6  -5  -1 80.8265 9.29308   1
  -6  -5   1 72.5387 9.37107   1
  -6   5   1 70.4328 9.65219   1
   6   5  -1 80.0722 10.1693   1
  -5  -5   1 115.252 12.0257   1
   5  -5  -1 106.328 8.84838   1
   5   5  -1 85.9957 10.8756   1
  -5   5   1 89.8259 10.0862   1
   4  -5  -1 314.506 22.6882   1
  -4  -5   1 347.908 25.8028   1
  -4   5   1 288.037 20.4839   1
   4   5  -1 337.619 22.3808   1
  -3  -5   1 132.844 16.5026   1
   3  -5  -1 122.224 13.1392   1
  -3   5   1 138.352 15.6213   1
   3   5  -1 145.016 12.4786   1
  -2  -5   1 14.0029 5.90132   1
  -2   5   1 29.4753 6.26699   1
   2   5  -1 20.9402 7.22894   1
  -1  -5   1 12.6402 4.77635   1
   1   5  -1 25.8794 6.93974   1
  -1   5   1 39.1501 9.40244   1
   0  -5   1 73.4343 8.22045   1
   0   5   1 82.8188 10.2326   1
   0   5  -1 79.1465 9.74671   1
  -1  -5  -1 39.0657 6.39733   1
   1  -5   1 41.8790 7.19352   1
  -1   5  -1 35.6005 7.30111   1
   1   5   1 46.2468 11.5307   1
   2  -5   1 14.5086 5.32347   1
  -2  -5  -1 22.2112 6.58225   1
   2   5   1 17.0601 7.03570   1
   3  -5   1 251.620 17.7385   1
  -3  -5  -1 269.596 19.1970   1
   3   5   1 208.889 16.4294   1
  -3   5  -1 212.552 18.1465   1
  -4  -5  -1 193.609 21.5483   1
   4  -5   1 165.029 14.5735   1
   4   5   1 170.343 17.9282   1
  -4   5  -1 197.606 19.8342   1
  -5  -5  -1 114.334 10.6583   1
   5  -5   1 129.312 11.4521   1
   5   5   1 124.965 13.7685   1
  -5   5  -1 138.582 13.0732   1
   6  -5   1 113.802 10.5663   1
  -6  -5  -1 105.936 12.2331   1
  -6   5  -1 80.3165 9.10960   1
   6   5   1 85.1019 11.5213   1
  -6   5  -1 103.881 11.4958   2
  -6   5  -1 114.468 12.7068   1
   7  -5   1 49.5921 8.13008   1
  -7  -5  -1 38.9650 7.13628   1
  -7   5  -1 58.8698 7.65910   2
  -7   5  -1 39.2715 7.00872   1
   8  -5   1 36.1855 5.76590   1
  -8   5  -1 21.9329 6.14231   2
   8   5   1 20.6844 6.74889   1
  -8   5  -1 24.6745 6.97743   1
  -9  -5  -1 44.7962 13.1104   1
   9  -5   1 24.6065 6.53228   1
  -9   5  -1 18.9453 5.40098   2
  -9   5  -1 17.1200 5.83707   1
   9   5   1 21.7202 8.81380   1
 -10  -5  -1 23.4217 6.56577   1
 -10   5  -1 26.6916 6.10040   1
 -10   5  -1 26.8085 5.58858   2
 -11  -5  -1 23.6435 8.48298   1
 -11   5  -1 16.4203 4.67269   2
 -11   5  -1 15.0788 4.91664   1
  11   5   1 17.5887 7.64575   1
 -12  -5  -1 11.2328 6.13297   1
 -12   5  -1 17.2814 5.45424   2
 -12   5  -1 9.85521 5.03129   1
  12   5   1 25.0404 8.83052   1
 -13  -5  -1 8.56279 7.26608   1
 -13   5  -1 19.1092 4.99967   2
 -13   5  -1 13.5331 5.51196   1
 -14  -5  -1 13.0057 6.07997   1
 -14   5  -1 25.4875 5.29583   1
 -14   5  -1 22.6283 4.51211   2
 -15  -5  -1 7.77618 5.83236   1
 -15   5  -1 14.9161 4.21795   1
 -12  -6   1 11.0834 6.89133   1
 -12   6   1 -1.3032 4.18863   2
 -12   6   1 -5.4077 4.29585   1
 -11  -6   1 47.0315 9.93290   1
 -11   6   1 48.4191 8.15789   2
  11   6  -1 39.3580 11.5729   1
 -11   6   1 43.1296 8.12666   1
 -10  -6   1 14.5444 6.87538   1
 -10   6   1 14.6918 4.04384   2
  10   6  -1 3.00987 7.96503   1
 -10   6   1 24.3992 7.89770   1
  -9  -6   1 14.2417 7.17004   1
  -9   6   1 13.9958 5.29944   1
  -9   6   1 13.1004 5.41825   2
   9   6  -1 12.3947 7.34850   1
  -8  -6   1 24.2770 10.1288   1
  -8   6   1 3.88304 3.97979   2
   8   6  -1 10.6452 8.77017   1
  -8   6   1 22.9097 6.82109   1
  -7  -6   1 54.7573 10.2133   1
   7  -6  -1 38.6253 8.02417   1
  -7   6   1 44.7543 10.8806   2
   7   6  -1 37.4638 9.45438   1
  -7   6   1 41.2392 9.61426   1
   6  -6  -1 4.67337 4.81914   1
  -6  -6   1 9.61511 4.38911   1
  -6   6   1 13.4527 6.06882   2
  -6   6   1 9.57624 5.69012   1
   6   6  -1 26.9889 10.8661   1
   5  -6  -1 34.6627 6.67267   1
  -5  -6   1 41.1826 7.82519   1
  -5   6   1 47.9806 9.49063   1
   5   6  -1 51.3508 12.1543   1
   4  -6  -1 22.4080 8.59934   1
  -4  -6   1 9.20228 6.18728   1
   3  -6  -1 35.5990 8.47717   1
  -3  -6   1 37.3206 8.18532   1
  -3   6   1 47.3573 9.74425   1
   3   6  -1 55.4890 10.0413   1
   2  -6  -1 27.3054 6.79559   1
  -2  -6   1 31.9024 6.93648   1
  -2   6   1 31.8937 8.74868   1
   2   6  -1 37.0567 8.71138   1
   1  -6  -1 75.4125 11.5872   1
  -1  -6   1 79.4168 12.4588   1
   1   6  -1 69.8341 12.6392   1
  -1   6   1 56.0800 11.1439   1
   0  -6   1 14.9062 5.73709   1
   0  -6  -1 1.61293 5.01538   1
   0   6   1 25.5956 8.21920   1
   0   6  -1 20.9780 8.17025   1
   1  -6   1 60.8030 10.6797   1
  -1  -6  -1 93.9883 11.1857   1
   1   6   1 91.6995 14.8730   1
  -1   6  -1 93.1405 12.2648   1
   2  -6   1 13.9794 6.54703   1
  -2  -6  -1 17.5752 5.78901   1
  -2   6  -1 37.9168 9.92788   1
  -3  -6  -1 81.2239 10.9370   1
   3  -6   1 69.9975 9.43509   1
  -3   6  -1 45.6703 10.5294   1
   3   6   1 52.1588 8.84534   1
  -4  -6  -1 16.1395 6.53904   1
  -4   6  -1 16.5550 7.26135   1
   4   6   1 7.17980 6.71064   1
   5  -6   1 29.0485 7.11710   1
   5   6   1 39.0558 9.14424   1
  -5   6  -1 56.4848 9.64549   1
  -6  -6  -1 18.4163 6.94117   1
  -6   6  -1 24.6825 6.24497   2
  -6   6  -1 36.0999 7.71915   1
   6   6   1 21.3170 9.84741   1
  -7  -6  -1 27.2139 9.98272   1
  -7   6  -1 42.3575 10.5980   1
  -7   6  -1 35.1857 6.93241   2
   7   6   1 49.7989 10.2191   1
  -8  -6  -1 1.83264 5.86442   1
   8   6   1 6.83143 7.93485   1
  -8   6  -1 -0.3317 5.11386   2
  -8   6  -1 18.4575 8.03520   1
  -9  -6  -1 9.73917 6.63244   1
   9   6   1 17.3446 9.77431   1
  -9   6  -1 -3.7163 4.19481   2
  -9   6  -1 1.99537 4.70112   1
 -10  -6  -1 13.2497 6.64155   1
 -10   6  -1 22.4567 4.84455   2
  10   6   1 7.78915 8.47801   1
 -10   6  -1 17.2826 6.30888   1
 -11  -6  -1 39.8913 11.5117   1
 -11   6  -1 20.2304 6.24305   2
  11   6   1 18.3264 10.0220   1
 -11   6  -1 22.9762 8.34200   1
 -12  -6  -1 4.04243 5.54074   1
 -12   6  -1 -1.1194 4.07681   1
 -12   6  -1 -0.9523 4.27820   2
  -8  -7   1 4.31592 6.46652   1
   8   7  -1 -4.9891 6.39482   1
  -8   7   1 2.93837 5.15282   2
  -8   7   1 18.3030 8.01290   1
  -7  -7   1 9.16805 6.99126   1
  -7   7   1 5.17638 6.51954   2
   7   7  -1 10.3824 7.05657   1
  -6  -7   1 6.33919 8.88293   1
   6   7  -1 6.01681 7.66254   1
  -6   7   1 0.79347 5.29894   2
  -5  -7   1 10.4945 6.06242   1
   5  -7  -1 9.10588 6.32064   1
   5   7  -1 13.8160 7.40779   1
  -5   7   1 21.4212 9.30713   1
  -4  -7   1 4.58299 6.15795   1
   4  -7  -1 7.12404 6.16136   1
   4   7  -1 20.8416 9.48324   1
  -4   7   1 10.4756 6.75296   1
  -3  -7   1 -3.3560 5.54532   1
   3  -7  -1 2.12704 5.54691   1
  -3   7   1 15.3538 7.53379   1
   3   7  -1 7.02015 8.00392   1
  -2  -7   1 14.5613 6.24992   1
   2  -7  -1 9.16236 6.40500   1
   2   7  -1 17.1238 8.38788   1
  -2   7   1 16.7866 8.12756   1
  -1  -7   1 14.8773 7.24034   1
   1  -7  -1 14.9479 7.69303   1
  -1   7   1 10.0707 8.36002   1
   1   7  -1 8.23862 8.17692   1
   0  -7   1 19.9846 7.74986   1
   0  -7  -1 25.2685 8.54338   1
   0   7   1 4.58699 7.81896   1
   0   7  -1 7.12076 7.06239   1
  -1  -7  -1 4.06804 7.06372   1
   1  -7   1 14.5431 8.43596   1
   1   7   1 22.7545 7.79157   1
  -1   7  -1 9.19217 8.11528   1
  -2  -7  -1 15.1572 7.97569   1
   2  -7   1 5.81377 5.41529   1
  -2   7  -1 35.5322 9.64963   1
   2   7   1 9.63745 8.50278   1
  -3  -7  -1 -5.5441 5.38706   1
   3  -7   1 2.91750 4.27509   1
   3   7   1 -6.1357 6.04616   1
  -3   7  -1 -1.4361 6.67158   1
  -4  -7  -1 27.0703 7.44011   1
   4  -7   1 26.1287 8.90242   1
   4   7   1 19.2104 7.63377   1
  -4   7  -1 10.5180 8.63568   1
  -5  -7  -1 16.3199 5.77739   1
   5  -7   1 17.6511 7.57667   1
  -5   7  -1 32.3698 8.42859   1
  -5   7  -1 22.8873 8.81617   1
   5   7   1 32.1191 10.6109   1
   6  -7   1 -3.9824 6.88785   1
  -6  -7  -1 12.9133 7.98455   1
  -6   7  -1 -0.4875 5.90386   1
   6   7   1 3.01947 7.48992   1
  -6   7  -1 2.40491 4.43129   2
  -7  -7  -1 -6.0293 5.93002   1
  -7   7  -1 28.8780 9.41420   1
   7   7   1 12.8105 8.77128   1
  -7   7  -1 32.1424 10.6515   2
  -8  -7  -1 5.56323 6.41537   1
  -8   7  -1 9.66911 7.24620   1
  -8   7  -1 -1.0858 6.12668   2
   8   7   1 18.8827 9.91233   1
  20   0  -2 8.96514 4.02336   3
  19   0  -2 238.395 25.5757   3
  18   0  -2 15.2455 4.33911   3
  17   0  -2 85.2435 9.59889   3
  16   0  -2 193.041 19.9023   3
  15   0  -2 53.2741 6.24446   3
 -14   0   2 35.4144 9.66073   1
  14   0  -2 32.1231 12.9125   3
  13   0  -2 19.9474 3.49958   1
 -13   0   2 20.6950 3.11689   1
  12   0  -2 16.4315 4.91047   1
  12   0  -2 12.2935 2.45361   1
  12   0  -2 15.9705 3.50100   3
  11   0  -2 0.68475 0.79100   1
 -11   0   2 0.41780 1.23147   1
 -11   0   2 1.58269 1.06141   1
  11   0  -2 0.64038 1.89320   3
  11   0  -2 4.46930 1.77231   1
  10   0  -2 42.7286 4.76380   3
 -10   0   2 35.7976 4.73649   1
  10   0  -2 39.3278 5.86259   1
  10   0  -2 43.7716 4.46842   1
 -10   0   2 46.0490 3.64466   1
   9   0  -2 34.4317 3.55128   1
   9   0  -2 41.4936 4.20528   3
  -9   0   2 38.1811 4.40534   1
   9   0  -2 33.4649 4.38857   1
  -9   0   2 35.5978 2.82814   1
  -8   0   2 152.036 14.1177   4
   8   0  -2 125.765 17.4626   3
   8   0  -2 153.255 21.9251   1
   8   0  -2 153.197 13.5297   1
   7   0  -2 30.2316 3.88144   3
   7   0  -2 39.8038 4.37513   4
   7   0  -2 34.7840 5.28434   2
   7   0  -2 28.3937 3.32976   1
   7   0  -2 35.4824 4.34554   1
  -7   0   2 42.6277 4.28757   4
  -7   0   2 37.1947 3.95977   2
   6   0  -2 124.791 11.6901   1
   6   0  -2 125.309 12.9915   2
   6   0  -2 105.030 10.3236   3
  -6   0   2 140.389 9.67736   4
   6   0  -2 150.977 11.5099   4
  -6   0   2 114.544 10.3519   2
  -5   0   2 432.687 24.9791   2
   5   0  -2 431.846 29.6612   1
  -5   0   2 390.055 26.9491   1
   5   0  -2 403.667 26.8739   1
   5   0  -2 431.895 30.2976   2
   5   0  -2 432.792 25.4704   3
   5   0  -2 445.111 25.9952   4
  -5   0   2 409.652 23.2565   4
  -5   0   2 417.084 25.2356   1
   4   0  -2 1689.89 121.911   1
   4   0  -2 1541.52 97.8628   1
  -4   0   2 1706.17 109.124   1
   4   0  -2 1644.39 93.1737   4
  -4   0   2 1719.79 88.9277   4
   4   0  -2 1800.72 86.9982   2
  -4   0   2 1738.94 101.195   2
  -4   0   2 1484.23 94.4206   1
   3   0  -2 3.84962 0.64144   1
  -3   0   2 2.18218 0.85543   4
   3   0  -2 4.61613 1.00992   2
  -3   0   2 2.94336 0.40871   1
  -3   0   2 3.37584 1.16981   2
   2   0  -2 69.2657 4.33176   1
  -2   0   2 69.3278 4.02215   1
   2   0  -2 70.4647 4.18441   2
  -2   0   2 64.1568 3.96138   2
  -2   0   2 68.9242 4.42211   4
  -1   0   2 2.70071 0.39535   2
  -1   0   2 1.90816 0.37438   1
   1   0   2 3.29288 0.70269   1
   1   0   2 2.07763 0.63537   1
  -1   0  -2 2.68006 0.61532   1
  -1   0  -2 1.74763 0.66308   1
   2   0   2 78.8808 4.93407   3
  -2   0  -2 84.0576 5.26034   1
  -2   0  -2 91.1031 4.91127   1
   2   0   2 90.8821 5.11983   2
   2   0   2 84.6685 5.76347   1
   2   0   2 86.6305 6.11168   1
  -3   0  -2 5.69182 1.01848   1
   3   0   2 6.80891 0.98161   1
   3   0   2 6.29344 0.78899   2
   4   0   2 1550.15 117.444   1
   4   0   2 1531.69 81.7455   2
  -4   0  -2 1643.10 82.8226   1
   4   0   2 1487.84 110.672   1
   4   0   2 1432.86 80.2151   3
  -4   0  -2 1499.54 108.221   1
   5   0   2 314.661 20.8713   3
   5   0   2 338.334 20.4351   1
  -5   0  -2 315.832 20.0381   1
  -5   0  -2 380.277 21.2728   1
   5   0   2 301.156 21.1468   1
   5   0   2 318.708 21.5540   2
   6   0   2 198.506 18.8185   2
  -6   0  -2 203.842 14.2160   1
   6   0   2 196.872 18.5639   1
  -6   0  -2 184.467 19.4987   1
   6   0   2 190.367 16.5203   1
   6   0   2 199.642 13.5464   3
  -7   0  -2 66.7150 5.60173   1
   7   0   2 65.4499 6.15493   1
  -7   0  -2 64.2326 6.28932   1
   7   0   2 67.8274 6.89739   2
   7   0   2 69.3451 4.90639   3
   8   0   2 243.676 24.4360   1
   8   0   2 275.934 19.2334   3
  -8   0  -2 220.386 22.3196   1
  -8   0  -2 260.556 18.4250   1
   8   0   2 247.926 22.7009   1
   8   0   2 261.492 17.1959   4
   9   0   2 29.2433 5.38287   1
  -9   0  -2 23.0814 2.96274   1
  -9   0  -2 26.7308 3.84488   1
 -10   0  -2 17.1177 7.23119   1
  10   0   2 18.4507 4.76173   1
  10   0   2 13.6167 3.58568   3
 -11   0  -2 5.29206 1.83578   1
  11   0   2 1.63830 2.51164   1
 -11   0  -2 2.96805 1.73256   1
  12   0   2 38.1514 3.40106   3
 -12   0  -2 39.6189 3.50209   1
 -12   0  -2 38.5185 4.42029   1
  12   0   2 28.9662 5.31214   1
  13   0   2 86.5216 9.70179   1
 -13   0  -2 93.4949 9.52242   1
 -13   0  -2 86.1599 8.71505   1
  13   0   2 89.2507 9.00649   3
  14   0   2 141.819 11.4018   3
 -14   0  -2 135.068 13.9360   1
 -15   0  -2 0.69485 3.88556   1
  15   0   2 7.33134 6.30785   3
  16   0   2 44.0437 19.2574   3
 -16   0  -2 18.6551 10.4958   1
 -17   0  -2 62.6128 8.61342   1
  17   0   2 85.4521 10.0832   3
 -18   0  -2 18.8345 4.32219   1
  18   0   2 22.8109 4.37096   3
  19   0   2 -1.3253 3.75637   3
  20  -1  -2 36.3989 6.28113   3
  19  -1  -2 26.1477 6.24690   3
  18  -1  -2 30.6756 4.33302   3
 -17  -1   2 27.1634 4.69095   1
  17  -1  -2 25.8140 4.25906   3
 -16  -1   2 43.1340 5.48021   1
  16  -1  -2 54.0879 6.80330   3
  15  -1  -2 9.06013 2.62941   3
 -15  -1   2 14.8935 3.26697   1
 -14  -1   2 75.3596 7.27282   1
  14  -1  -2 73.4520 7.02398   3
 -14   1   2 72.2672 4.60192   1
 -14   1   2 69.5455 7.85867   2
 -14   1   2 60.9016 4.41280   1
  13  -1  -2 21.6740 2.61489   1
 -13   1   2 26.3298 5.37602   2
 -13   1   2 15.8437 1.74869   1
 -13   1   2 19.9487 2.12320   1
  12  -1  -2 89.8542 7.60953   1
 -12  -1   2 110.835 9.74900   1
  12  -1  -2 100.198 9.78493   1
 -12   1   2 102.228 9.01964   1
 -12   1   2 114.580 8.00185   1
  12   1  -2 107.400 12.0945   1
 -12   1   2 131.927 10.0938   2
  11  -1  -2 44.2293 3.53655   1
 -11  -1   2 50.3405 4.88341   1
  11  -1  -2 45.3612 4.58098   1
 -11  -1   2 53.3190 8.01681   1
  11   1  -2 63.1712 7.15229   1
 -11   1   2 52.7588 4.34874   1
 -11   1   2 49.5911 3.52432   1
 -11   1   2 53.7730 5.52407   2
 -10  -1   2 94.3802 10.3107   4
 -10  -1   2 90.1312 10.6617   1
  10  -1  -2 85.5756 12.7475   1
 -10   1   2 54.8991 13.0594   2
 -10   1   2 36.8163 3.28228   1
  -9  -1   2 7.65534 2.09656   1
   9  -1  -2 6.64752 1.50867   1
  -9  -1   2 11.1966 2.01105   4
  -9   1   2 12.2476 2.83552   2
  -9   1   2 12.6875 1.52678   1
  -9   1   2 8.78122 1.64406   1
   9   1  -2 7.86137 2.99617   1
  -8  -1   2 9.36972 2.23138   1
  -8  -1   2 9.40964 2.70777   1
  -8  -1   2 8.50437 2.07181   4
   8   1  -2 13.6040 2.79724   1
  -8   1   2 7.96552 1.04871   1
   8   1  -2 7.75724 2.12036   1
  -8   1   2 9.50887 2.13798   2
   7  -1  -2 534.899 33.9369   1
  -7  -1   2 471.556 43.0329   1
  -7  -1   2 520.803 39.8927   4
  -7  -1   2 417.455 28.8266   1
   7   1  -2 520.720 46.5373   1
  -7   1   2 453.261 25.1902   2
  -7   1   2 495.066 31.1945   1
  -7   1   2 354.435 24.0861   1
   7   1  -2 342.145 34.3906   1
  -6  -1   2 498.511 35.6456   1
  -6  -1   2 535.840 35.3211   4
   6  -1  -2 522.209 38.2328   1
   6  -1  -2 474.686 40.1559   1
   6  -1  -2 576.919 36.6512   2
   6  -1  -2 541.765 34.9728   4
  -6  -1   2 577.948 36.4307   3
  -6  -1   2 506.465 29.7211   1
  -6   1   2 518.129 33.4919   1
  -6   1   2 519.864 34.2016   2
   6   1  -2 525.321 41.9181   1
   6   1  -2 460.309 37.4007   1
  -5  -1   2 387.944 24.9390   1
   5  -1  -2 467.379 32.8250   4
  -5  -1   2 459.269 31.9902   1
  -5  -1   2 454.725 37.5048   4
   5  -1  -2 438.617 32.9559   1
  -5  -1   2 385.781 29.7902   3
   5  -1  -2 405.761 35.9754   2
   5  -1  -2 456.392 32.6901   1
  -5   1   2 449.911 34.1808   1
  -5   1   2 398.692 24.6835   2
   5   1  -2 386.631 30.8958   1
   5   1  -2 332.372 24.6910   1
   4  -1  -2 991.239 74.4823   1
  -4  -1   2 1031.66 73.4156   1
   4  -1  -2 1052.40 82.9224   1
  -4  -1   2 900.011 54.9421   1
   4  -1  -2 1025.06 61.9001   4
   4  -1  -2 962.298 64.5262   2
  -4  -1   2 947.041 60.6592   3
   4   1  -2 923.194 80.5051   1
   4   1  -2 811.517 51.3442   1
  -4   1   2 927.698 51.6309   2
  -4   1   2 998.826 75.1161   1
   3  -1  -2 1864.44 143.650   1
   3  -1  -2 1917.15 115.765   4
  -3  -1   2 1898.18 123.869   1
   3  -1  -2 1714.69 97.7725   2
  -3  -1   2 1636.62 109.700   1
   3  -1  -2 1957.12 116.588   1
   3   1  -2 1942.86 154.499   1
   3   1  -2 2064.42 105.358   1
  -3   1   2 1849.26 106.878   2
  -3   1   2 1908.51 125.394   1
   2  -1  -2 949.563 52.2003   1
   2  -1  -2 946.545 54.2131   1
  -2  -1   2 953.929 57.2099   1
  -2  -1   2 970.601 56.9562   1
   2  -1  -2 921.631 52.8312   4
  -2   1   2 921.557 50.5133   1
   2   1  -2 914.414 54.4672   1
  -2   1   2 968.674 52.4608   4
   2   1  -2 961.541 52.3563   1
  -2   1   2 954.001 55.5437   1
  -2   1   2 942.913 59.1383   2
  -1  -1   2 767.586 43.1187   1
  -1  -1   2 729.368 40.7761   1
   1  -1  -2 735.383 43.8073   1
   1  -1  -2 768.843 44.7943   1
   1  -1  -2 713.032 42.6860   4
  -1   1   2 716.425 43.6924   1
   1   1  -2 758.390 43.6043   1
   1   1  -2 744.710 45.6459   1
  -1   1   2 748.358 42.9506   1
  -1   1   2 686.087 41.9460   4
   0  -1   2 2054.85 132.828   1
   0  -1  -2 2104.55 121.876   1
   0  -1  -2 2023.84 111.880   4
   0  -1   2 2168.44 127.486   1
   0  -1  -2 2072.26 115.114   1
   0   1  -2 2124.89 125.881   1
   0   1  -2 2087.55 130.418   1
   0   1   2 2014.97 121.178   1
   0   1   2 2055.08 121.023   4
   0   1   2 2097.39 132.371   1
   1  -1   2 569.963 34.2883   1
   1  -1   2 542.825 36.1908   1
  -1  -1  -2 584.004 31.6926   1
  -1  -1  -2 567.370 34.1166   1
   1   1   2 576.723 33.2324   4
  -1   1  -2 551.670 32.5439   1
   1   1   2 577.473 31.1885   1
  -1   1  -2 571.041 33.5859   1
   1   1   2 560.372 33.2657   1
  -2  -1  -2 969.562 53.0289   1
  -2  -1  -2 895.823 55.5854   1
   2  -1   2 939.868 54.2985   1
   2  -1   2 909.756 53.8879   1
  -2   1  -2 986.131 54.4259   1
   2   1   2 946.829 53.4780   1
  -2   1  -2 943.747 53.2044   1
   2   1   2 961.766 59.3856   1
   3  -1   2 2135.45 118.314   1
  -3  -1  -2 2180.14 125.853   1
   3  -1   2 2217.66 131.249   1
  -3  -1  -2 2191.18 122.719   1
  -3   1  -2 2253.33 125.261   1
   3   1   2 2110.63 142.136   4
  -3   1  -2 2187.33 125.699   1
   3   1   2 2238.58 123.042   1
  -3   1  -2 2311.71 123.448   2
   3   1   2 2117.95 131.357   1
  -4  -1  -2 1129.36 67.1381   1
  -4  -1  -2 1138.89 74.1760   1
   4  -1   2 1218.12 71.5681   2
   4  -1   2 1163.38 71.6945   1
   4  -1   2 1167.25 70.7437   1
  -4   1  -2 1245.59 64.3295   1
   4   1   2 1146.38 80.1405   4
  -4   1  -2 1178.33 69.9317   2
   4   1   2 1188.74 71.8300   1
  -4   1  -2 1179.35 71.9296   1
   4   1   2 1218.36 63.9198   1
   5  -1   2 523.188 51.9108   1
  -5  -1  -2 520.053 40.6378   1
   5  -1   2 547.068 40.7683   1
   5  -1   2 538.868 34.2132   2
  -5  -1  -2 563.916 32.5770   3
  -5  -1  -2 540.126 33.6510   1
   5   1   2 582.158 43.1751   1
  -5   1  -2 576.056 32.6803   1
   5   1   2 538.365 36.4166   4
   5   1   2 534.651 35.7397   1
  -5   1  -2 556.215 38.1589   1
  -5   1  -2 539.052 31.8660   2
   6  -1   2 482.382 29.3667   1
  -6  -1  -2 468.875 34.7306   1
   6  -1   2 436.249 51.4999   1
  -6  -1  -2 479.411 35.2669   1
  -6  -1  -2 421.849 27.7934   3
   6  -1   2 416.640 28.2341   2
  -6   1  -2 461.559 27.2187   1
   6   1   2 475.940 38.4886   4
  -6   1  -2 434.553 27.0600   2
   6   1   2 422.500 41.4820   1
   6   1   2 433.352 38.2824   1
  -6   1  -2 442.234 41.4290   1
   7  -1   2 533.288 39.7940   1
  -7  -1  -2 550.976 38.2565   1
   7  -1   2 579.887 39.9692   2
  -7  -1  -2 602.374 34.8696   3
  -7  -1  -2 585.112 42.7148   1
   7  -1   2 595.660 65.3175   1
  -7   1  -2 573.279 29.1568   1
   7   1   2 542.409 45.2126   1
   7   1   2 561.809 42.9016   4
  -7   1  -2 565.205 51.7818   1
  -7   1  -2 535.110 32.9355   2
  -8  -1  -2 15.3862 2.39505   1
   8  -1   2 21.8217 2.93647   1
  -8  -1  -2 21.8168 2.99265   1
   8   1   2 20.8156 4.56923   1
  -8   1  -2 22.1283 2.54044   1
   8   1   2 18.3972 1.86108   4
  -8   1  -2 25.2203 3.20779   2
  -8   1  -2 26.4307 2.58978   1
   9  -1   2 22.4086 3.49240   1
  -9  -1  -2 19.7553 3.16159   1
  -9   1  -2 21.8625 2.87152   1
  -9   1  -2 16.5194 1.93855   2
   9   1   2 20.0439 2.52268   4
   9   1   2 19.2151 3.67782   1
  10  -1   2 123.135 14.6385   1
 -10  -1  -2 122.124 14.4933   1
 -10  -1  -2 132.959 9.20724   1
  10   1   2 136.374 13.6289   1
 -10   1  -2 121.691 10.4407   2
 -10   1  -2 131.238 12.5436   1
  10   1   2 125.053 9.85899   4
 -10   1  -2 135.491 11.1206   1
  11  -1   2 28.3723 7.65160   1
 -11  -1  -2 24.1064 4.00864   1
 -11  -1  -2 24.8349 4.69944   1
 -11   1  -2 31.7333 5.87823   1
 -11   1  -2 31.4300 5.61269   2
 -11   1  -2 34.3370 4.56373   1
 -12  -1  -2 120.730 14.7232   1
 -12  -1  -2 116.618 13.1088   1
  12  -1   2 109.971 13.7148   1
 -12   1  -2 105.736 9.70548   2
 -12   1  -2 116.336 12.9971   1
 -12   1  -2 117.129 13.5532   1
  12   1   2 104.747 14.9706   1
 -13  -1  -2 55.8867 6.74859   1
  13  -1   2 47.6208 5.68220   3
  13  -1   2 60.6581 6.54086   1
  13   1   2 49.3807 7.98830   1
 -13   1  -2 35.7285 4.37514   2
 -14  -1  -2 12.4611 3.03444   1
 -14   1  -2 23.4882 5.61022   1
 -15  -1  -2 11.2703 4.06838   1
  15  -1   2 6.42011 3.04863   3
 -15   1  -2 4.02463 2.23534   1
 -16  -1  -2 46.0032 7.63814   1
  16  -1   2 52.0067 6.66536   3
 -16   1  -2 46.1433 5.70166   1
  17  -1   2 25.4428 4.90023   3
 -17   1  -2 20.3202 4.14069   1
  18  -1   2 54.8034 6.16045   3
 -18  -1  -2 46.5769 7.20276   1
 -18   1  -2 44.8068 8.60216   1
 -19  -1  -2 16.9271 4.66170   1
  19  -1   2 22.9421 4.05545   3
  20  -1   2 44.5815 6.22433   3
  19  -2  -2 -2.2958 3.52173   3
  18  -2  -2 -0.4959 3.77339   3
 -18  -2   2 4.05802 5.42233   1
 -18   2   2 8.08701 3.99599   2
  17  -2  -2 -2.3136 2.87538   3
 -17  -2   2 -1.5959 3.09438   1
 -17   2   2 3.02899 4.41708   2
 -16  -2   2 9.69457 4.52962   1
 -16   2   2 15.9212 5.54732   2
 -15  -2   2 37.4688 5.15681   1
 -15   2   2 28.6247 2.61145   1
 -14  -2   2 23.2511 4.62466   1
 -14   2   2 18.4535 3.61298   1
 -13  -2   2 235.813 18.2413   1
 -13   2   2 253.944 21.3770   1
 -13   2   2 231.931 21.5036   2
  13   2  -2 248.512 21.7944   1
  12  -2  -2 47.4035 6.59912   1
 -12  -2   2 57.6126 6.18546   1
 -12  -2   2 51.9322 4.72973   4
 -12  -2   2 43.3829 5.47434   1
  12   2  -2 65.2045 8.49952   1
 -12   2   2 61.9808 5.60716   1
 -12   2   2 78.6616 6.93070   2
 -11  -2   2 19.6961 3.97398   1
 -11  -2   2 14.4862 3.86218   1
  11  -2  -2 12.2469 2.14040   1
 -11  -2   2 15.4196 2.76688   4
 -11   2   2 23.3382 3.51773   2
 -11   2   2 18.1082 2.24346   1
 -10  -2   2 35.6803 3.71608   4
 -10  -2   2 30.7386 4.96692   1
  10  -2  -2 42.8598 4.25047   1
 -10   2   2 42.7447 4.32271   2
 -10   2   2 39.3949 3.05582   1
  10   2  -2 34.5773 5.55560   1
   9  -2  -2 27.1039 2.70917   1
  -9  -2   2 18.1755 3.32882   1
  -9  -2   2 26.3793 2.59211   4
  -9  -2   2 22.8271 4.59588   1
  -9   2   2 23.5894 3.60554   2
   9   2  -2 20.2595 4.26233   1
  -9   2   2 27.1008 3.11299   1
  -8  -2   2 24.5382 2.74373   4
  -8  -2   2 27.7806 3.53023   1
   8  -2  -2 21.4818 2.52515   1
   8   2  -2 32.2168 6.50241   1
  -8   2   2 32.3003 3.26275   2
  -8   2   2 33.6009 3.73539   1
  -8   2   2 29.3725 3.19952   1
  -7  -2   2 649.082 36.9725   1
  -7  -2   2 654.008 46.6369   4
   7  -2  -2 604.504 48.5180   1
   7  -2  -2 629.002 50.0335   1
  -7  -2   2 670.737 47.6862   1
   7   2  -2 621.045 50.6787   1
  -7   2   2 635.938 35.9353   2
  -7   2   2 570.561 42.8628   1
  -7   2   2 649.396 41.5705   1
  -6  -2   2 134.138 9.56481   1
  -6  -2   2 135.293 10.6777   1
   6  -2  -2 127.275 10.9931   1
   6  -2  -2 121.324 12.2997   1
  -6   2   2 120.447 10.2130   1
   6   2  -2 122.519 10.0719   1
  -6   2   2 122.250 11.0150   1
   5  -2  -2 64.3947 5.24526   1
   5  -2  -2 80.3095 6.88676   1
  -5  -2   2 66.7394 6.42709   1
  -5  -2   2 86.2740 6.99103   1
  -5   2   2 75.7453 5.68377   1
   5   2  -2 53.4111 6.23685   1
  -5   2   2 67.7252 5.30209   2
  -5   2   2 68.6825 4.82058   1
   4  -2  -2 77.7316 7.00032   4
  -4  -2   2 71.0822 5.45379   1
   4  -2  -2 76.3253 7.18803   1
   4  -2  -2 70.0965 6.16601   1
  -4   2   2 65.9420 6.97466   2
   4   2  -2 63.6691 11.8879   1
  -4   2   2 80.0920 7.91462   1
  -4   2   2 76.7947 7.35543   1
   4   2  -2 86.3344 7.50120   1
   3  -2  -2 274.363 15.6473   4
   3  -2  -2 281.972 16.0756   1
  -3  -2   2 288.236 17.4929   1
   3  -2  -2 264.412 16.9677   1
  -3  -2   2 260.513 17.1364   1
   3   2  -2 271.249 23.4810   1
  -3   2   2 273.628 19.4518   1
  -3   2   2 293.930 19.2363   1
   3   2  -2 285.239 18.5955   1
   2  -2  -2 973.684 53.4616   4
  -2  -2   2 871.477 49.8805   1
   2  -2  -2 931.161 55.5735   1
   2  -2  -2 911.875 60.1363   1
  -2  -2   2 916.131 58.8973   1
  -2   2   2 844.110 66.6167   1
   2   2  -2 876.215 52.2927   1
  -2   2   2 874.265 53.5137   1
   2   2  -2 862.336 70.2829   1
  -1  -2   2 715.958 48.3128   1
   1  -2  -2 771.988 43.3148   1
  -1  -2   2 743.738 44.1443   1
   1  -2  -2 753.721 40.1914   1
  -1   2   2 728.521 45.2911   1
  -1   2   2 768.480 45.8612   1
   1   2  -2 718.745 44.8419   1
   1   2  -2 707.334 45.6224   1
   0  -2   2 455.131 30.6996   1
   0  -2  -2 472.014 26.3909   1
   0  -2  -2 431.287 30.8724   1
   0  -2   2 452.439 28.0015   1
   0   2   2 427.362 29.0305   1
   0   2  -2 469.661 29.4279   1
   0   2  -2 471.507 27.9513   1
   0   2   2 464.859 29.3018   1
  -1  -2  -2 799.743 46.2117   1
  -1  -2  -2 789.392 44.8996   1
   1  -2   2 747.070 42.3724   1
   1  -2   2 742.111 46.3184   1
   1   2   2 753.376 45.8551   1
  -1   2  -2 785.438 43.5254   1
   1   2   2 780.265 45.8661   1
  -1   2  -2 741.374 46.4337   1
  -2  -2  -2 1231.80 74.4569   1
   2  -2   2 1218.99 72.2770   1
   2  -2   2 1256.46 80.3953   1
  -2  -2  -2 1290.28 75.1547   1
   2   2   2 1293.62 70.1908   1
  -2   2  -2 1231.24 76.9896   1
  -2   2  -2 1245.04 72.8009   1
   2   2   2 1205.75 72.6609   1
  -3  -2  -2 191.897 15.9908   1
   3  -2   2 191.850 14.6413   1
  -3  -2  -2 215.121 14.8027   1
   3  -2   2 185.928 15.1557   1
  -3   2  -2 180.399 12.8867   1
  -3   2  -2 177.864 13.4404   1
   3   2   2 200.526 12.8179   1
   3   2   2 189.951 13.4857   1
   4  -2   2 122.990 9.31989   1
   4  -2   2 156.460 9.51066   1
  -4  -2  -2 144.207 10.0671   1
  -4  -2  -2 154.315 11.3712   1
  -4   2  -2 168.139 12.4987   2
   4   2   2 149.778 9.24887   1
  -4   2  -2 133.814 9.89859   1
   4   2   2 134.710 12.2177   1
  -4   2  -2 155.849 10.0662   1
  -5  -2  -2 68.9727 6.93705   1
   5  -2   2 81.1528 5.41769   1
  -5  -2  -2 78.8712 7.10427   1
   5   2   2 63.0896 6.84958   1
  -5   2  -2 57.4140 6.21907   1
  -5   2  -2 64.5349 4.81077   2
  -5   2  -2 71.3439 6.81217   1
   6  -2   2 52.0997 8.54892   1
  -6  -2  -2 57.5061 8.32604   1
  -6  -2  -2 51.5281 9.48766   1
   6   2   2 65.2574 10.2726   1
  -6   2  -2 53.8631 10.0453   1
  -6   2  -2 53.0847 6.98995   2
  -6   2  -2 47.3825 8.21997   1
  -7  -2  -2 530.687 37.9538   1
  -7  -2  -2 457.134 48.2814   1
   7  -2   2 510.899 40.6618   1
  -7   2  -2 502.983 37.8373   1
   7   2   2 460.533 31.2762   1
  -7   2  -2 426.696 39.3934   1
  -7   2  -2 469.266 31.7549   2
  -8  -2  -2 11.2906 4.15940   1
  -8  -2  -2 17.2541 3.69714   1
   8  -2   2 14.4756 2.80259   1
  -8   2  -2 17.4376 2.44928   1
  -8   2  -2 13.4104 2.69546   2
   8   2   2 9.47056 3.99350   1
  -8   2  -2 14.3327 2.83289   1
  -9  -2  -2 12.6615 3.69771   1
  -9  -2  -2 13.8192 3.53440   1
  -9   2  -2 17.8560 3.76016   2
  -9   2  -2 14.1175 3.58625   1
   9   2   2 10.2241 4.07621   1
  -9   2  -2 19.7528 2.76638   1
 -10  -2  -2 15.6501 3.67059   1
  10  -2   2 28.9054 6.48648   1
 -10  -2  -2 18.1355 4.77135   1
 -10   2  -2 18.0604 5.19459   1
  10   2   2 29.8603 5.39550   1
 -10   2  -2 20.0362 4.17584   1
 -11  -2  -2 17.4770 4.02484   1
  11  -2   2 18.0122 3.32090   1
 -11   2  -2 17.8317 3.26831   1
 -11   2  -2 16.6026 3.24714   1
 -11   2  -2 13.3538 3.02141   2
  11   2   2 17.6909 4.65578   1
  12  -2   2 43.3316 15.5994   1
 -12  -2  -2 21.2691 7.36543   1
 -12  -2  -2 18.7816 5.84631   1
  12   2   2 23.3746 6.80145   1
 -12   2  -2 30.0125 6.93088   1
 -12   2  -2 17.0332 5.85772   2
 -13  -2  -2 147.403 22.8666   1
 -13   2  -2 191.467 20.3606   2
 -13   2  -2 182.550 20.5423   1
  13   2   2 207.170 24.9546   1
 -14  -2  -2 47.9835 6.63803   1
 -14   2  -2 53.9219 5.29455   2
 -14   2  -2 45.7807 5.16253   1
 -15  -2  -2 16.9193 6.82953   1
 -15   2  -2 24.4332 4.50127   1
 -15   2  -2 28.3776 5.93801   2
 -16  -2  -2 32.0201 6.33629   1
 -16   2  -2 41.7620 5.24507   1
 -16   2  -2 44.5663 6.81069   2
  17  -2   2 3.67473 2.10736   3
 -17  -2  -2 5.69811 4.34003   1
  18  -2   2 -3.9904 3.21921   3
 -18  -2  -2 8.28346 4.12189   1
 -19  -2  -2 27.3314 6.64570   1
  19  -2   2 18.3245 5.21797   3
 -18  -3   2 26.5769 6.20129   1
 -18   3   2 7.95503 4.16179   2
 -17  -3   2 -0.0790 4.28551   1
 -17   3   2 -0.6944 4.01994   2
 -16  -3   2 65.5094 9.00784   1
 -16   3   2 53.0650 6.70616   2
 -15  -3   2 4.28485 4.77460   1
 -15   3   2 -0.9791 3.30783   2
 -15   3   2 3.12745 1.44354   1
 -14  -3   2 44.4758 7.57422   1
 -14   3   2 32.4375 4.89900   2
 -14   3   2 42.3546 4.29137   1
 -13  -3   2 6.21438 2.16118   4
 -13   3   2 7.97253 2.37611   1
 -12  -3   2 16.2025 2.54946   4
  12   3  -2 26.7218 7.87927   1
 -12   3   2 20.5032 2.91232   1
 -11  -3   2 65.8799 6.66126   4
 -11  -3   2 77.2465 8.92201   1
 -11   3   2 70.0141 8.35798   2
 -11   3   2 85.7918 7.05056   1
  11   3  -2 101.198 10.0614   1
  10  -3  -2 130.611 15.0600   1
 -10  -3   2 143.676 10.7342   1
 -10  -3   2 135.544 14.4289   1
 -10  -3   2 125.234 10.2839   4
 -10   3   2 123.388 12.8253   1
  10   3  -2 114.024 11.1776   1
 -10   3   2 133.949 9.65480   1
 -10   3   2 117.172 10.6014   2
  -9  -3   2 115.874 12.9657   4
   9  -3  -2 97.9571 11.9986   1
  -9  -3   2 117.894 16.5410   1
  -9  -3   2 86.0688 9.09173   1
  -9   3   2 92.9738 11.9872   2
  -9   3   2 80.8160 8.68216   1
  -9   3   2 99.8943 17.6603   1
  -8  -3   2 27.3263 5.92793   1
  -8  -3   2 23.7856 3.44390   4
   8  -3  -2 21.6385 3.34129   1
  -8  -3   2 29.4191 6.08200   1
  -8   3   2 25.1772 5.03423   1
  -8   3   2 24.9124 3.56516   1
  -8   3   2 18.8478 4.64214   2
  -7  -3   2 12.3850 3.51272   1
   7  -3  -2 6.92430 2.67698   1
   7   3  -2 0.13523 4.20075   1
  -7   3   2 4.72320 2.84623   2
  -7   3   2 6.90154 2.90294   1
  -7   3   2 7.66693 3.49028   1
   6  -3  -2 64.5932 6.31077   1
  -6  -3   2 54.3108 6.33325   1
  -6   3   2 45.9192 6.01137   1
   6   3  -2 59.2425 7.42730   1
  -6   3   2 57.0295 7.37917   1
  -5  -3   2 177.320 11.5237   1
   5  -3  -2 163.634 13.4929   1
   5   3  -2 152.630 12.8710   1
  -5   3   2 183.995 14.5732   2
  -5   3   2 163.749 11.6927   1
  -5   3   2 167.369 14.9056   1
  -4  -3   2 36.8225 5.18871   1
   4  -3  -2 50.0519 4.42323   1
  -4   3   2 36.5313 4.54854   1
   4   3  -2 30.7071 6.14161   1
   3  -3  -2 268.237 18.4881   1
  -3  -3   2 257.238 18.3836   1
  -3   3   2 244.923 15.3330   1
   3   3  -2 240.660 17.7974   1
  -3   3   2 270.155 17.5192   1
  -2  -3   2 112.585 9.07361   1
   2  -3  -2 120.094 10.0807   1
  -2   3   2 89.9166 7.99691   1
  -2   3   2 101.345 7.42706   1
   2   3  -2 99.3433 9.80195   1
   1  -3  -2 143.278 11.4036   1
  -1  -3   2 170.552 13.5221   1
   1   3  -2 179.208 13.1850   1
  -1   3   2 161.534 11.6693   1
  -1   3   2 171.024 12.9616   1
   0  -3   2 221.782 13.8108   1
   0  -3  -2 200.270 16.3802   1
   0   3  -2 190.041 13.8667   1
   0   3   2 172.132 13.9231   1
   0   3   2 217.459 17.8590   1
   1  -3   2 271.724 18.8670   1
  -1  -3  -2 282.900 18.5489   1
  -1   3  -2 270.963 19.6717   1
   1   3   2 245.968 17.4720   1
  -2  -3  -2 75.6740 8.27633   1
   2  -3   2 68.0525 7.09982   1
   2   3   2 68.2780 6.17019   1
  -2   3  -2 66.1563 9.13834   1
  -2   3  -2 61.7644 6.43834   1
  -3  -3  -2 416.263 25.8344   1
   3  -3   2 402.330 25.3878   1
   3   3   2 370.219 24.8874   1
  -3   3  -2 391.514 24.3894   1
  -3   3  -2 395.070 36.4834   1
   4  -3   2 32.0437 4.02852   1
  -4  -3  -2 41.5647 4.90777   1
  -4   3  -2 58.6363 6.49303   1
   4   3   2 53.5136 7.89928   1
  -5  -3  -2 142.859 14.6970   1
   5  -3   2 148.306 10.6727   1
  -5  -3  -2 109.399 8.00477   4
   5   3   2 126.619 10.4315   1
  -5   3  -2 136.815 9.11626   2
  -5   3  -2 139.926 10.1555   1
  -5   3  -2 151.700 10.6704   1
  -6  -3  -2 42.3464 5.07372   1
   6  -3   2 39.0030 4.50071   1
  -6   3  -2 57.0955 9.29554   1
  -6   3  -2 53.4414 5.18253   1
   6   3   2 54.4479 7.82192   1
  -7  -3  -2 5.39243 2.91534   1
   7  -3   2 3.18026 2.08567   1
   7   3   2 12.2659 5.54550   1
  -7   3  -2 6.73907 2.91148   1
  -8  -3  -2 33.7315 5.94503   1
   8  -3   2 45.1939 4.72522   1
  -8   3  -2 46.1513 5.25109   2
  -8   3  -2 47.9337 6.05676   1
   8   3   2 42.4880 8.37756   1
  -8   3  -2 57.8624 6.36814   1
  -9  -3  -2 191.545 12.9100   1
   9  -3   2 156.048 11.8691   1
   9   3   2 185.412 19.8716   1
  -9   3  -2 178.159 14.9367   2
  -9   3  -2 143.935 13.6310   1
  -9   3  -2 169.170 13.9725   1
  10  -3   2 113.393 20.9597   1
 -10  -3  -2 106.428 15.3022   1
 -10   3  -2 94.6549 12.1672   1
  10   3   2 112.403 15.3284   1
 -10   3  -2 92.9324 11.1214   2
 -10   3  -2 89.3639 11.4229   1
 -11  -3  -2 33.9638 7.80856   1
  11  -3   2 42.7014 8.36217   1
 -11   3  -2 21.9799 4.88093   2
  11   3   2 27.8676 7.48640   1
 -12  -3  -2 36.1122 6.29695   1
  12  -3   2 24.7034 6.03625   1
 -12   3  -2 17.6722 3.52330   2
 -12   3  -2 22.2448 3.26251   1
  12   3   2 9.65734 6.07280   1
 -13  -3  -2 15.2952 6.19772   1
 -13   3  -2 7.29329 3.24867   1
 -13   3  -2 13.2051 3.84392   2
  13   3   2 18.4272 7.59339   1
 -14  -3  -2 49.7906 8.99701   1
 -14   3  -2 42.5915 5.58081   2
 -14   3  -2 49.5952 5.69361   1
 -15  -3  -2 12.8361 4.22570   1
 -15   3  -2 17.4260 3.46841   1
 -15   3  -2 15.1361 4.20256   2
 -16  -3  -2 57.0230 10.6495   1
 -16   3  -2 65.7893 7.66975   1
 -16   3  -2 56.5037 7.02171   2
 -17  -3  -2 14.7583 5.62968   1
 -17   3  -2 16.9686 5.23396   2
 -18  -3  -2 6.06613 5.87779   1
 -18   3  -2 8.42027 4.08918   2
 -17  -4   2 24.3142 6.91108   1
 -17   4   2 29.1792 6.15169   2
 -16  -4   2 8.77287 6.25036   1
 -16   4   2 3.24330 3.78957   2
 -15  -4   2 23.8309 6.19709   1
 -15   4   2 21.2369 3.37979   1
 -15   4   2 20.7283 5.44076   2
 -14  -4   2 6.86291 4.56191   1
 -14   4   2 8.30435 5.51775   2
 -14   4   2 8.92489 2.89335   1
 -13  -4   2 24.6593 5.62710   1
 -13   4   2 24.8905 5.28582   2
 -13   4   2 18.9612 4.65570   1
 -12  -4   2 15.0075 6.59767   1
 -12   4   2 14.5014 3.96537   1
  12   4  -2 8.53736 5.15440   1
 -12   4   2 15.8545 3.94883   2
 -11  -4   2 14.5732 6.16355   1
 -11   4   2 9.44253 3.67851   1
 -11   4   2 12.9989 4.12759   2
  11   4  -2 14.9555 7.62296   1
 -10  -4   2 50.4710 7.64968   1
 -10  -4   2 79.5522 14.5828   4
  10   4  -2 98.0519 13.5267   1
 -10   4   2 82.9656 12.6709   1
 -10   4   2 71.4456 10.5063   2
   9  -4  -2 53.3059 6.27876   1
  -9  -4   2 47.7787 4.28029   4
  -9   4   2 44.1837 7.10691   1
  -9   4   2 61.5857 6.57852   2
   9   4  -2 65.5432 10.3696   1
  -8  -4   2 85.4040 10.5414   1
   8  -4  -2 81.3487 13.1445   1
  -8   4   2 75.6419 12.3618   1
   8   4  -2 90.9787 13.4001   1
  -8   4   2 72.6901 12.4044   1
  -8   4   2 81.1359 8.92917   1
  -7  -4   2 122.682 11.5516   1
   7  -4  -2 104.020 15.9779   1
  -7   4   2 112.053 12.5607   1
  -7   4   2 123.111 13.8254   1
   7   4  -2 108.181 12.9705   1
  -7   4   2 89.4176 11.8594   2
   6  -4  -2 76.7685 8.45294   1
  -6  -4   2 69.6228 10.8757   1
  -6   4   2 48.4308 7.29225   2
   5  -4  -2 43.3669 6.81468   1
  -5  -4   2 38.9385 5.17643   1
   5   4  -2 41.7964 7.90779   1
  -5   4   2 39.4045 5.71124   1
  -4  -4   2 195.273 14.1111   1
   4  -4  -2 196.444 15.8146   1
   4   4  -2 200.067 17.9409   1
  -4   4   2 171.460 13.3151   1
   3  -4  -2 89.5990 10.3708   1
  -3  -4   2 105.733 11.1147   1
   3   4  -2 78.8951 8.53047   1
  -3   4   2 55.9889 7.44268   1
   2  -4  -2 44.6893 5.73439   1
  -2  -4   2 42.5900 6.35726   1
  -2   4   2 57.2437 8.14178   1
   2   4  -2 67.6682 10.8252   1
   1  -4  -2 21.4434 4.15451   1
   1   4  -2 23.1615 5.26732   1
  -1   4   2 16.8607 5.23792   1
   0  -4   2 38.2045 5.77708   1
   0  -4  -2 50.7244 6.53032   1
   0   4  -2 25.5440 5.22612   1
  -1  -4  -2 18.2426 4.25402   1
   1  -4   2 11.5735 4.30219   1
  -1   4  -2 19.0325 5.34321   1
   1   4   2 19.2130 5.08213   1
  -2  -4  -2 117.631 9.94135   1
   2  -4   2 91.4046 9.35713   1
   2   4   2 96.8930 10.9262   1
  -2   4  -2 71.7917 8.26960   1
   3  -4   2 92.7861 9.59873   1
  -3  -4  -2 126.671 10.2790   1
   3   4   2 79.5937 9.78049   1
  -3   4  -2 101.902 9.61656   1
  -4  -4  -2 103.728 12.6523   1
   4  -4   2 109.571 10.7575   1
   4   4   2 104.818 12.2996   1
  -4   4  -2 98.6965 9.20335   1
   5  -4   2 59.6467 7.17936   1
  -5  -4  -2 46.5132 6.48618   1
  -5   4  -2 65.8332 7.08101   1
   5   4   2 58.7359 7.87985   1
   6  -4   2 162.109 15.7030   1
  -6  -4  -2 136.522 12.3726   1
   6   4   2 171.278 17.1539   1
  -6   4  -2 148.560 17.2271   2
  -6   4  -2 157.391 13.2562   1
  -7  -4  -2 194.541 15.6246   1
   7  -4   2 165.034 16.0276   1
  -7   4  -2 204.798 18.3298   2
   7   4   2 190.127 19.9846   1
  -7   4  -2 199.107 18.3586   1
   8  -4   2 162.670 15.8779   1
  -8  -4  -2 175.953 13.6458   1
   8   4   2 162.711 16.3731   1
  -8   4  -2 181.929 15.4933   1
  -8   4  -2 179.587 13.0163   2
   9  -4   2 24.5547 6.79944   1
  -9  -4  -2 27.3073 6.61907   1
   9   4   2 22.0990 5.69399   1
  -9   4  -2 21.0000 5.61497   1
  -9   4  -2 16.6713 4.65885   2
  10  -4   2 121.765 19.6006   1
 -10  -4  -2 157.235 12.4421   1
  10   4   2 145.929 15.8006   1
 -10   4  -2 154.031 13.9572   2
 -10   4  -2 142.297 14.4752   1
 -11  -4  -2 17.9263 6.28274   1
 -11   4  -2 24.6507 4.74091   2
 -11   4  -2 31.5837 4.34087   1
  11   4   2 23.7695 7.84041   1
 -12  -4  -2 11.4579 5.89101   1
 -12   4  -2 14.9150 4.09955   1
 -12   4  -2 8.35412 3.99990   2
 -13  -4  -2 20.9738 6.82634   1
 -13   4  -2 10.2118 3.57506   2
 -14  -4  -2 37.3824 8.27983   1
 -14   4  -2 35.8295 4.82974   1
 -14   4  -2 33.1780 5.59850   2
 -15  -4  -2 32.0661 10.0269   1
 -15   4  -2 24.5820 4.14211   2
 -15   4  -2 29.7924 4.38080   1
 -16  -4  -2 25.1071 9.20045   1
 -16   4  -2 7.80215 4.04204   2
 -16   4  -2 8.07786 2.83043   1
 -17  -4  -2 10.3770 6.07395   1
 -17   4  -2 7.07310 4.32022   2
 -17   4  -2 11.2694 3.34989   1
 -15  -5   2 -1.9845 4.85343   1
 -15   5   2 4.80681 2.61697   1
 -15   5   2 12.0239 5.50307   2
 -14  -5   2 45.1353 9.29053   1
 -14   5   2 73.8318 9.69899   2
 -14   5   2 58.3924 8.31500   1
 -13  -5   2 12.6317 6.31151   1
 -13   5   2 -1.4684 3.75076   2
 -13   5   2 1.08327 3.68637   1
 -12  -5   2 17.3179 7.07684   1
 -12   5   2 7.33680 3.88919   1
 -12   5   2 4.24189 2.47615   2
 -11  -5   2 15.9698 7.36093   1
  11   5  -2 15.5997 8.44377   1
 -11   5   2 7.02464 4.04047   1
 -11   5   2 8.71359 4.24249   2
 -10  -5   2 15.0957 6.32835   1
 -10   5   2 18.8624 5.56517   1
 -10   5   2 21.4731 6.14677   2
  -9  -5   2 104.391 13.4270   1
  -9   5   2 81.3263 12.4857   2
   9   5  -2 76.3454 12.1394   1
  -9   5   2 105.107 11.8151   1
  -8  -5   2 9.31940 6.06235   1
   8  -5  -2 11.2145 4.22213   1
  -8   5   2 1.89327 3.93941   2
  -8   5   2 3.65746 5.15024   1
  -7  -5   2 76.3093 10.0564   1
   7  -5  -2 78.1099 11.5410   1
   7   5  -2 66.8620 12.8691   1
  -7   5   2 62.8168 8.72443   2
  -6  -5   2 41.8857 7.93731   1
  -6   5   2 82.2481 10.7257   2
   6   5  -2 92.9380 10.2318   1
  -6   5   2 87.8363 10.6719   1
   5  -5  -2 75.5256 9.30983   1
  -5  -5   2 72.3659 9.22948   1
  -5   5   2 55.3154 9.79985   1
   5   5  -2 65.8800 9.78900   1
  -4  -5   2 322.530 20.5802   1
   4  -5  -2 260.994 19.2570   1
   4   5  -2 313.538 21.9991   1
  -4   5   2 255.740 20.8268   1
   3  -5  -2 121.098 10.7797   1
  -3  -5   2 126.234 13.2280   1
  -3   5   2 106.653 10.8517   1
   3   5  -2 82.7230 10.0917   1
   2  -5  -2 37.4008 6.48374   1
   1  -5  -2 47.5211 9.38911   1
  -1  -5   2 47.3817 9.76898   1
   1   5  -2 30.2042 6.77505   1
  -1   5   2 45.2601 8.19578   1
   0  -5   2 265.081 20.9695   1
   0  -5  -2 280.530 22.9595   1
   0   5   2 218.979 16.6517   1
   0   5  -2 234.475 17.5577   1
   1  -5   2 50.4391 7.73488   1
  -1  -5  -2 73.4728 8.43541   1
   1   5   2 46.1800 8.67588   1
   2  -5   2 43.5551 8.28593   1
  -2  -5  -2 58.8744 8.26191   1
   2   5   2 36.5850 7.81847   1
  -2   5  -2 54.0299 7.45521   1
   3  -5   2 56.0230 7.85113   1
  -3  -5  -2 53.6083 7.99378   1
   3   5   2 80.0574 11.4081   1
  -3   5  -2 61.9623 9.08347   1
   4  -5   2 204.027 14.1621   1
  -4  -5  -2 226.264 21.8822   1
   4   5   2 227.616 17.8494   1
  -4   5  -2 242.839 22.1665   1
   5  -5   2 60.8742 8.07576   1
  -5  -5  -2 37.8958 8.16215   1
  -5   5  -2 52.0966 8.07461   1
   5   5   2 49.0362 11.4860   1
   6  -5   2 42.3029 6.78314   1
  -6   5  -2 49.0199 5.63820   2
  -6   5  -2 44.1792 7.80309   1
   7  -5   2 130.843 13.6291   1
  -7  -5  -2 125.651 14.7154   1
  -7   5  -2 117.654 11.5746   1
   7   5   2 115.353 14.7676   1
  -7   5  -2 102.144 10.3949   2
  -8  -5  -2 0.00000 5.55630   1
   8  -5   2 1.81306 4.48495   1
  -8   5  -2 4.30126 5.09879   1
  -8   5  -2 8.06174 4.42840   2
   8   5   2 8.17493 5.96556   1
  -9  -5  -2 154.061 15.1497   1
   9  -5   2 120.766 17.0962   1
   9   5   2 131.847 15.4562   1
  -9   5  -2 129.951 13.0891   1
  -9   5  -2 139.042 11.0417   2
 -10  -5  -2 72.2931 10.2244   1
 -10   5  -2 34.6761 6.79996   2
  10   5   2 47.6070 12.8984   1
 -10   5  -2 48.6852 8.35514   1
 -11  -5  -2 14.1820 5.65440   1
 -11   5  -2 12.0050 3.99724   2
  11   5   2 10.2482 6.11180   1
 -11   5  -2 17.1949 5.43854   1
 -12  -5  -2 1.28988 5.11096   1
  12   5   2 -5.3805 5.88441   1
 -12   5  -2 -0.3532 4.14721   1
 -12   5  -2 3.41497 4.22957   2
 -13  -5  -2 26.9191 9.23353   1
 -13   5  -2 10.5938 5.09705   1
 -13   5  -2 10.7287 2.97545   2
 -14  -5  -2 13.3391 7.83833   1
 -14   5  -2 29.3268 6.57210   1
 -14   5  -2 29.8928 6.39553   2
 -15  -5  -2 -5.9401 4.70303   1
 -15   5  -2 -0.2196 4.24320   1
 -15   5  -2 5.96616 3.92091   2
 -12  -6   2 19.8003 7.30899   1
 -12   6   2 12.5963 5.75958   2
 -12   6   2 11.2087 5.05714   1
 -11  -6   2 38.7143 8.80179   1
 -11   6   2 0.90680 5.48931   1
 -11   6   2 22.3217 6.04196   2
 -10  -6   2 51.7573 10.6876   1
 -10   6   2 52.4143 8.68888   2
 -10   6   2 56.7692 9.32238   1
  10   6  -2 52.5684 16.1544   1
  -9  -6   2 39.9884 11.3773   1
   9   6  -2 29.7135 10.1475   1
  -9   6   2 16.2809 6.29888   1
  -9   6   2 26.8845 6.78440   2
  -8  -6   2 7.36794 5.54526   1
   8   6  -2 9.48466 7.10277   1
  -8   6   2 3.60077 4.27958   1
  -8   6   2 4.01307 4.41914   1
  -8   6   2 8.64113 5.50815   2
  -7  -6   2 26.7819 8.41407   1
  -7   6   2 4.99131 5.99797   2
  -7   6   2 9.31768 7.24793   1
   7   6  -2 14.3541 7.74624   1
   6  -6  -2 52.3325 7.66646   1
  -6  -6   2 44.7202 10.1789   1
  -6   6   2 40.0305 8.71965   1
  -6   6   2 37.8729 9.45207   2
   6   6  -2 51.2737 10.0364   1
   5  -6  -2 52.0717 10.4081   1
  -5   6   2 82.6102 11.1434   1
   5   6  -2 62.2765 12.5429   1
   4  -6  -2 56.9515 10.3367   1
  -4  -6   2 67.1374 10.1812   1
   4   6  -2 64.2931 11.3744   1
  -4   6   2 52.0265 11.6095   1
   3  -6  -2 99.0535 15.2409   1
  -3  -6   2 76.4603 9.51645   1
   3   6  -2 84.9709 11.7310   1
  -3   6   2 96.7255 11.0565   1
   2  -6  -2 62.2487 10.9943   1
  -2  -6   2 59.4497 10.6367   1
  -2   6   2 45.0809 9.24271   1
   2   6  -2 66.4735 10.2442   1
   1  -6  -2 46.8541 8.04773   1
   1   6  -2 30.1355 7.78208   1
  -1   6   2 35.2913 8.84963   1
   0  -6  -2 55.8372 9.85595   1
   0  -6   2 42.1260 8.61254   1
   0   6  -2 33.8290 8.21650   1
   0   6   2 42.8182 9.52036   1
   1  -6   2 36.5909 7.17714   1
  -1  -6  -2 35.3449 8.36126   1
  -1   6  -2 14.5515 7.24138   1
   1   6   2 25.5334 9.51146   1
  -2  -6  -2 55.1244 9.69510   1
   2  -6   2 48.7719 8.96366   1
  -2   6  -2 73.2210 10.4819   1
   2   6   2 53.2571 10.5246   1
   3  -6   2 41.5911 9.66738   1
   3   6   2 51.6711 10.3072   1
  -3   6  -2 47.1048 8.54335   1
   4  -6   2 18.1695 5.85833   1
  -4  -6  -2 3.47568 6.42924   1
   4   6   2 34.7971 10.5433   1
  -4   6  -2 27.6110 7.92160   1
   5  -6   2 85.9799 11.4532   1
  -5  -6  -2 79.4059 12.6056   1
  -5   6  -2 92.5127 12.2536   1
   5   6   2 80.3489 9.85534   1
  -6  -6  -2 26.9199 7.55557   1
   6  -6   2 20.6435 6.44987   1
  -6   6  -2 12.1547 7.45544   1
   6   6   2 23.4989 8.46615   1
  -6   6  -2 24.0273 4.62674   2
   7  -6   2 12.7011 4.48189   1
  -7   6  -2 26.7463 7.59052   2
  -7   6  -2 18.3528 6.62100   1
   7   6   2 32.5924 9.40030   1
   8  -6   2 6.02642 3.87110   1
  -8  -6  -2 -1.0391 6.60888   1
   8   6   2 6.12545 8.67433   1
  -8   6  -2 11.8431 5.45486   2
  -9  -6  -2 20.6591 8.60167   1
  -9   6  -2 12.7760 5.33133   2
   9   6   2 4.43491 6.82132   1
 -10  -6  -2 67.7913 12.0993   1
 -10   6  -2 55.3972 8.72479   1
 -10   6  -2 72.8601 8.17734   2
 -11  -6  -2 16.7431 6.70521   1
  11   6   2 23.8338 8.34707   1
 -11   6  -2 27.3637 6.37632   2
 -12  -6  -2 14.2831 7.21529   1
 -12   6  -2 8.98674 4.39068   2
 -12   6  -2 7.76038 5.12454   1
  -8  -7   2 22.7790 9.23429   1
   8   7  -2 23.3594 10.8383   1
  -8   7   2 22.7491 6.61282   2
  -7  -7   2 4.97161 7.64529   1
  -7   7   2 7.44737 3.97540   2
  -7   7   2 4.77831 8.01993   1
   7   7  -2 2.43042 10.4940   1
  -6  -7   2 2.83558 4.61501   1
  -6   7   2 5.52182 6.16302   2
   6   7  -2 -4.3713 7.17090   1
  -6   7   2 8.98398 10.4626   1
  -5  -7   2 4.90490 6.59428   1
   5  -7  -2 19.6919 6.35339   1
   5   7  -2 10.7254 8.43067   1
  -5   7   2 15.4816 8.01267   1
   4  -7  -2 26.4592 9.16058   1
  -4  -7   2 36.0935 9.25062   1
  -4   7   2 27.6637 10.5118   1
   4   7  -2 31.5867 10.8443   1
  -3  -7   2 -3.6439 5.99305   1
   3  -7  -2 7.17703 5.28611   1
   3   7  -2 28.8302 14.1299   1
  -3   7   2 29.7950 9.15773   1
  -2  -7   2 11.8742 7.23457   1
   2  -7  -2 18.6301 8.17823   1
  -2   7   2 10.8914 8.95307   1
   2   7  -2 9.10408 6.98922   1
  -1  -7   2 5.60706 5.82262   1
   1  -7  -2 12.5115 8.28318   1
  -1   7   2 -7.1818 6.59741   1
   1   7  -2 3.41819 7.32653   1
   0  -7   2 -1.0893 6.02073   1
   0  -7  -2 12.8378 7.33566   1
   0   7  -2 -6.8022 6.66423   1
   0   7   2 6.57948 7.64011   1
  -1  -7  -2 26.4449 7.84781   1
  -1   7  -2 7.24502 7.18793   1
   1   7   2 10.7888 7.80485   1
   2  -7   2 12.1438 7.22636   1
  -2  -7  -2 16.8340 7.06959   1
  -2   7  -2 7.39970 7.19364   1
   2   7   2 -2.1788 6.30567   1
  -3  -7  -2 20.6992 7.82463   1
   3  -7   2 24.1483 7.60585   1
  -3   7  -2 14.3450 8.32570   1
   3   7   2 9.81661 8.94843   1
   4  -7   2 10.7069 7.03715   1
  -4  -7  -2 -6.9974 5.68387   1
   4   7   2 34.7692 10.9020   1
  -4   7  -2 27.0749 8.69718   1
   5  -7   2 23.5092 7.21241   1
  -5  -7  -2 23.7680 8.62949   1
   5   7   2 20.1122 10.5266   1
  -5   7  -2 22.4072 10.0813   1
  -6  -7  -2 -2.6040 6.16609   1
   6  -7   2 20.5571 7.49675   1
   6   7   2 -9.4867 7.60022   1
  -6   7  -2 2.45348 4.93105   2
  -6   7  -2 10.1902 7.15960   1
  -7  -7  -2 15.7186 9.30407   1
  -7   7  -2 7.98222 6.90784   1
   7   7   2 3.08849 7.42069   1
  -7   7  -2 10.2369 6.51619   2
  -8  -7  -2 -0.0753 7.68440   1
   8   7   2 -3.4924 6.11421   1
  -8   7  -2 11.7573 6.92038   1
  -8   7  -2 1.21953 6.00337   2
  20   0  -3 21.0234 5.32956   3
  19   0  -3 4.09104 4.15932   3
  18   0  -3 14.8288 4.44219   3
  17   0  -3 41.2800 5.06664   3
  16   0  -3 9.68691 3.51226   3
  15   0  -3 4.23921 3.91263   3
  14   0  -3 254.296 29.3938   3
 -13   0   3 98.0082 6.29544   1
 -13   0   3 107.915 5.93400   1
  12   0  -3 148.781 8.73025   1
 -12   0   3 147.749 9.23074   1
 -12   0   3 151.896 11.9686   1
  12   0  -3 135.135 13.0694   1
  11   0  -3 358.860 30.2122   1
  11   0  -3 359.477 24.4734   1
 -11   0   3 367.581 22.4547   1
 -11   0   3 370.634 26.7960   1
  11   0  -3 369.661 32.7200   3
  10   0  -3 67.9077 4.85168   1
  10   0  -3 64.5623 6.38859   3
 -10   0   3 63.0289 4.79591   1
 -10   0   3 64.7672 4.22326   1
  10   0  -3 61.9443 4.47441   1
 -10   0   3 70.9459 6.75630   4
  -9   0   3 9.19983 1.56427   1
   9   0  -3 12.1752 2.56307   3
   9   0  -3 7.01979 1.14518   1
   8   0  -3 15.1848 1.67932   1
  -8   0   3 14.0376 2.34046   4
  -8   0   3 13.7510 2.78983   2
  -8   0   3 17.3868 1.46886   1
  -7   0   3 14.8340 2.24842   4
   7   0  -3 12.8498 1.52350   4
  -7   0   3 8.31084 2.55427   2
  -7   0   3 10.3166 1.04166   1
   7   0  -3 11.0109 1.08591   1
  -6   0   3 318.351 18.7138   1
   6   0  -3 318.400 22.4274   2
   6   0  -3 324.367 18.5756   1
  -6   0   3 343.205 20.1832   2
  -6   0   3 341.367 17.8801   4
   6   0  -3 289.797 17.6298   4
   6   0  -3 321.721 20.6074   3
   5   0  -3 25.0079 1.74809   1
   5   0  -3 26.1985 2.54121   4
  -5   0   3 24.7001 1.56893   1
  -5   0   3 23.4710 1.77185   1
  -5   0   3 27.0246 2.03784   4
   5   0  -3 23.9012 1.83404   1
   5   0  -3 24.6075 2.14639   2
   5   0  -3 26.5138 2.41326   3
  -5   0   3 22.1313 2.32596   2
   4   0  -3 800.482 56.1799   1
   4   0  -3 842.020 53.7867   4
  -4   0   3 876.439 54.2509   4
   4   0  -3 810.030 44.6403   2
  -4   0   3 857.163 52.3749   2
  -4   0   3 848.187 47.3469   1
   4   0  -3 905.908 53.7850   1
  -4   0   3 876.411 54.8270   1
   3   0  -3 3243.65 198.922   1
   3   0  -3 3078.76 200.696   2
  -3   0   3 3186.36 192.915   2
   3   0  -3 3329.81 231.146   1
  -3   0   3 3469.57 185.399   1
  -3   0   3 3447.96 203.377   4
   2   0  -3 924.986 60.4158   1
  -2   0   3 993.289 58.2402   1
  -2   0   3 914.740 57.0541   2
   2   0  -3 929.140 53.6071   2
   2   0  -3 985.130 59.0629   1
   1   0  -3 1148.29 67.5360   1
  -1   0   3 1116.56 65.3253   2
   1   0  -3 1187.85 72.4507   1
   1   0  -3 1151.08 63.3908   2
  -1   0   3 1149.61 73.7536   1
   0   0  -3 4.84204 0.77561   1
   0   0   3 3.60612 0.90682   1
   0   0   3 4.50254 0.43711   2
   0   0  -3 3.37490 0.85083   1
   0   0   3 4.56952 0.93095   1
   1   0   3 1191.90 67.5377   1
  -1   0  -3 1202.03 75.9148   1
   1   0   3 1236.24 81.7545   1
  -1   0  -3 1191.37 76.3302   1
  -2   0  -3 1068.80 76.7145   1
   2   0   3 1041.41 62.7395   1
  -2   0  -3 1093.24 73.5449   1
   2   0   3 1138.90 68.1361   3
   2   0   3 1164.17 57.5235   2
   2   0   3 1104.51 62.7568   1
   3   0   3 3524.42 224.154   1
   3   0   3 3715.33 199.390   3
  -3   0  -3 3654.39 208.889   1
   3   0   3 3846.14 203.150   2
  -3   0  -3 3774.38 221.057   1
   3   0   3 3709.09 216.082   1
   4   0   3 747.336 46.7703   2
   4   0   3 751.055 43.0235   1
  -4   0  -3 782.056 40.2486   1
  -4   0  -3 756.490 47.2445   1
   4   0   3 726.588 41.1272   3
   4   0   3 720.655 49.2831   1
  -5   0  -3 8.32257 1.56369   1
   5   0   3 7.57880 1.40567   3
   5   0   3 7.54488 2.40206   1
  -5   0  -3 10.4260 1.95088   1
   5   0   3 9.06609 2.44615   1
   6   0   3 398.641 25.9519   3
   6   0   3 433.003 25.7767   2
   6   0   3 409.113 36.6773   1
  -6   0  -3 404.558 33.5895   1
   6   0   3 413.816 38.6082   1
  -6   0  -3 403.780 27.6893   1
   7   0   3 24.2162 2.51084   3
   7   0   3 23.1320 2.40613   1
   7   0   3 20.7678 2.74195   1
  -7   0  -3 18.2494 3.03262   1
   7   0   3 27.5036 2.80086   2
  -7   0  -3 20.7913 2.24178   1
  -8   0  -3 26.6912 3.98029   1
   8   0   3 31.1058 3.33115   2
   8   0   3 27.0427 3.78574   1
   8   0   3 27.6797 2.86527   3
  -8   0  -3 27.8094 3.41801   1
   9   0   3 16.9127 3.31693   1
  -9   0  -3 15.3559 2.53126   1
   9   0   3 17.5723 3.27199   3
  -9   0  -3 20.7824 3.24333   1
 -10   0  -3 56.5373 5.78603   1
 -10   0  -3 60.5690 6.44449   1
  10   0   3 54.0423 7.83893   1
  10   0   3 51.4477 6.38862   3
  11   0   3 212.622 27.7966   3
 -11   0  -3 217.296 27.8026   1
 -11   0  -3 315.141 39.1743   1
  11   0   3 283.439 33.8696   1
  12   0   3 271.155 36.8753   1
  12   0   3 249.034 21.3414   3
 -12   0  -3 263.385 24.0746   1
 -12   0  -3 221.827 16.3201   1
  13   0   3 166.134 13.7318   3
  13   0   3 164.414 20.1185   1
 -13   0  -3 177.303 20.7786   1
 -13   0  -3 162.064 11.7440   1
 -14   0  -3 357.477 29.1975   1
  14   0   3 401.226 26.0752   3
  14   0   3 354.317 54.7205   1
  15   0   3 19.0807 3.81354   3
  16   0   3 9.78242 3.56170   3
  17   0   3 35.7353 5.48563   3
 -17   0  -3 25.2427 4.37020   1
  18   0   3 10.8423 3.27255   3
 -18   0  -3 9.50099 4.02472   1
 -19   0  -3 0.40312 2.75158   1
  20  -1  -3 10.8590 4.55797   3
  19  -1  -3 31.5392 6.08231   3
  18  -1  -3 15.2305 4.61875   3
  17  -1  -3 26.6944 4.01081   3
 -16  -1   3 10.8279 2.24996   1
  16  -1  -3 6.64242 2.38136   3
  15  -1  -3 183.239 23.1083   3
 -15  -1   3 139.156 11.7272   1
  14  -1  -3 53.7191 4.65994   3
 -14  -1   3 39.9365 4.81068   1
 -14   1   3 59.2634 6.34584   2
 -13  -1   3 180.679 13.6817   1
  13  -1  -3 191.545 13.9683   3
  13   1  -3 149.722 18.6056   1
 -13   1   3 206.879 14.5971   2
 -12  -1   3 40.3929 4.02811   1
 -12  -1   3 41.1192 5.07653   4
 -12   1   3 46.6652 5.19563   2
  12   1  -3 40.6955 6.30156   1
 -11  -1   3 18.1773 2.77106   1
  11   1  -3 49.5016 8.55745   1
 -11   1   3 40.6002 8.61575   2
 -10  -1   3 56.4932 5.07510   1
 -10  -1   3 52.4694 5.29144   4
 -10   1   3 40.3472 4.27063   2
  10   1  -3 39.0596 5.10953   1
  -9  -1   3 88.2739 5.95039   4
   9  -1  -3 77.2289 4.57641   1
   9  -1  -3 70.4660 4.46787   1
  -9   1   3 109.570 7.36708   2
   9   1  -3 85.9859 9.29946   1
  -9   1   3 83.5924 4.83836   1
  -9   1   3 87.1715 5.21536   1
   8  -1  -3 48.6784 3.44888   1
  -8  -1   3 47.3161 4.25219   1
  -8  -1   3 47.7795 5.28821   1
  -8  -1   3 45.6965 3.99690   4
   8  -1  -3 48.0345 3.65074   1
  -8   1   3 51.5665 3.39376   1
  -8   1   3 53.4563 5.00069   2
  -8   1   3 45.9456 2.97258   1
   8   1  -3 45.9193 4.50692   1
   8   1  -3 43.0415 4.64903   1
   7  -1  -3 294.294 20.9336   1
  -7  -1   3 299.991 18.5582   1
  -7  -1   3 322.227 26.6611   1
  -7  -1   3 324.456 20.3770   4
   7  -1  -3 317.512 21.7441   1
  -7   1   3 322.396 20.0295   2
  -7   1   3 312.132 20.3972   1
  -7   1   3 340.998 18.6506   1
   7   1  -3 360.143 26.6483   1
   7   1  -3 329.576 21.4141   1
   6  -1  -3 247.357 18.8736   1
   6  -1  -3 253.191 16.9103   4
  -6  -1   3 247.393 18.8233   4
  -6  -1   3 253.620 19.8194   3
  -6  -1   3 207.973 13.8611   1
   6  -1  -3 216.477 14.9982   2
   6  -1  -3 190.929 15.7037   1
  -6  -1   3 262.012 19.7432   1
   6   1  -3 256.429 21.9466   1
  -6   1   3 246.445 16.0112   4
  -6   1   3 229.804 17.9590   1
   6   1  -3 207.380 12.4125   1
  -6   1   3 241.316 14.7642   2
  -6   1   3 201.053 13.8870   1
  -5  -1   3 272.370 17.0331   1
  -5  -1   3 299.679 17.6942   4
   5  -1  -3 305.090 21.7698   1
  -5  -1   3 321.242 17.4581   3
   5  -1  -3 320.587 22.5684   1
   5  -1  -3 305.592 18.0056   2
  -5  -1   3 317.466 23.4466   1
   5  -1  -3 313.951 21.4937   4
   5   1  -3 322.054 18.6721   1
  -5   1   3 303.226 25.9225   1
  -5   1   3 291.620 17.2368   4
   5   1  -3 304.748 24.5861   1
  -5   1   3 315.566 16.9889   2
   4  -1  -3 236.698 18.2148   1
   4  -1  -3 186.242 13.9954   4
   4  -1  -3 218.686 16.0817   2
  -4  -1   3 249.362 15.3919   1
  -4  -1   3 220.099 12.7834   3
   4  -1  -3 209.254 14.6856   1
  -4  -1   3 218.417 12.5678   1
   4   1  -3 192.422 15.7762   1
  -4   1   3 212.806 14.4055   4
   4   1  -3 250.887 13.1156   1
  -4   1   3 213.082 13.6881   2
  -4   1   3 230.379 19.4431   1
   3  -1  -3 832.980 51.7038   2
   3  -1  -3 939.264 63.7245   1
  -3  -1   3 922.880 68.0956   1
  -3  -1   3 952.159 52.0801   1
   3  -1  -3 963.377 59.2385   4
   3  -1  -3 957.373 55.9193   1
   3   1  -3 906.388 70.7239   1
   3   1  -3 932.784 49.9378   1
  -3   1   3 896.827 54.2401   2
  -3   1   3 944.671 64.5220   1
  -3   1   3 966.004 53.1812   4
  -2  -1   3 1253.74 70.5486   1
   2  -1  -3 1188.25 67.1314   4
   2  -1  -3 1247.02 74.6185   1
  -2  -1   3 1210.71 66.1671   1
   2  -1  -3 1202.17 70.2290   1
  -2   1   3 1084.65 64.3931   4
  -2   1   3 1159.47 70.8661   1
   2   1  -3 1204.74 66.6469   1
   2   1  -3 1213.58 79.3363   1
  -2   1   3 1251.95 63.6613   1
  -2   1   3 1271.35 74.3761   2
   1  -1  -3 632.477 34.2791   4
  -1  -1   3 571.338 35.3798   1
   1  -1  -3 629.132 36.4293   1
  -1  -1   3 615.655 36.5348   1
   1  -1  -3 659.357 36.1985   1
  -1   1   3 662.469 36.7863   1
   1   1  -3 661.417 40.3223   1
   1   1  -3 588.631 33.5648   1
  -1   1   3 591.594 34.9005   4
  -1   1   3 628.353 42.1202   1
   0  -1   3 33.1644 3.25152   1
   0  -1  -3 25.9231 2.82170   1
   0  -1  -3 32.6453 2.10740   4
   0  -1  -3 33.0867 3.30619   1
   0  -1   3 33.6809 2.89671   1
   0   1   3 33.5141 3.98198   1
   0   1  -3 24.5993 3.06075   1
   0   1   3 33.1544 2.30877   1
   0   1   3 34.1974 2.35037   4
   0   1  -3 30.4216 3.11694   1
   1  -1   3 594.449 36.5895   1
  -1  -1  -3 676.798 36.9147   1
  -1  -1  -3 653.572 36.8503   1
   1  -1   3 656.818 42.1180   1
   1   1   3 653.642 38.0964   4
  -1   1  -3 641.115 39.8772   1
  -1   1  -3 650.182 38.7978   1
   1   1   3 660.570 35.8760   1
   1   1   3 619.980 35.7022   1
   2  -1   3 911.157 53.3427   1
  -2  -1  -3 945.508 61.1425   1
  -2  -1  -3 949.639 57.5868   1
   2  -1   3 924.261 52.9190   1
  -2   1  -3 910.498 52.8748   1
  -2   1  -3 943.540 53.2381   1
   2   1   3 951.357 57.3223   1
   2   1   3 1018.10 58.5349   1
   3  -1   3 929.474 53.0902   1
  -3  -1  -3 928.568 53.7659   1
  -3  -1  -3 934.560 61.7508   1
   3  -1   3 976.929 59.6734   1
   3   1   3 996.135 56.0270   1
  -3   1  -3 1014.08 55.8867   2
  -3   1  -3 972.433 59.6359   1
   3   1   3 1006.23 57.3096   1
  -3   1  -3 1003.78 53.9011   1
  -4  -1  -3 264.741 18.3035   1
   4  -1   3 268.924 16.1104   1
   4  -1   3 287.924 16.3299   2
  -4  -1  -3 272.878 18.8768   1
   4  -1   3 280.438 15.4208   1
   4   1   3 288.265 21.8501   1
  -4   1  -3 265.915 15.3787   1
  -4   1  -3 287.221 15.7609   2
   4   1   3 283.175 19.9420   1
  -4   1  -3 292.202 18.7581   1
  -5  -1  -3 268.812 17.4608   1
   5  -1   3 287.054 18.5999   1
  -5  -1  -3 267.325 15.6851   3
   5  -1   3 243.046 15.6865   2
   5  -1   3 280.344 17.9499   1
  -5  -1  -3 262.586 21.5641   1
   5   1   3 268.287 27.1189   1
   5   1   3 255.342 18.9832   1
  -5   1  -3 257.983 16.0536   2
  -5   1  -3 308.411 19.1554   1
  -5   1  -3 281.480 19.0175   1
   6  -1   3 236.981 14.8056   1
  -6  -1  -3 269.105 15.2108   1
   6  -1   3 247.321 15.5379   2
  -6  -1  -3 237.326 13.7256   3
   6  -1   3 229.202 20.2421   1
  -6  -1  -3 248.494 15.3283   1
   6   1   3 223.561 14.1215   1
  -6   1  -3 237.561 13.8884   2
  -6   1  -3 260.005 19.6767   1
   6   1   3 231.477 16.4901   1
  -6   1  -3 238.897 15.0844   1
   6   1   3 250.601 18.4703   4
  -7  -1  -3 278.987 23.6553   1
  -7  -1  -3 245.262 24.6812   1
   7  -1   3 226.757 19.2951   2
   7  -1   3 272.906 23.3129   1
  -7  -1  -3 217.766 18.7390   3
   7   1   3 278.113 28.5016   1
  -7   1  -3 260.614 22.7403   1
  -7   1  -3 238.929 17.4719   2
  -7   1  -3 219.758 16.3396   1
   7   1   3 234.840 27.0941   4
  -8  -1  -3 15.8255 4.59702   1
   8  -1   3 28.0945 6.75240   1
  -8  -1  -3 17.3306 2.91349   1
  -8   1  -3 14.9929 3.15506   2
  -8   1  -3 18.9235 2.79354   1
   8   1   3 22.4629 4.54214   4
   8   1   3 23.3251 5.80348   1
  -8   1  -3 21.1013 5.11150   1
  -9  -1  -3 121.708 13.8680   1
  -9  -1  -3 99.4404 9.45133   1
   9  -1   3 108.004 11.0695   1
  -9   1  -3 111.369 8.84832   2
  -9   1  -3 121.397 8.58683   1
   9   1   3 106.815 9.96458   4
  -9   1  -3 105.146 7.63198   1
   9   1   3 110.803 9.17143   1
 -10  -1  -3 52.1091 5.48340   1
  10  -1   3 46.5783 6.11921   1
 -10  -1  -3 51.9767 6.75503   1
 -10   1  -3 59.4502 5.20946   2
  10   1   3 50.0313 5.67882   4
 -10   1  -3 55.2963 5.86714   1
  10   1   3 50.7074 7.53956   1
 -10   1  -3 47.3745 4.27721   1
  11  -1   3 75.2336 11.3642   1
 -11  -1  -3 89.1606 8.79953   1
 -11  -1  -3 77.2376 10.1959   1
  11   1   3 84.0092 11.4631   1
 -11   1  -3 84.2661 6.97565   2
 -11   1  -3 91.8234 9.60057   1
 -11   1  -3 92.9201 9.84803   1
  12  -1   3 46.5034 6.18259   1
 -12  -1  -3 42.2455 5.98571   1
 -12  -1  -3 41.5795 5.99479   1
  12   1   3 46.2196 8.65864   1
 -12   1  -3 55.1385 4.97772   2
 -12   1  -3 46.0218 5.80718   1
 -12   1  -3 47.6128 5.32136   1
 -13  -1  -3 197.151 26.0712   1
  13  -1   3 170.475 25.0479   1
  13  -1   3 171.647 16.9974   3
 -13   1  -3 196.325 16.1198   1
  13   1   3 215.518 33.7533   1
  14  -1   3 61.1730 6.84366   3
 -14  -1  -3 63.0298 8.48817   1
 -14   1  -3 53.9263 7.08139   1
  14   1   3 49.5736 8.18735   1
 -15  -1  -3 219.709 22.9352   1
  15  -1   3 222.906 19.5812   3
 -15   1  -3 220.617 23.2986   1
 -16  -1  -3 19.2711 5.64939   1
  16  -1   3 12.0154 3.19171   3
 -16   1  -3 12.0978 3.01327   1
 -17  -1  -3 12.6453 5.53673   1
 -17   1  -3 11.4129 3.40683   1
 -18   1  -3 5.91492 3.14884   1
 -19  -1  -3 10.1945 5.38588   1
  20  -1   3 34.7286 5.62786   3
  19  -2  -3 22.8426 5.06226   3
  18  -2  -3 8.64312 3.57612   3
 -18   2   3 13.1547 4.53108   2
  17  -2  -3 0.87734 2.85716   3
 -17  -2   3 6.81959 3.26576   1
 -17   2   3 2.08795 3.41965   2
 -16  -2   3 2.81895 2.94613   1
 -16   2   3 7.12402 3.39205   2
 -15  -2   3 61.8471 5.80608   1
 -15   2   3 55.8384 6.91353   2
 -14  -2   3 50.7425 6.47502   1
 -14   2   3 43.6739 6.63655   2
 -13  -2   3 76.2378 16.6311   4
 -13   2   3 40.6724 9.15254   1
 -13   2   3 43.1801 11.3505   2
 -12  -2   3 21.8248 4.50833   1
 -12   2   3 28.7877 4.86521   1
 -12   2   3 19.4977 2.55337   1
 -12   2   3 25.5998 5.23597   2
 -11  -2   3 17.9752 2.93963   4
 -11  -2   3 13.9710 3.49097   1
  11  -2  -3 10.6461 2.07905   1
 -11  -2   3 15.7579 3.48176   1
 -11   2   3 16.2044 2.38427   1
  11   2  -3 17.7172 4.64657   1
 -11   2   3 10.0587 2.74290   2
 -11   2   3 14.1875 1.92725   1
 -10  -2   3 73.0200 5.80527   4
 -10  -2   3 66.9623 6.04582   1
  10  -2  -3 75.4997 6.77494   1
 -10  -2   3 59.4345 7.37088   1
 -10   2   3 71.0676 4.56191   1
 -10   2   3 74.6627 5.34948   2
  10   2  -3 81.6332 8.48096   1
  -9  -2   3 40.7757 6.38364   1
   9  -2  -3 35.0924 11.1772   1
  -9  -2   3 29.1306 6.11004   1
  -9  -2   3 44.1613 7.67949   4
  -9   2   3 29.4084 5.40946   2
  -9   2   3 33.6272 6.92068   1
   8  -2  -3 16.8999 3.13336   1
   8  -2  -3 24.2913 4.11290   1
  -8  -2   3 11.9787 3.47496   1
  -8  -2   3 19.9404 3.04064   1
  -8   2   3 20.9130 4.26749   2
   8   2  -3 16.7002 3.94041   1
  -7  -2   3 248.125 14.7066   1
  -7  -2   3 232.808 17.3364   4
   7  -2  -3 225.206 21.0251   1
  -7  -2   3 227.865 15.1620   1
   7  -2  -3 241.924 20.1352   1
  -7   2   3 217.706 13.3677   1
   7   2  -3 237.877 15.2419   1
  -7   2   3 240.627 14.6200   2
   6  -2  -3 512.693 32.7377   1
   6  -2  -3 539.831 39.7266   1
  -6  -2   3 540.539 33.3001   1
  -6  -2   3 544.967 30.0359   1
  -6   2   3 552.489 30.7230   2
  -6   2   3 518.581 34.9184   1
   6   2  -3 537.769 30.1687   1
  -6   2   3 485.287 32.6589   1
   5  -2  -3 250.856 15.4382   1
  -5  -2   3 226.768 16.6786   1
  -5  -2   3 241.026 20.0986   1
   5  -2  -3 238.407 21.4036   1
  -5   2   3 251.981 14.2046   1
  -5   2   3 225.074 17.4385   1
  -5   2   3 203.742 17.9610   2
   5   2  -3 221.093 17.2388   1
   4  -2  -3 217.047 15.1601   4
  -4  -2   3 195.489 15.8061   1
   4  -2  -3 225.717 14.4953   1
  -4  -2   3 232.003 13.8587   1
   4  -2  -3 213.663 14.0603   1
  -4   2   3 191.148 13.7932   1
  -4   2   3 204.632 15.1536   2
   4   2  -3 209.811 20.3279   1
  -4   2   3 210.976 12.7283   1
   4   2  -3 200.770 14.1168   1
   3  -2  -3 956.668 56.6092   1
  -3  -2   3 913.636 59.0393   1
  -3  -2   3 911.343 50.9715   1
   3  -2  -3 959.269 55.3117   1
   3  -2  -3 980.684 53.0686   4
   3   2  -3 911.397 51.4847   1
  -3   2   3 967.370 49.5476   1
  -3   2   3 882.957 71.8915   1
   3   2  -3 921.391 66.0750   1
   2  -2  -3 307.437 18.0615   1
   2  -2  -3 342.137 17.6247   4
   2  -2  -3 322.751 20.2555   1
  -2  -2   3 316.111 18.4196   1
  -2  -2   3 288.228 19.0225   1
   2   2  -3 322.353 27.1105   1
  -2   2   3 272.339 18.9972   1
  -2   2   3 317.594 18.0698   1
   2   2  -3 309.149 20.4389   1
  -1  -2   3 237.348 16.3859   1
  -1  -2   3 240.571 15.3180   1
   1  -2  -3 223.929 13.3836   4
   1  -2  -3 232.554 15.2600   1
   1  -2  -3 227.741 17.7495   1
   1   2  -3 227.326 14.3522   1
   1   2  -3 210.110 16.7721   1
  -1   2   3 276.947 16.5023   1
  -1   2   3 245.542 15.6243   1
   0  -2  -3 28.6746 4.48431   1
   0  -2  -3 30.7733 3.46703   1
   0  -2  -3 31.6499 2.04622   4
   0  -2   3 34.0203 3.92685   1
   0   2  -3 34.8377 5.35788   1
   0   2  -3 39.4930 4.13610   1
   0   2   3 42.0260 3.50664   1
  -1  -2  -3 126.819 10.0351   1
  -1  -2  -3 127.659 9.41919   1
  -1  -2  -3 134.465 8.19428   4
   1  -2   3 138.997 9.38188   1
   1  -2   3 139.835 9.71534   1
   1   2   3 112.400 8.19286   1
  -1   2  -3 136.948 10.1472   1
   1   2   3 149.821 10.4351   1
  -1   2  -3 117.729 8.04580   1
  -2  -2  -3 281.878 20.0657   1
   2  -2   3 284.365 18.8796   1
  -2  -2  -3 291.235 19.5963   1
  -2  -2  -3 299.120 15.6595   4
   2  -2   3 298.419 18.7732   1
  -2   2  -3 310.513 20.7549   1
  -2   2  -3 298.355 17.1330   1
   2   2   3 312.347 18.5394   1
   2   2   3 302.019 18.8526   1
   3  -2   3 855.078 52.5759   1
   3  -2   3 825.388 55.4933   1
  -3  -2  -3 853.938 50.7586   1
  -3  -2  -3 811.711 53.3646   1
   3   2   3 788.556 45.4262   1
  -3   2  -3 875.901 45.7112   1
   3   2   3 825.465 50.0297   1
  -3   2  -3 812.860 47.2111   1
  -4  -2  -3 247.881 22.0648   1
  -4  -2  -3 258.699 16.6489   1
   4  -2   3 239.033 16.6786   1
  -4   2  -3 284.891 21.6679   2
  -4   2  -3 266.808 18.2648   1
   4   2   3 297.898 19.7990   1
  -4   2  -3 272.160 20.7274   1
  -5  -2  -3 314.336 20.9684   1
  -5  -2  -3 294.142 21.8313   1
   5  -2   3 317.387 21.9477   1
  -5   2  -3 351.512 24.3898   2
  -5   2  -3 339.442 19.9455   1
   5   2   3 312.267 19.6332   1
  -5   2  -3 338.250 22.0554   1
  -6  -2  -3 453.942 44.2702   1
  -6  -2  -3 435.754 34.7838   1
   6  -2   3 458.195 26.2150   1
  -6   2  -3 475.878 47.6055   1
  -6   2  -3 397.312 23.3084   2
   6   2   3 426.662 38.3569   1
  -6   2  -3 451.643 26.3803   1
  -7  -2  -3 168.989 15.4048   1
  -7  -2  -3 144.910 14.4878   1
   7  -2   3 166.344 20.6232   1
  -7   2  -3 150.374 17.8789   1
  -7   2  -3 149.288 11.2544   2
  -7   2  -3 148.895 13.5814   1
   7   2   3 158.671 17.6267   1
   8  -2   3 34.4982 4.04717   1
  -8  -2  -3 48.3428 6.09926   1
  -8  -2  -3 45.7978 6.55819   1
  -8   2  -3 51.7707 6.47384   1
   8   2   3 32.1784 6.44000   1
  -8   2  -3 38.2430 3.81875   2
  -8   2  -3 49.1664 4.02725   1
  -9  -2  -3 57.7374 9.31184   1
  -9  -2  -3 84.6350 7.73866   1
   9  -2   3 75.3101 8.73398   1
   9   2   3 72.6099 9.37880   1
  -9   2  -3 90.6972 6.83635   1
  -9   2  -3 77.3853 6.78981   2
  -9   2  -3 82.9370 7.40538   1
 -10  -2  -3 76.4832 9.24468   1
  10  -2   3 71.5250 8.72975   1
 -10  -2  -3 70.2654 7.17796   1
 -10   2  -3 74.3116 5.81100   1
  10   2   3 83.4431 12.6182   1
 -10   2  -3 60.7627 7.09954   1
 -10   2  -3 74.0944 6.09466   2
 -11  -2  -3 3.73384 3.19341   1
  11  -2   3 6.25140 2.58063   1
  11   2   3 4.75083 5.77350   1
 -11   2  -3 4.43479 3.58889   1
 -11   2  -3 7.42544 2.09325   2
 -11   2  -3 6.26587 1.99232   1
 -12  -2  -3 62.6477 8.18134   1
  12  -2   3 61.0552 11.3730   1
 -12  -2  -3 64.5659 8.31118   1
  12   2   3 56.6994 9.36287   1
 -12   2  -3 63.3811 6.17422   1
 -12   2  -3 56.7200 6.80004   2
 -13  -2  -3 153.079 13.6413   1
  13  -2   3 141.019 25.1468   1
  13   2   3 154.755 16.9533   1
 -13   2  -3 166.839 16.5384   2
 -13   2  -3 168.121 16.5544   1
 -14  -2  -3 27.6012 5.84063   1
 -14   2  -3 21.6023 3.28377   1
  14   2   3 29.2819 7.17312   1
 -14   2  -3 25.8796 4.01894   2
 -15  -2  -3 55.3620 11.6500   1
 -15   2  -3 60.5196 7.52925   1
 -15   2  -3 68.1280 8.98106   2
 -16  -2  -3 4.72506 4.62459   1
 -16   2  -3 8.13194 2.51536   1
 -16   2  -3 5.57893 3.24262   2
 -17  -2  -3 1.57401 5.16709   1
  17  -2   3 7.78627 3.52753   3
 -17   2  -3 10.1181 3.38611   1
 -18  -2  -3 12.7316 5.58782   1
  18  -2   3 19.8872 3.93577   3
 -18   2  -3 24.0821 3.60774   1
  19  -2   3 28.4689 5.37115   3
 -18  -3   3 15.1412 4.68891   1
 -18   3   3 8.05937 5.37753   2
 -17  -3   3 -1.2672 2.97555   1
 -17   3   3 5.35711 4.53302   2
 -16  -3   3 -2.1616 2.69759   1
 -16   3   3 6.31473 3.72903   2
 -15  -3   3 18.0176 5.62632   1
 -15   3   3 26.7631 4.59054   2
 -14  -3   3 5.12118 2.40284   4
 -14  -3   3 2.21623 3.38394   1
 -14   3   3 4.92309 1.79540   1
 -13  -3   3 39.3028 5.23750   4
 -13  -3   3 51.3933 6.91127   1
 -13   3   3 37.5505 4.07153   1
 -13   3   3 42.6901 5.20630   2
 -12  -3   3 48.7825 8.55751   1
 -12  -3   3 39.1190 5.20259   4
  12   3  -3 24.6076 6.13349   1
 -12   3   3 35.8297 5.33504   2
 -12   3   3 31.7113 3.32014   1
 -11  -3   3 17.9437 4.32024   1
 -11  -3   3 16.2303 2.59639   4
 -11   3   3 16.8307 3.26509   1
 -11   3   3 13.1345 3.17142   2
  11   3  -3 7.88831 4.69168   1
 -10  -3   3 33.8176 5.64475   1
 -10  -3   3 33.8861 4.97537   1
 -10  -3   3 36.3515 4.30067   4
 -10   3   3 39.7884 4.40595   1
 -10   3   3 45.1384 6.76435   1
  10   3  -3 41.0113 6.77575   1
 -10   3   3 35.7822 5.78122   2
  -9  -3   3 115.751 11.6431   1
  -9  -3   3 135.508 10.4604   1
   9  -3  -3 138.535 9.56851   1
  -9  -3   3 145.022 10.8240   4
  -9   3   3 128.965 11.7504   2
   9   3  -3 147.504 13.0965   1
  -9   3   3 144.421 12.0906   1
  -9   3   3 147.831 9.71054   1
  -8  -3   3 81.3722 5.84983   4
  -8  -3   3 100.246 10.6213   1
  -8  -3   3 73.0715 8.03304   1
   8  -3  -3 70.6702 8.76294   1
  -8   3   3 80.9265 6.36085   1
   8   3  -3 92.4527 10.7286   1
  -8   3   3 89.5170 10.2860   2
  -8   3   3 64.2604 6.91684   1
  -8   3   3 60.7748 6.83825   1
  -7  -3   3 18.2822 5.12540   1
  -7  -3   3 26.9024 5.46386   1
   7  -3  -3 29.8769 4.55320   1
  -7   3   3 18.1748 3.33447   1
  -7   3   3 26.6685 3.82401   2
  -6  -3   3 28.3987 5.71862   1
   6  -3  -3 28.6284 4.26142   1
  -6  -3   3 18.8376 4.54900   1
  -6   3   3 15.3604 3.61821   2
  -6   3   3 20.2389 3.72477   1
  -6   3   3 14.7139 3.60397   1
  -5  -3   3 352.985 27.4458   1
   5  -3  -3 358.534 29.1370   1
   5   3  -3 340.225 21.2617   1
  -5   3   3 374.707 28.3301   1
  -5   3   3 311.655 21.8512   1
  -5   3   3 287.561 20.5228   2
   4  -3  -3 185.402 14.0094   1
  -4  -3   3 184.381 13.2090   1
  -4   3   3 208.812 12.9920   1
   4   3  -3 182.624 14.2627   1
  -4   3   3 157.351 12.6191   1
  -3  -3   3 201.421 13.5965   1
   3  -3  -3 218.974 15.5434   1
  -3   3   3 194.629 13.9936   1
  -3   3   3 212.804 17.7566   1
   3   3  -3 229.548 16.2904   1
   2  -3  -3 136.318 9.28862   4
  -2  -3   3 138.548 10.3576   1
   2  -3  -3 132.587 8.62664   1
  -2   3   3 117.605 9.73932   1
  -2   3   3 134.003 11.2768   1
   2   3  -3 130.794 10.5051   1
  -1  -3   3 400.340 26.0538   1
   1  -3  -3 401.612 24.8901   4
   1  -3  -3 435.976 26.3809   1
  -1   3   3 366.879 25.2082   1
  -1   3   3 426.799 26.0302   1
   1   3  -3 384.401 26.0554   1
   0  -3  -3 4.25553 3.05675   1
   0  -3   3 7.64276 3.19217   1
   0   3  -3 3.60571 3.52100   1
   0   3   3 4.00099 3.97300   1
   0   3   3 8.79266 3.46140   1
  -1  -3  -3 325.358 18.8211   4
  -1  -3  -3 328.170 19.3094   1
   1  -3   3 322.023 20.5172   1
   1   3   3 292.070 25.9446   1
  -1   3  -3 343.773 19.7058   1
   2  -3   3 150.440 10.6860   1
  -2  -3  -3 136.664 10.3688   1
  -2  -3  -3 135.046 7.72961   4
  -2   3  -3 123.048 10.6485   1
   2   3   3 157.735 10.8955   1
   3  -3   3 130.824 11.2701   1
  -3  -3  -3 134.690 7.79177   4
  -3  -3  -3 136.126 11.0125   1
  -3   3  -3 129.300 9.53079   1
   3   3   3 111.716 14.1441   1
  -3   3  -3 146.361 11.7177   1
   4  -3   3 118.696 9.32388   1
  -4  -3  -3 102.475 8.91910   1
   4   3   3 133.317 12.0222   1
  -4   3  -3 104.488 11.0984   1
  -4   3  -3 120.890 9.16054   1
   5  -3   3 435.169 25.6356   1
  -5  -3  -3 398.600 23.6233   1
   5   3   3 431.876 30.7241   1
  -5   3  -3 440.481 24.5136   1
  -5   3  -3 464.230 30.7044   2
  -5   3  -3 413.909 28.0755   1
   6  -3   3 27.7024 3.80539   1
  -6   3  -3 22.6834 4.83638   1
  -6   3  -3 29.9305 4.33530   2
  -6   3  -3 24.4371 4.61790   1
   6   3   3 26.7326 5.21796   1
   7  -3   3 37.7556 4.22772   1
  -7  -3  -3 48.2884 5.43774   1
  -7   3  -3 30.2327 5.21290   1
  -7   3  -3 42.4855 6.73611   1
   7   3   3 35.6028 6.27187   1
   8  -3   3 54.9372 5.93986   1
  -8  -3  -3 46.8050 7.60797   1
   8   3   3 47.8600 9.32119   1
  -8   3  -3 44.0594 6.84654   1
  -8   3  -3 39.0768 10.6833   1
  -8   3  -3 42.4207 5.05705   2
   9  -3   3 102.747 12.2316   1
  -9  -3  -3 116.698 12.7931   1
   9   3   3 139.415 16.5496   1
  -9   3  -3 113.471 13.8963   1
  -9   3  -3 94.5885 12.4854   1
  -9   3  -3 130.577 10.9524   2
  10  -3   3 28.4661 4.37691   1
 -10   3  -3 35.8389 4.83689   1
 -10   3  -3 36.6877 4.31497   2
 -10   3  -3 32.6514 8.45534   1
  11  -3   3 12.5702 3.62253   1
 -11  -3  -3 17.1617 5.20173   1
 -11   3  -3 17.9346 3.41930   1
  11   3   3 23.4285 7.36345   1
 -11   3  -3 22.9844 3.41869   2
 -12  -3  -3 25.0753 6.28411   1
  12  -3   3 14.3269 4.71694   1
 -12   3  -3 19.7890 4.07711   1
 -12   3  -3 13.4623 3.66400   2
 -13  -3  -3 52.7423 8.11697   1
 -13   3  -3 31.1012 5.83218   1
 -13   3  -3 35.7750 5.69566   2
 -14  -3  -3 19.7053 5.42167   1
 -14   3  -3 8.03133 3.08770   2
 -15  -3  -3 7.19337 4.88529   1
 -15   3  -3 7.11080 3.27883   2
 -15   3  -3 9.96663 3.31478   1
 -16  -3  -3 14.5552 5.68705   1
 -16   3  -3 19.5547 3.86804   1
 -16   3  -3 16.7323 3.56425   2
 -17  -3  -3 18.0897 7.03408   1
 -17   3  -3 11.4632 3.44815   1
 -17   3  -3 10.6875 4.07436   2
 -18   3  -3 -2.2240 3.14283   2
 -17  -4   3 8.76311 5.82144   1
 -17   4   3 6.67985 4.75235   2
 -16  -4   3 -1.4637 5.57593   1
 -16   4   3 11.3141 4.85028   2
 -15  -4   3 10.2975 5.23923   1
 -15   4   3 17.8982 4.40529   2
 -14  -4   3 9.51125 4.79944   1
 -14   4   3 3.94673 4.00943   2
 -13  -4   3 26.1830 4.99432   1
 -13   4   3 12.5332 2.84092   1
 -12  -4   3 94.0637 10.1794   1
  12   4  -3 83.7454 16.9469   1
 -12   4   3 94.7722 7.12027   1
 -12   4   3 74.9623 7.23601   2
 -11  -4   3 18.1367 6.65603   1
 -11  -4   3 9.66082 3.35310   4
 -11   4   3 14.7883 5.22573   1
 -11   4   3 12.7007 4.50953   2
  11   4  -3 12.4184 6.77877   1
 -10  -4   3 12.8757 5.25658   1
 -10   4   3 26.3186 5.81343   2
  10   4  -3 33.5297 9.66513   1
 -10   4   3 35.9749 7.32726   1
  -9  -4   3 19.0974 2.24047   4
  -9  -4   3 18.2329 6.15893   1
  -9   4   3 25.2849 5.91919   1
   9   4  -3 11.5237 7.22955   1
  -9   4   3 25.0658 4.92722   2
   8  -4  -3 278.338 25.1307   1
  -8  -4   3 311.779 23.3414   1
   8   4  -3 323.150 22.2046   1
  -8   4   3 273.805 19.7089   1
  -8   4   3 275.871 17.7032   2
   7  -4  -3 25.9846 5.03050   1
  -7  -4   3 20.8758 5.31800   1
  -7   4   3 22.9624 4.61675   2
  -7   4   3 12.6494 5.41734   1
   7   4  -3 23.8568 7.55398   1
  -7   4   3 19.9250 4.75322   1
  -6  -4   3 65.9753 7.35320   1
  -6   4   3 76.2580 8.86344   1
  -6   4   3 50.9569 5.97351   1
  -6   4   3 64.3115 7.96897   2
  -5  -4   3 17.6714 4.66237   1
  -5   4   3 15.1504 5.48785   2
  -5   4   3 20.7800 4.06833   1
   4  -4  -3 169.700 14.1171   1
  -4  -4   3 162.277 13.0779   1
   4   4  -3 116.363 12.0814   1
  -4   4   3 161.091 16.8415   1
   3  -4  -3 77.4610 7.17558   1
  -3  -4   3 76.6085 8.99087   1
   3   4  -3 72.1650 11.4985   1
  -3   4   3 92.3257 11.2495   1
  -2  -4   3 186.884 16.1947   1
   2  -4  -3 198.143 18.9420   1
  -2   4   3 214.641 16.0518   1
   2   4  -3 185.900 16.8587   1
   1  -4  -3 44.0972 5.97408   1
  -1  -4   3 34.7561 5.76609   1
   1   4  -3 35.5107 5.17230   1
  -1   4   3 30.8883 5.92392   1
   0  -4  -3 28.2989 4.15481   1
   0  -4  -3 27.9364 2.88446   4
   0   4   3 23.6765 6.13844   1
   0   4  -3 32.1252 5.79104   1
  -1  -4  -3 54.1833 4.61916   4
   1  -4   3 59.3102 6.83803   1
  -1  -4  -3 65.6393 8.43814   1
  -1   4  -3 54.0557 8.14638   1
   1   4   3 75.9350 8.31465   1
  -2  -4  -3 232.812 14.7887   1
  -2  -4  -3 236.968 13.5312   4
   2  -4   3 226.747 18.4604   1
  -2   4  -3 188.955 15.8339   1
   2   4   3 191.525 15.5428   1
   3  -4   3 84.1063 8.82309   1
  -3  -4  -3 119.003 12.3100   1
  -3  -4  -3 108.092 6.24809   4
  -3   4  -3 109.122 12.2629   1
   3   4   3 97.7828 12.0933   1
   4  -4   3 136.213 10.8537   1
  -4  -4  -3 128.907 11.1690   1
  -4  -4  -3 134.120 7.56629   4
  -4   4  -3 79.5171 11.1787   1
  -4   4  -3 107.229 9.36046   1
   4   4   3 112.730 10.6369   1
   5  -4   3 47.8230 5.40327   1
  -5  -4  -3 48.2873 5.82776   1
  -5   4  -3 39.0085 6.87004   1
   5   4   3 43.5303 6.61476   1
  -6  -4  -3 92.9511 9.86941   1
   6  -4   3 105.030 9.31814   1
  -6   4  -3 109.467 9.63133   1
   6   4   3 119.021 12.1971   1
  -6   4  -3 104.793 9.66020   2
   7  -4   3 35.3726 5.97653   1
  -7  -4  -3 31.8239 7.60518   1
  -7   4  -3 29.7120 5.17307   2
   7   4   3 22.9921 6.15958   1
  -7   4  -3 36.5515 5.99523   1
   8  -4   3 243.090 26.3568   1
  -8  -4  -3 293.054 18.4953   1
   8   4   3 272.700 21.4334   1
  -8   4  -3 270.947 18.6818   2
  -8   4  -3 301.897 23.8601   1
   9  -4   3 26.4407 5.10460   1
  -9   4  -3 34.3760 4.48078   2
  -9   4  -3 42.9879 6.04709   1
   9   4   3 27.5154 8.13308   1
  10  -4   3 48.6400 8.08199   1
 -10  -4  -3 73.9261 8.55248   1
  10   4   3 69.7045 11.8861   1
 -10   4  -3 75.1597 8.29289   2
  11  -4   3 31.7921 4.95019   1
 -11  -4  -3 33.3007 7.16132   1
 -11   4  -3 28.9275 4.27223   2
 -11   4  -3 28.2475 3.99641   1
 -12  -4  -3 57.5460 10.6776   1
 -12   4  -3 43.5355 6.91776   2
  12   4   3 57.7864 12.1214   1
 -12   4  -3 58.9941 7.84452   1
 -13  -4  -3 8.62163 5.40503   1
  13   4   3 14.6334 7.83040   1
 -13   4  -3 6.28703 4.05509   1
 -13   4  -3 13.6622 3.95408   2
 -14  -4  -3 1.97065 5.99906   1
 -14   4  -3 4.19212 3.05434   1
 -14   4  -3 -3.8605 2.56298   2
 -15  -4  -3 -10.055 5.53271   1
 -15   4  -3 12.2802 3.61922   1
 -15   4  -3 -0.6399 3.47032   2
 -16  -4  -3 29.9947 7.70495   1
 -16   4  -3 3.61076 3.45367   2
 -16   4  -3 9.23957 3.82261   1
 -17  -4  -3 18.2209 7.05720   1
 -17   4  -3 16.5903 3.88417   1
 -17   4  -3 8.16336 4.26256   2
 -15  -5   3 25.2450 7.48931   1
 -15   5   3 20.7420 5.95757   2
 -14  -5   3 15.7068 6.73651   1
 -14   5   3 15.9979 4.72180   2
 -13  -5   3 11.6201 5.34171   1
 -13   5   3 13.1739 4.25535   1
 -12  -5   3 27.9209 8.63656   1
 -12   5   3 24.1442 8.20989   1
 -12   5   3 34.9361 9.06940   2
 -11  -5   3 30.0986 7.69528   1
  11   5  -3 35.9747 8.63366   1
 -11   5   3 27.3040 6.43662   1
 -11   5   3 34.4370 6.73995   2
 -10  -5   3 32.5443 6.89825   1
 -10   5   3 36.9012 6.67119   2
 -10   5   3 48.9009 7.60126   1
  10   5  -3 31.3426 8.24416   1
  -9  -5   3 64.9314 12.7807   1
  -9   5   3 23.0151 5.21268   2
  -9   5   3 27.3468 6.76327   1
   8  -5  -3 29.7243 6.20288   1
  -8  -5   3 16.4197 6.49812   1
  -8   5   3 36.4769 8.67818   1
  -8   5   3 28.7397 5.52825   2
  -7  -5   3 103.721 11.2791   1
   7  -5  -3 94.0255 9.74761   1
  -7   5   3 117.286 10.2245   2
  -7   5   3 102.738 12.0240   1
   7   5  -3 104.488 11.9370   1
  -6  -5   3 35.6504 6.90645   1
   6  -5  -3 21.9721 6.06436   1
   6   5  -3 36.9131 8.24522   1
  -6   5   3 31.9176 7.25023   1
  -6   5   3 30.1159 5.93680   2
   5  -5  -3 18.1925 5.91822   1
  -5  -5   3 23.2563 4.30562   1
  -5   5   3 27.0817 6.54995   1
   5   5  -3 7.44577 5.57760   1
   4  -5  -3 106.712 10.4934   1
  -4  -5   3 91.7850 11.8526   1
   4   5  -3 145.581 14.8409   1
  -4   5   3 130.235 14.1777   1
   3  -5  -3 139.956 11.2566   1
  -3  -5   3 138.721 12.9552   1
  -3   5   3 106.924 9.85449   1
   3   5  -3 118.345 11.6733   1
  -2  -5   3 101.057 10.4106   1
   2  -5  -3 111.936 10.2060   1
   2   5  -3 128.901 13.0504   1
  -2   5   3 115.976 12.0713   1
  -1  -5   3 0.18734 4.16028   1
   1  -5  -3 3.32148 4.69255   1
  -1   5   3 18.0949 5.99197   1
   1   5  -3 9.51949 5.75529   1
   0  -5  -3 75.7026 11.7869   1
   0  -5   3 68.0506 8.16104   1
   0   5  -3 95.5750 9.69228   1
   0   5   3 66.2508 9.43264   1
  -1  -5  -3 17.0252 6.65017   1
   1  -5   3 17.8334 5.30305   1
  -1   5  -3 12.6500 5.90888   1
   1   5   3 22.7008 7.04029   1
   2  -5   3 212.464 19.1918   1
  -2  -5  -3 206.983 16.9622   1
   2   5   3 225.241 21.8585   1
  -2   5  -3 203.920 19.3496   1
   3  -5   3 103.031 9.58937   1
  -3  -5  -3 102.942 11.2572   1
  -3   5  -3 134.757 10.9892   1
   3   5   3 118.771 12.4687   1
   4  -5   3 206.299 15.7788   1
  -4  -5  -3 203.576 16.7709   1
   4   5   3 201.667 15.3847   1
  -4   5  -3 184.362 18.5886   1
  -5  -5  -3 23.9030 6.41595   1
   5  -5   3 18.8542 4.94002   1
   5   5   3 1.46364 4.94821   1
  -5   5  -3 10.9574 5.08221   1
  -6  -5  -3 15.9254 5.21405   1
   6  -5   3 21.8158 5.21622   1
  -6   5  -3 9.83233 4.92209   1
   6   5   3 4.88562 7.41113   1
  -6   5  -3 14.1394 4.89781   2
   7  -5   3 84.0020 8.70105   1
  -7  -5  -3 85.6028 11.2073   1
   7   5   3 78.4021 13.6441   1
  -7   5  -3 84.8320 7.84923   2
  -7   5  -3 98.3970 11.1331   1
   8  -5   3 35.1199 6.32714   1
  -8   5  -3 44.9473 6.34926   2
  -8   5  -3 45.6315 6.86481   1
  -9  -5  -3 40.5537 8.22540   1
   9  -5   3 37.6412 6.83455   1
  -9   5  -3 50.1278 6.43695   2
  -9   5  -3 43.8497 7.69841   1
   9   5   3 42.0227 10.2358   1
 -10  -5  -3 46.8949 9.46159   1
  10   5   3 29.1821 9.13420   1
 -10   5  -3 26.8097 4.94266   1
 -10   5  -3 33.4672 7.05994   2
 -11  -5  -3 -3.0947 2.91920   1
 -11   5  -3 21.7009 4.84160   2
  11   5   3 20.2896 11.2046   1
 -11   5  -3 11.4716 5.35223   1
 -12  -5  -3 69.8263 10.3432   1
 -12   5  -3 58.9909 9.24151   2
  12   5   3 60.7249 13.8902   1
 -12   5  -3 61.5925 7.34922   1
 -13  -5  -3 2.15462 6.21427   1
 -13   5  -3 5.34653 5.04288   1
 -13   5  -3 11.2012 3.85015   2
 -14  -5  -3 36.9846 9.19117   1
 -14   5  -3 27.2992 4.97429   2
 -15  -5  -3 31.0225 9.13661   1
 -15   5  -3 8.42757 4.72185   2
 -12  -6   3 19.8725 8.17907   1
 -12   6   3 7.92565 6.05213   1
 -12   6   3 17.3676 5.08110   2
 -11  -6   3 7.23070 4.81825   1
 -11   6   3 51.0378 8.81008   1
 -11   6   3 38.7289 7.01522   2
 -10  -6   3 32.7872 10.3361   1
  10   6  -3 25.8896 10.9081   1
 -10   6   3 26.2639 7.72760   1
 -10   6   3 16.9740 6.30172   2
  -9  -6   3 33.1446 8.51908   1
  -9   6   3 67.3900 7.49439   2
   9   6  -3 47.7060 12.4814   1
  -9   6   3 68.6130 9.28337   1
  -8  -6   3 11.6297 7.38587   1
  -8   6   3 7.58073 6.49384   2
  -7  -6   3 6.19940 6.12748   1
  -7   6   3 5.07626 5.48438   1
   7   6  -3 10.7070 7.66206   1
  -7   6   3 20.0863 6.38406   2
  -6  -6   3 63.8043 9.43715   1
   6   6  -3 91.6103 12.6214   1
  -6   6   3 104.022 14.9306   1
  -6   6   3 117.332 16.5298   2
  -5  -6   3 59.8733 9.57151   1
   5  -6  -3 67.8735 11.3885   1
  -5   6   3 62.1532 11.9168   1
   5   6  -3 57.4445 10.8664   1
  -4  -6   3 20.7025 7.47741   1
   4  -6  -3 21.9849 7.55443   1
  -4   6   3 26.0124 8.74961   1
   4   6  -3 30.0143 9.42268   1
  -3  -6   3 73.6525 9.56064   1
   3  -6  -3 62.1152 9.15929   1
  -3   6   3 53.0326 9.67415   1
   2  -6  -3 25.3904 6.81863   1
  -2  -6   3 18.7053 7.30623   1
  -1  -6   3 91.9665 13.0320   1
   1  -6  -3 96.3331 12.2672   1
  -1   6   3 66.0895 11.8325   1
   1   6  -3 81.5011 12.8400   1
   0  -6  -3 25.8318 6.81195   1
   0  -6   3 33.4974 7.40738   1
   0   6   3 14.6491 7.00883   1
  -1  -6  -3 33.5740 8.23246   1
  -1   6  -3 31.6760 8.08082   1
  -2  -6  -3 30.8231 8.97056   1
  -2   6  -3 31.0216 8.96617   1
   2   6   3 30.8239 10.5940   1
  -3  -6  -3 92.1504 11.4947   1
   3  -6   3 89.3481 11.4757   1
   3   6   3 75.6286 11.2349   1
  -3   6  -3 85.5815 10.9391   1
  -4  -6  -3 0.82477 5.61612   1
   4  -6   3 12.1895 5.23065   1
  -4   6  -3 13.4468 5.90047   1
  -4   6  -3 4.01086 5.60377   1
   4   6   3 31.2361 9.20125   1
   5  -6   3 40.5756 7.27125   1
  -5  -6  -3 49.4466 10.8532   1
  -6  -6  -3 78.4261 12.9920   1
   6  -6   3 59.1667 8.00215   1
   6   6   3 70.4402 12.5911   1
  -6   6  -3 64.7676 7.72338   2
  -7  -6  -3 29.8866 7.74311   1
  -7   6  -3 15.9523 5.68337   1
  -7   6  -3 9.41728 5.70367   2
   7   6   3 13.9539 7.33531   1
  -8  -6  -3 5.47007 6.60297   1
   8  -6   3 13.7123 6.04115   1
   8   6   3 17.5621 10.7321   1
  -8   6  -3 17.2378 5.66613   2
  -8   6  -3 29.1309 6.85120   1
  -9  -6  -3 56.6840 9.60068   1
   9   6   3 55.5029 11.4321   1
  -9   6  -3 33.9779 8.29289   1
  -9   6  -3 32.9648 7.94170   2
 -10  -6  -3 30.9916 11.2672   1
  10   6   3 46.9328 10.9602   1
 -10   6  -3 61.0852 8.89767   2
 -11  -6  -3 20.9593 8.16838   1
 -11   6  -3 26.5024 7.72176   1
 -11   6  -3 22.3087 5.73680   2
 -12  -6  -3 5.65372 5.59947   1
 -12   6  -3 11.9718 7.11176   1
  -8  -7   3 -3.4754 5.57883   1
  -8   7   3 -9.7026 5.06366   1
  -8   7   3 -3.0810 5.46536   1
  -8   7   3 3.65304 6.41966   2
   8   7  -3 -10.460 8.96610   1
  -7  -7   3 33.8105 9.58859   1
   7   7  -3 24.4279 9.91648   1
  -7   7   3 33.5393 9.03347   2
  -7   7   3 32.9204 9.64602   1
  -6  -7   3 -1.0623 7.28943   1
  -6   7   3 9.03242 6.68685   1
  -6   7   3 17.9543 7.79904   2
   6   7  -3 38.3771 11.2216   1
  -5  -7   3 55.9437 13.7192   1
  -5   7   3 72.5353 10.4859   2
  -5   7   3 67.0954 11.7310   1
   5   7  -3 98.2946 13.9370   1
  -4  -7   3 -1.2912 4.03681   1
   4  -7  -3 8.22399 6.27165   1
   4   7  -3 5.96532 7.14841   1
  -4   7   3 13.2664 7.47270   1
   3  -7  -3 6.53165 6.80564   1
  -3  -7   3 10.0810 6.58150   1
   3   7  -3 38.2834 13.1091   1
  -2  -7   3 25.5045 10.9061   1
   2  -7  -3 29.4118 9.77170   1
   2   7  -3 17.5512 9.08290   1
  -2   7   3 4.33219 7.60025   1
   1  -7  -3 28.9744 9.02964   1
   0  -7  -3 2.89495 6.03848   1
   0  -7   3 9.19895 7.06049   1
   0   7  -3 -0.0776 6.31521   1
   0   7   3 -6.2466 5.90109   1
  -1  -7  -3 23.2344 9.27238   1
  -1   7  -3 46.0560 9.39319   1
   2  -7   3 47.2218 9.70282   1
   2   7   3 33.9762 11.4497   1
   3  -7   3 14.5943 6.19130   1
  -3  -7  -3 15.0206 7.15864   1
  -3   7  -3 10.4595 6.35611   1
  -3   7  -3 20.6516 8.71837   1
   3   7   3 32.6838 12.6729   1
  -4  -7  -3 30.3469 11.2612   1
   4   7   3 -0.2962 6.47954   1
  -4   7  -3 12.9790 6.89172   1
  -5  -7  -3 48.4506 13.1900   1
   5  -7   3 33.4684 8.05117   1
   5   7   3 21.6180 11.6865   1
   6  -7   3 13.6913 6.81073   1
   6   7   3 30.3097 10.5079   1
  -6   7  -3 16.4568 6.79084   1
  -6   7  -3 17.1211 6.65403   2
  -7  -7  -3 4.49590 9.14401   1
   7   7   3 22.4724 13.3088   1
  -7   7  -3 13.3663 6.19493   1
  -7   7  -3 8.27687 5.55309   2
  -8  -7  -3 4.91118 6.65613   1
  -8   7  -3 4.02591 6.36944   1
  -8   7  -3 10.9307 6.83097   2
   8   7   3 -1.2472 8.39345   1
  20   0  -4 3.12220 3.53111   3
  19   0  -4 18.3461 5.31081   3
  18   0  -4 5.36001 5.03016   3
  17   0  -4 35.3307 7.20251   3
  16   0  -4 194.516 20.1377   3
  15   0  -4 194.272 14.2937   3
  14   0  -4 64.8005 8.28430   3
  13   0  -4 54.0708 6.00768   3
  12   0  -4 71.9905 7.63072   3
 -11   0   4 81.7783 7.25313   4
  11   0  -4 76.1698 8.27528   3
  10   0  -4 109.398 9.78941   3
 -10   0   4 97.8485 7.76472   4
  -9   0   4 230.158 18.3535   4
   9   0  -4 261.214 20.5273   3
  -8   0   4 20.1846 2.74300   2
  -8   0   4 15.1918 1.87331   4
   8   0  -4 22.4786 3.26666   3
  -7   0   4 64.1898 5.08704   2
   7   0  -4 58.6859 5.67757   3
  -7   0   4 74.4837 5.76596   4
  -6   0   4 6.08318 0.45299   1
  -6   0   4 9.57285 1.63481   4
   6   0  -4 6.63022 0.41987   1
   6   0  -4 5.56725 1.54926   2
   5   0  -4 2.30145 1.46794   3
  -5   0   4 4.50527 1.25730   2
   5   0  -4 4.34420 0.54937   1
  -5   0   4 4.63897 1.26612   4
   5   0  -4 3.03111 0.83754   1
   5   0  -4 5.00043 1.20862   2
   4   0  -4 19.7339 1.84152   1
   4   0  -4 19.6677 1.41742   1
   4   0  -4 19.2973 2.25223   2
  -4   0   4 21.0182 1.38213   1
  -4   0   4 23.3318 2.41384   4
  -4   0   4 21.5693 1.71373   2
   4   0  -4 19.2928 2.24260   3
  -3   0   4 573.248 34.4990   4
   3   0  -4 602.868 34.1742   2
  -3   0   4 588.437 34.1369   2
  -3   0   4 534.789 33.4373   1
   3   0  -4 580.788 34.7863   1
   3   0  -4 553.223 33.7780   1
   2   0  -4 1182.24 66.8708   1
   2   0  -4 1143.96 67.5616   1
  -2   0   4 1129.70 68.5867   1
  -2   0   4 1144.79 65.8862   2
   2   0  -4 1154.35 60.1043   2
   1   0  -4 20.5635 1.55408   2
  -1   0   4 18.9210 1.65054   1
   1   0  -4 17.9772 1.69205   1
  -1   0   4 22.3339 1.38598   2
   1   0  -4 15.8878 1.81676   1
  -1   0   4 17.9048 1.70768   1
   0   0   4 1369.25 76.8344   1
   0   0  -4 1375.29 84.1109   1
   0   0  -4 1338.77 74.9125   2
   0   0   4 1308.42 82.3121   2
   0   0  -4 1358.07 76.6514   1
   0   0  -4 1369.49 76.1811   3
   0   0   4 1295.76 87.3135   1
   1   0   4 6.44028 1.31911   1
  -2   0  -4 1120.74 73.0701   1
  -2   0  -4 1031.66 68.4275   1
   2   0   4 1078.78 63.6844   1
   2   0   4 1124.11 59.8279   1
   3   0   4 421.572 23.8994   1
  -3   0  -4 357.949 24.6855   1
   3   0   4 321.308 20.3952   3
  -3   0  -4 430.006 24.1711   1
   3   0   4 331.013 33.5731   1
   3   0   4 352.194 23.4865   2
   4   0   4 22.3756 1.67109   2
   4   0   4 23.7891 2.50856   1
   4   0   4 28.6603 1.94747   3
  -4   0  -4 21.3678 2.44307   1
  -4   0  -4 25.9359 3.07413   1
   4   0   4 27.9606 2.33954   1
   5   0   4 11.6694 2.49321   1
   5   0   4 11.2203 1.22372   3
  -5   0  -4 11.6852 1.78116   1
   5   0   4 10.7735 1.21867   2
   5   0   4 8.70543 1.53151   1
   6   0   4 12.1870 1.62626   3
   6   0   4 10.8250 1.61353   1
   6   0   4 10.9497 2.26348   1
   6   0   4 6.72369 1.11023   2
  -6   0  -4 8.70155 1.58730   1
   7   0   4 65.8953 5.08177   3
   7   0   4 65.7880 5.36543   2
  -7   0  -4 61.9859 5.67922   1
   7   0   4 67.4983 7.27232   1
  -7   0  -4 62.3133 4.75564   1
   8   0   4 9.11196 2.71266   1
   8   0   4 4.47035 2.16960   3
  -8   0  -4 6.01025 2.05418   1
   8   0   4 5.83442 1.45163   2
  -9   0  -4 140.102 20.1053   1
   9   0   4 130.848 22.0954   1
  -9   0  -4 102.353 19.6106   1
  10   0   4 46.9394 8.76432   1
 -10   0  -4 51.8528 8.20464   1
 -10   0  -4 47.4147 10.3432   1
  11   0   4 92.8194 11.1502   1
 -11   0  -4 91.2619 9.16862   1
  11   0   4 77.9449 8.22783   3
 -11   0  -4 79.1471 9.29378   1
  12   0   4 56.0771 9.91955   1
 -12   0  -4 49.0241 6.64195   1
 -12   0  -4 34.3181 7.68249   1
  12   0   4 37.1958 5.35919   3
 -13   0  -4 101.220 10.1744   1
  13   0   4 116.448 18.1155   1
  13   0   4 102.765 10.2024   3
 -14   0  -4 115.364 12.3177   1
  14   0   4 120.146 14.4892   1
  14   0   4 135.476 12.4722   3
 -15   0  -4 161.650 15.3075   1
  15   0   4 134.192 11.7492   3
  16   0   4 48.0683 14.3658   3
 -16   0  -4 70.8338 21.0949   1
 -17   0  -4 55.2201 6.90087   1
  17   0   4 61.7927 7.76279   3
 -18   0  -4 25.6176 6.25210   1
 -19   0  -4 10.7404 5.27347   1
  19  -1  -4 2.05280 3.92734   3
  18  -1  -4 5.07311 2.90440   3
  17  -1  -4 58.1330 6.26032   3
  16  -1  -4 91.7285 12.1454   3
 -15  -1   4 171.937 11.7154   1
  15  -1  -4 166.681 12.7286   3
 -14  -1   4 80.7283 6.04517   1
  14  -1  -4 93.6099 10.2811   3
 -14   1   4 87.0817 9.33221   2
 -13  -1   4 93.2411 11.5214   1
  13  -1  -4 115.465 10.5310   3
 -13  -1   4 115.554 10.9008   4
 -13  -1   4 129.987 9.26213   1
 -13   1   4 122.179 14.1420   2
 -12  -1   4 108.363 10.0267   4
 -12  -1   4 88.9379 7.67897   1
  12   1  -4 88.4573 9.40880   1
 -12   1   4 100.192 8.11190   2
 -11  -1   4 172.329 13.0017   1
 -11  -1   4 200.597 13.5662   4
  11   1  -4 161.853 14.3695   1
 -11   1   4 213.995 14.4562   2
 -10  -1   4 106.026 7.82181   1
 -10  -1   4 111.523 7.10875   4
  10   1  -4 111.590 9.58823   1
 -10   1   4 97.9611 8.46446   2
  -9  -1   4 267.698 16.4769   1
  -9  -1   4 299.032 22.7141   4
   9   1  -4 290.095 25.3578   1
   9   1  -4 294.824 32.0135   1
  -9   1   4 312.102 20.7010   2
  -8  -1   4 193.531 16.0838   4
  -8  -1   4 168.921 11.8558   1
   8   1  -4 131.081 10.9484   1
  -8   1   4 149.845 12.5084   2
   8   1  -4 151.025 19.4786   1
  -7  -1   4 469.009 38.0483   4
  -7  -1   4 485.841 41.8750   1
  -7  -1   4 508.041 29.7656   1
   7   1  -4 446.385 48.2791   1
  -7   1   4 451.902 25.5291   4
  -7   1   4 409.280 25.1709   2
   7   1  -4 464.247 28.9098   1
  -6  -1   4 473.873 27.3239   4
  -6  -1   4 426.547 26.8531   1
   6  -1  -4 472.580 42.3264   1
  -6  -1   4 456.542 38.4152   1
   6  -1  -4 424.345 31.5932   1
  -6  -1   4 433.258 28.9624   3
  -6   1   4 435.750 23.4595   2
  -6   1   4 390.618 24.9539   1
   6   1  -4 366.625 24.7079   1
  -6   1   4 447.636 30.3201   4
   6   1  -4 441.260 36.5793   2
  -6   1   4 421.849 36.0451   1
   6   1  -4 438.855 50.9734   1
  -5  -1   4 188.523 15.4156   3
   5  -1  -4 158.490 22.9767   2
   5  -1  -4 203.437 24.0250   1
  -5  -1   4 227.920 22.6051   1
   5  -1  -4 213.788 17.7111   1
  -5  -1   4 219.501 11.7271   1
  -5   1   4 189.358 16.4367   2
   5   1  -4 226.145 15.9890   1
   5   1  -4 196.551 30.4405   1
  -5   1   4 214.698 24.5261   1
  -5   1   4 232.511 18.8222   4
   4  -1  -4 391.991 24.6737   4
  -4  -1   4 375.930 21.7377   1
  -4  -1   4 385.526 28.4248   1
   4  -1  -4 378.404 22.7788   2
   4  -1  -4 405.147 28.4545   1
  -4  -1   4 379.094 21.3507   3
   4  -1  -4 374.669 24.6255   1
   4   1  -4 349.918 23.5561   1
  -4   1   4 392.247 25.4360   2
  -4   1   4 385.027 26.8275   1
   4   1  -4 362.050 30.2819   1
  -4   1   4 395.076 22.6528   4
   3  -1  -4 2614.96 141.821   2
  -3  -1   4 2712.56 149.416   3
   3  -1  -4 2588.06 153.000   1
   3  -1  -4 2631.58 156.545   4
  -3  -1   4 2682.10 140.065   1
   3  -1  -4 2538.93 158.623   1
  -3  -1   4 2596.37 151.222   1
   3   1  -4 2674.02 170.708   1
  -3   1   4 2478.32 146.750   4
  -3   1   4 2690.44 169.687   2
  -3   1   4 2525.40 158.803   1
   3   1  -4 2784.99 142.568   1
   2  -1  -4 1603.74 93.9396   1
   2  -1  -4 1625.84 99.2103   4
   2  -1  -4 1546.68 100.110   1
  -2  -1   4 1648.06 108.093   1
  -2  -1   4 1626.26 90.6689   1
  -2   1   4 1582.84 95.6550   1
   2   1  -4 1686.09 91.9784   1
  -2   1   4 1706.63 91.5327   2
  -2   1   4 1602.07 99.6350   4
  -2   1   4 1759.62 97.1115   1
   2   1  -4 1673.88 97.3668   1
  -1  -1   4 123.107 9.28074   1
   1  -1  -4 152.339 9.41869   1
   1  -1  -4 135.888 9.93375   1
  -1  -1   4 125.706 9.06682   1
  -1   1   4 142.588 9.13493   1
   1   1  -4 132.549 10.1263   1
   1   1  -4 126.856 8.61389   1
  -1   1   4 131.034 7.65356   1
  -1   1   4 137.140 8.89310   4
   0  -1   4 421.551 30.2955   1
   0  -1  -4 465.651 31.1851   1
   0  -1  -4 491.410 28.4359   1
   0  -1   4 454.490 28.8904   1
   0   1   4 463.600 28.7681   4
   0   1  -4 463.924 30.1307   1
   0   1  -4 468.981 28.3522   1
   0   1   4 494.758 27.2068   1
   0   1   4 465.637 28.2309   1
  -1  -1  -4 226.012 16.5035   1
  -1  -1  -4 284.866 17.0184   1
   1  -1   4 246.030 18.2778   1
   1  -1   4 244.848 14.6260   1
   1   1   4 246.234 18.1827   1
  -1   1  -4 264.389 17.3718   1
  -1   1  -4 249.123 15.1896   1
   1   1   4 231.393 15.4081   1
   2  -1   4 1143.83 64.9248   1
  -2  -1  -4 1139.98 65.6638   1
  -2  -1  -4 1180.72 69.2140   1
   2  -1   4 1067.39 69.2769   1
  -2   1  -4 1167.77 68.6711   1
  -2   1  -4 1119.72 66.5087   1
   2   1   4 1109.84 74.5549   1
   2   1   4 1192.84 81.1921   1
  -3  -1  -4 2032.84 124.015   1
   3  -1   4 2118.86 131.674   1
  -3  -1  -4 2129.46 123.689   1
   3  -1   4 2148.53 134.600   1
  -3   1  -4 1942.77 119.132   1
   3   1   4 1999.83 119.300   1
   3   1   4 2120.00 130.992   1
  -3   1  -4 1955.20 116.128   2
  -3   1  -4 2069.13 118.719   1
  -4  -1  -4 394.293 22.3709   1
   4  -1   4 384.627 22.4516   1
   4  -1   4 330.576 25.9899   1
  -4  -1  -4 371.927 21.0870   1
   4  -1   4 355.870 19.9574   2
   4   1   4 370.350 22.4694   1
  -4   1  -4 373.121 24.0323   1
   4   1   4 395.147 26.7861   1
  -4   1  -4 374.043 27.6566   1
  -4   1  -4 399.273 20.9229   2
  -5  -1  -4 393.562 23.1141   3
   5  -1   4 346.653 21.7820   1
  -5  -1  -4 316.182 27.8786   1
   5  -1   4 332.785 29.3749   1
  -5  -1  -4 362.300 23.3768   1
   5  -1   4 375.536 22.7073   2
   5   1   4 352.554 25.8856   1
   5   1   4 319.663 24.5569   1
  -5   1  -4 360.119 24.8043   2
  -5   1  -4 361.700 23.5842   1
  -5   1  -4 372.810 23.1454   1
  -6  -1  -4 503.569 33.7797   1
   6  -1   4 511.499 37.0082   1
   6  -1   4 535.044 36.0023   2
   6  -1   4 516.765 35.3787   1
  -6  -1  -4 552.526 30.0345   3
  -6  -1  -4 596.817 37.7293   1
  -6   1  -4 536.889 30.1006   1
  -6   1  -4 559.716 33.1937   1
  -6   1  -4 517.255 30.7342   2
   6   1   4 565.174 34.0131   1
  -7  -1  -4 484.362 41.6351   1
   7  -1   4 462.702 30.3513   2
  -7  -1  -4 487.844 40.3350   1
  -7  -1  -4 485.412 28.0937   3
   7  -1   4 504.900 48.0128   1
   7   1   4 463.019 36.6594   1
  -7   1  -4 487.019 30.6395   2
  -7   1  -4 540.912 32.5082   1
  -7   1  -4 489.829 29.0837   1
  -8  -1  -4 219.061 15.1481   1
   8  -1   4 216.724 15.3528   2
  -8  -1  -4 222.665 19.9752   1
   8  -1   4 213.316 25.0700   1
  -8   1  -4 220.941 15.6241   2
   8   1   4 220.947 18.6558   4
  -8   1  -4 245.613 19.8613   1
  -8   1  -4 227.856 12.5030   1
   8   1   4 236.141 14.5544   1
  -9  -1  -4 290.637 19.9856   1
   9  -1   4 279.235 24.8750   1
  -9  -1  -4 281.862 21.4217   1
  -9   1  -4 289.880 26.6301   1
  -9   1  -4 286.872 21.0706   1
   9   1   4 267.585 33.5003   1
   9   1   4 302.407 33.9886   4
  -9   1  -4 271.150 23.9786   2
 -10  -1  -4 103.525 11.2419   1
  10  -1   4 96.8651 13.7015   1
 -10  -1  -4 131.489 11.0535   1
 -10   1  -4 92.5490 10.5661   1
  10   1   4 88.0823 8.69170   1
 -10   1  -4 107.425 8.76564   1
 -10   1  -4 109.942 8.88363   2
  10   1   4 107.353 8.68072   4
  11  -1   4 216.846 26.5722   1
 -11  -1  -4 211.108 22.6215   1
 -11  -1  -4 178.192 20.0547   1
  11   1   4 196.485 26.4799   1
 -11   1  -4 187.419 20.8492   1
 -11   1  -4 177.231 14.7279   2
  11   1   4 207.885 18.5915   4
 -11   1  -4 191.393 15.2173   1
 -12  -1  -4 104.649 13.8826   1
  12  -1   4 109.000 12.7568   1
 -12  -1  -4 118.332 10.0011   1
 -12   1  -4 86.1893 11.0044   1
  12   1   4 95.9946 13.6144   1
 -12   1  -4 101.667 9.40183   1
  13  -1   4 48.2329 12.5538   1
  13  -1   4 21.8721 12.5108   3
 -13  -1  -4 30.2470 10.5180   1
 -13   1  -4 39.7433 10.5738   1
  13   1   4 37.9772 17.1209   1
  14  -1   4 100.159 9.62691   3
 -14  -1  -4 104.161 9.84228   1
  14   1   4 99.1102 16.7988   1
 -14   1  -4 113.043 11.7706   1
  15  -1   4 119.069 13.4869   3
 -15  -1  -4 154.213 23.8697   1
 -15   1  -4 165.289 22.9117   1
  16  -1   4 119.086 14.1011   3
 -16  -1  -4 134.094 10.5042   1
 -16   1  -4 135.893 10.9941   1
 -17  -1  -4 54.4913 8.01223   1
  17  -1   4 51.6279 7.71611   3
 -17   1  -4 51.3183 8.14711   1
  18  -1   4 8.93119 3.96597   3
 -18   1  -4 11.0771 3.80132   1
 -19  -1  -4 14.0850 5.40648   1
  19  -1   4 13.2166 4.07536   3
 -19   1  -4 7.83835 5.05839   1
 -20  -1  -4 21.3811 5.62544   1
  19  -2  -4 14.3706 4.07133   3
  18  -2  -4 33.5895 5.21438   3
 -18   2   4 8.05127 3.99268   2
  17  -2  -4 4.61551 3.63004   3
 -17  -2   4 4.99152 4.37203   1
 -17   2   4 9.91676 4.34396   2
 -16  -2   4 48.4837 5.78768   1
 -16   2   4 46.1848 6.35390   2
 -15  -2   4 35.4389 4.55954   1
 -15   2   4 38.1567 5.51674   2
 -14  -2   4 124.941 9.60752   1
 -14  -2   4 131.294 12.9329   4
 -14   2   4 144.122 11.8772   2
 -13  -2   4 126.645 9.98175   1
 -13  -2   4 130.796 12.5965   4
 -13   2   4 135.630 11.3624   2
 -12  -2   4 19.9212 3.46301   1
 -12   2   4 17.7429 1.24428   1
 -12   2   4 19.1249 1.37070   1
 -11  -2   4 29.3932 3.63131   4
 -11  -2   4 39.9279 5.06171   1
  11  -2  -4 38.1341 3.81354   1
  11  -2  -4 29.3273 3.35460   1
 -11  -2   4 31.7135 4.85391   1
 -11   2   4 39.6541 3.16570   1
  11   2  -4 37.8169 4.98880   1
 -11   2   4 36.3025 3.22084   1
 -11   2   4 42.3541 4.55453   2
 -10  -2   4 88.9273 9.16922   4
  10  -2  -4 99.8358 7.25499   1
  10  -2  -4 91.4258 7.98676   1
 -10  -2   4 99.7890 9.19234   1
 -10  -2   4 99.1610 11.6858   1
  10   2  -4 110.684 9.12055   1
 -10   2   4 102.755 6.62740   1
 -10   2   4 86.4276 6.05511   1
 -10   2   4 93.3405 6.22785   2
   9  -2  -4 89.4503 8.31490   1
  -9  -2   4 87.1236 7.46358   4
  -9  -2   4 98.2830 9.00140   1
   9  -2  -4 101.428 10.7979   1
   9   2  -4 104.232 10.8394   1
  -9   2   4 112.642 9.98347   2
  -9   2   4 101.012 8.35722   1
  -8  -2   4 197.158 11.5971   4
   8  -2  -4 217.357 18.7615   1
  -8  -2   4 171.775 18.1849   1
  -8  -2   4 185.483 13.0339   1
   8  -2  -4 199.248 17.9768   1
   8   2  -4 201.006 14.0523   1
  -8   2   4 197.182 13.1779   2
  -8   2   4 188.744 14.9346   1
   7  -2  -4 26.8114 4.05709   1
  -7  -2   4 28.9302 5.92194   1
   7  -2  -4 28.4715 4.20148   1
  -7  -2   4 30.4375 4.40060   1
   7   2  -4 31.9447 4.63871   1
  -7   2   4 24.8897 3.79798   1
  -6  -2   4 71.0182 5.55732   1
   6  -2  -4 69.4457 11.1042   1
  -6  -2   4 49.6420 7.80087   1
  -6   2   4 68.3443 5.71345   1
  -6   2   4 68.5573 8.94313   1
   6   2  -4 65.2982 6.92651   1
   5  -2  -4 247.204 15.2839   1
  -5  -2   4 271.498 17.1468   1
  -5  -2   4 269.387 17.3568   1
   5  -2  -4 218.458 15.2756   1
  -5   2   4 242.983 14.3617   2
  -5   2   4 251.084 14.5241   1
   5   2  -4 240.033 15.5870   1
  -5   2   4 219.104 15.2831   1
   4  -2  -4 141.095 9.97109   1
   4  -2  -4 146.383 10.9087   1
  -4  -2   4 153.398 10.1632   1
   4  -2  -4 145.343 9.04976   4
  -4  -2   4 149.219 11.2107   1
  -4   2   4 166.232 10.9985   1
  -4   2   4 172.215 11.0470   2
   4   2  -4 139.266 11.1852   1
  -4   2   4 139.475 10.4271   1
   3  -2  -4 66.0141 6.26002   1
  -3  -2   4 72.7877 5.65523   1
   3  -2  -4 66.2687 4.72200   4
   3  -2  -4 63.7531 5.97540   1
  -3  -2   4 65.9830 7.83083   1
  -3   2   4 72.2489 6.41157   1
  -3   2   4 63.4102 5.97200   1
   3   2  -4 54.6990 7.26826   1
  -3   2   4 79.5124 6.72301   2
   3   2  -4 62.6626 7.05737   1
   2  -2  -4 271.613 15.2628   4
  -2  -2   4 264.515 16.3238   1
  -2  -2   4 285.471 21.0926   1
   2  -2  -4 286.223 19.6867   1
   2  -2  -4 290.690 17.2335   1
  -2   2   4 281.187 18.1299   1
   2   2  -4 278.494 16.3207   1
  -2   2   4 262.167 17.4657   1
   2   2  -4 280.668 19.3299   1
   1  -2  -4 44.7782 2.99253   4
   1  -2  -4 35.6032 4.93244   1
  -1  -2   4 46.9041 4.03346   1
   1  -2  -4 44.4780 4.42515   1
  -1  -2   4 47.6956 6.36373   1
  -1   2   4 38.5823 3.74893   1
   1   2  -4 43.8488 4.32505   1
   1   2  -4 45.4395 5.00233   1
   0  -2  -4 828.882 54.4277   1
   0  -2   4 875.207 48.9307   1
   0  -2  -4 842.083 50.3908   1
   0  -2   4 848.640 55.3346   1
   0  -2  -4 911.592 46.7008   4
   0   2   4 872.041 50.2344   1
   0   2   4 833.027 51.3169   1
   0   2  -4 930.094 53.6642   1
   0   2  -4 867.998 48.6448   1
   1  -2   4 83.5616 6.23409   1
  -1  -2  -4 78.4000 6.29873   1
   1  -2   4 80.9681 6.26982   1
  -1  -2  -4 81.8622 4.53654   4
  -1   2  -4 93.1052 7.51412   1
  -1   2  -4 87.0107 6.74360   1
   1   2   4 91.2488 8.04092   1
   1   2   4 95.4917 6.99522   1
  -2  -2  -4 220.032 16.0609   1
   2  -2   4 237.988 14.4964   1
  -2  -2  -4 234.245 16.9424   1
   2  -2   4 241.625 15.2926   1
  -2   2  -4 252.176 17.5965   1
   2   2   4 244.169 14.8998   1
   2   2   4 249.387 14.8412   1
  -2   2  -4 262.461 15.6647   1
  -3  -2  -4 49.4184 5.30025   1
  -3  -2  -4 38.2815 5.28510   1
   3  -2   4 40.5072 4.19177   1
   3  -2   4 48.9417 6.58703   1
   3   2   4 52.3765 5.28227   1
  -3   2  -4 47.3296 4.92295   1
   3   2   4 42.3174 6.80757   1
  -3   2  -4 44.2583 4.57692   1
  -4  -2  -4 115.337 8.75173   1
   4  -2   4 121.860 8.18856   1
  -4  -2  -4 92.6193 9.13791   1
  -4   2  -4 113.341 9.82274   1
  -4   2  -4 96.4361 8.72235   1
  -4   2  -4 132.298 8.14142   2
   4   2   4 123.423 10.9826   1
   5  -2   4 192.359 11.2894   1
  -5  -2  -4 211.244 14.2284   1
  -5  -2  -4 184.406 13.8332   1
   5   2   4 203.954 16.3784   1
  -5   2  -4 191.343 14.2653   1
  -5   2  -4 206.078 13.5152   2
  -5   2  -4 206.285 16.6815   1
  -6  -2  -4 146.068 10.6302   1
  -6  -2  -4 116.624 15.6219   1
   6  -2   4 133.271 12.5675   1
  -6   2  -4 138.511 10.6387   1
  -6   2  -4 152.964 17.3109   1
  -6   2  -4 147.053 10.8009   2
   6   2   4 144.622 15.1649   1
  -7  -2  -4 33.2300 6.62637   1
   7  -2   4 39.4697 3.96209   1
  -7   2  -4 37.1759 5.44271   1
  -7   2  -4 44.2717 3.83818   2
   7   2   4 32.0524 5.65854   1
   8  -2   4 165.059 12.7502   1
  -8  -2  -4 161.749 16.9132   1
  -8  -2  -4 158.780 16.4362   1
  -8   2  -4 180.345 18.8796   1
   8   2   4 154.628 19.9666   1
  -8   2  -4 171.257 13.8285   2
  -8   2  -4 160.908 11.4098   1
  -9  -2  -4 29.9691 6.07817   1
  -9   2  -4 37.0018 6.40547   2
  -9   2  -4 41.5713 7.93031   1
  -9   2  -4 45.0430 12.0178   1
   9   2   4 32.6887 8.71539   1
 -10  -2  -4 60.6961 8.85339   1
  10  -2   4 66.1529 6.52340   1
  10   2   4 96.8698 12.5958   1
 -10   2  -4 85.4173 6.87730   2
 -10   2  -4 77.4036 8.30674   1
 -10   2  -4 71.9251 10.5754   1
 -11  -2  -4 45.1758 4.89162   1
  11  -2   4 44.1593 5.85713   1
  11   2   4 47.1997 9.03559   1
 -11   2  -4 42.9585 4.97569   2
 -11   2  -4 39.1619 5.63195   1
 -11   2  -4 38.0925 4.15579   1
  12  -2   4 83.9562 9.78006   1
 -12  -2  -4 100.547 8.89176   1
  12   2   4 97.8051 13.4591   1
 -12   2  -4 91.8813 6.40724   1
 -12   2  -4 107.957 11.0581   2
 -13  -2  -4 122.624 22.1316   1
  13  -2   4 110.081 21.8909   1
 -13   2  -4 94.3799 10.6826   1
  13   2   4 104.068 21.8576   1
 -13   2  -4 92.8810 13.1202   2
 -14  -2  -4 73.4827 10.9512   1
  14   2   4 85.1184 16.6317   1
 -14   2  -4 94.0620 13.7511   1
 -14   2  -4 73.3622 11.4109   2
 -15  -2  -4 29.8681 6.10177   1
 -15   2  -4 31.8369 4.69181   2
 -15   2  -4 21.9202 3.77276   1
 -16  -2  -4 33.0399 9.91105   1
 -16   2  -4 41.6784 5.67973   1
 -16   2  -4 25.6043 5.45467   2
 -17  -2  -4 5.05227 4.08515   1
  17  -2   4 12.3960 3.85251   3
 -17   2  -4 6.59096 3.60444   1
  18  -2   4 1.83596 3.76473   3
 -18  -2  -4 12.9574 5.53390   1
 -18   2  -4 3.01697 2.43520   1
  19  -2   4 31.9316 6.29657   3
 -19  -2  -4 24.1834 6.56108   1
 -18   3   4 1.07634 3.21924   2
 -17  -3   4 3.99496 3.63175   1
 -17   3   4 17.9019 4.81077   2
 -16  -3   4 13.3121 4.70110   1
 -16   3   4 12.8016 4.32517   2
 -15  -3   4 11.9794 4.55330   1
 -15  -3   4 6.04035 2.57891   4
 -15   3   4 14.3472 3.46380   2
 -14  -3   4 30.8950 6.63278   1
 -14  -3   4 19.1041 4.62977   4
 -14   3   4 17.8620 2.60555   1
 -13   3   4 4.53864 2.26308   2
 -13   3   4 6.92400 2.22815   1
 -12  -3   4 13.2095 2.48992   4
 -12  -3   4 9.17297 3.96897   1
 -12   3   4 12.2152 2.58448   1
 -12   3   4 14.3751 3.49883   2
  12   3  -4 15.5955 5.39621   1
 -11  -3   4 44.0817 4.78209   4
 -11  -3   4 46.4104 7.93217   1
  11   3  -4 38.7460 8.73331   1
 -11   3   4 50.1967 5.35464   1
 -11   3   4 49.0832 5.46204   2
 -10  -3   4 47.7175 6.20945   1
  10  -3  -4 57.0548 5.54715   1
 -10  -3   4 61.0941 6.89754   4
  10   3  -4 63.3535 7.60849   1
 -10   3   4 51.8162 6.34211   2
 -10   3   4 60.3962 8.09116   1
 -10   3   4 59.5525 5.56325   1
  -9  -3   4 23.7233 5.34557   1
  -9  -3   4 30.4921 6.38013   1
  -9  -3   4 19.3304 3.11885   4
   9  -3  -4 18.2332 3.39470   1
  -9   3   4 16.2163 3.16268   2
  -9   3   4 23.2216 3.90467   1
   9   3  -4 20.0995 6.68987   1
  -9   3   4 15.9866 3.13148   1
  -8  -3   4 66.2571 7.85752   1
   8  -3  -4 71.4009 6.70051   1
  -8  -3   4 85.0776 10.7563   1
  -8   3   4 67.0941 6.23203   1
  -8   3   4 68.7712 6.25614   2
   8   3  -4 62.7732 8.67479   1
   7  -3  -4 86.3194 9.08009   1
  -7  -3   4 91.2776 9.73409   1
  -7  -3   4 81.0335 9.57270   1
   7   3  -4 86.7986 8.87941   1
  -7   3   4 98.6476 10.4592   1
  -7   3   4 99.7764 9.09500   2
  -7   3   4 90.3462 7.34330   1
  -6  -3   4 15.1871 4.12255   1
  -6  -3   4 22.6661 4.74448   1
  -6   3   4 8.00321 2.70343   1
  -6   3   4 13.0382 3.22073   2
   6   3  -4 8.01642 4.20234   1
  -6   3   4 7.56566 2.73318   1
   5  -3  -4 151.957 12.5040   1
  -5  -3   4 151.861 11.4239   1
  -5   3   4 145.486 14.3908   1
  -5   3   4 149.028 11.2893   2
  -5   3   4 165.754 13.5832   1
   5   3  -4 167.020 12.4903   1
  -4  -3   4 85.2364 8.09858   1
   4  -3  -4 91.2262 7.50523   1
  -4   3   4 94.9155 8.54421   2
   4   3  -4 93.8093 9.14791   1
  -4   3   4 81.0971 8.17692   1
  -4   3   4 102.576 8.97382   1
  -3  -3   4 84.4697 7.91389   1
   3  -3  -4 101.968 8.95936   1
  -3   3   4 85.0157 7.11875   1
   3   3  -4 102.697 9.93603   1
  -3   3   4 87.3921 8.26469   1
  -2  -3   4 42.5626 5.19111   1
   2  -3  -4 36.6625 3.72936   4
   2  -3  -4 39.7158 4.88643   1
  -2   3   4 31.0009 3.77377   1
  -2   3   4 32.0444 5.43997   1
   1  -3  -4 287.497 17.8340   1
  -1  -3   4 292.450 17.6499   1
   1  -3  -4 292.787 17.6368   4
   1   3  -4 298.442 18.8920   1
  -1   3   4 295.605 22.3086   1
  -1   3   4 274.892 22.2501   1
   0  -3   4 115.342 10.8417   1
   0  -3  -4 99.6506 8.73244   1
   0  -3  -4 120.191 6.98726   4
   0   3   4 107.460 9.02297   1
   0   3  -4 115.305 8.42381   1
  -1  -3  -4 318.492 22.7218   1
  -1  -3  -4 338.307 19.8190   4
   1  -3   4 346.226 20.9229   1
  -1   3  -4 361.624 23.8846   1
   1   3   4 371.204 22.7110   1
  -2  -3  -4 76.3266 6.40456   1
  -2  -3  -4 64.0619 4.30054   4
   2  -3   4 60.5937 5.53769   1
   2   3   4 84.1829 8.53649   1
  -2   3  -4 82.8443 7.09023   1
   3  -3   4 47.3729 6.27337   1
  -3  -3  -4 51.1230 3.72321   4
  -3  -3  -4 40.8756 5.28151   1
   3   3   4 34.9564 6.32976   1
  -3   3  -4 39.5666 5.97236   1
  -4  -3  -4 164.861 11.6976   1
   4  -3   4 157.310 11.1075   1
  -4   3  -4 175.828 12.6018   1
   4   3   4 185.041 16.8004   1
   5  -3   4 118.615 8.78011   1
  -5  -3  -4 119.791 10.8421   1
   5   3   4 113.700 11.5896   1
  -5   3  -4 127.324 9.74461   1
  -5   3  -4 103.608 8.25378   2
  -6  -3  -4 5.33024 3.60225   1
   6  -3   4 5.87900 2.52851   1
  -6   3  -4 8.66017 3.08184   1
  -6   3  -4 5.24623 2.14321   2
   6   3   4 4.77561 5.02453   1
  -7  -3  -4 82.4078 8.56544   1
   7  -3   4 75.3691 7.03939   1
  -7   3  -4 73.9342 7.98617   1
  -7   3  -4 91.6837 6.96197   2
   7   3   4 81.5070 9.23028   1
  -8  -3  -4 76.6183 7.74774   1
   8  -3   4 68.1862 6.94593   1
  -8   3  -4 68.3684 6.78906   2
  -8   3  -4 65.6120 8.33788   1
   8   3   4 85.5726 9.33458   1
  -8   3  -4 87.5899 9.20255   1
   9  -3   4 20.4265 3.64208   1
  -9   3  -4 25.3544 4.58268   1
  -9   3  -4 33.0194 3.40649   2
  -9   3  -4 31.2543 5.19008   1
   9   3   4 29.7448 7.51195   1
 -10  -3  -4 41.7496 7.54501   1
  10  -3   4 52.3879 7.64200   1
  10   3   4 48.7075 8.65338   1
 -10   3  -4 40.2182 6.25413   1
 -10   3  -4 52.8761 6.25696   2
 -11  -3  -4 22.9603 6.99071   1
  11  -3   4 20.3045 5.16057   1
  11   3   4 30.9488 8.91832   1
 -11   3  -4 17.9033 3.80447   2
 -12  -3  -4 21.1435 6.24535   1
  12  -3   4 12.9032 3.67120   1
 -12   3  -4 15.2024 3.48959   1
 -12   3  -4 11.7625 2.52571   2
 -13  -3  -4 25.5891 5.93392   1
  13   3   4 23.6922 7.61514   1
 -13   3  -4 24.4776 4.07726   2
 -13   3  -4 29.8141 4.16608   1
 -14  -3  -4 26.7671 5.26503   1
 -14   3  -4 32.1561 4.24632   1
 -14   3  -4 24.2598 4.22994   2
  14   3   4 37.6309 9.66549   1
 -15  -3  -4 0.28357 5.78969   1
 -15   3  -4 2.02386 2.65518   1
 -15   3  -4 3.36331 2.95490   2
 -16  -3  -4 29.8675 6.82236   1
 -16   3  -4 26.3414 3.54904   1
 -17  -3  -4 17.3501 6.16396   1
 -17   3  -4 21.4344 3.74363   1
 -17   3  -4 32.1003 6.17636   2
 -18  -3  -4 12.0842 8.18995   1
 -18   3  -4 20.6589 5.36813   2
 -18   3  -4 23.7745 6.41527   1
 -17  -4   4 7.89509 4.12089   1
 -17   4   4 20.3635 6.17305   2
 -16  -4   4 37.9933 8.75062   1
 -16   4   4 22.0428 6.07385   2
 -15  -4   4 0.79121 4.06080   1
 -15   4   4 5.59983 3.89729   2
 -14  -4   4 2.23085 4.50547   1
 -14   4   4 7.44815 2.52359   1
 -14   4   4 12.3228 3.38904   2
 -13  -4   4 30.4978 6.89490   1
 -13   4   4 35.5294 6.03155   2
 -13   4   4 26.3649 4.54409   1
 -12  -4   4 37.0135 6.82496   1
 -12   4   4 38.5686 5.15902   2
 -12   4   4 34.9547 5.12475   1
 -11  -4   4 64.7118 6.14098   4
 -11  -4   4 82.1386 10.1902   1
 -11   4   4 69.2475 7.23581   2
 -11   4   4 85.9367 8.71176   1
  11   4  -4 56.9385 10.8489   1
 -10  -4   4 174.365 16.5353   1
 -10  -4   4 177.647 14.1508   4
 -10   4   4 173.783 15.9085   2
 -10   4   4 186.872 20.4844   1
  10   4  -4 178.867 18.0344   1
   9  -4  -4 62.6701 8.71143   1
  -9  -4   4 85.9835 9.66001   1
   9   4  -4 56.0530 10.9686   1
  -9   4   4 70.9648 10.5947   1
  -9   4   4 87.6156 7.38597   2
  -8  -4   4 214.020 18.7337   1
   8  -4  -4 203.126 19.3457   1
  -8   4   4 171.454 17.8991   2
  -8   4   4 195.876 28.6133   1
   8   4  -4 187.551 18.2067   1
   7  -4  -4 102.434 10.8899   1
  -7  -4   4 87.2221 8.65915   1
  -7   4   4 78.2787 8.45201   1
  -7   4   4 61.8828 8.33948   1
  -7   4   4 76.8881 6.58592   2
   7   4  -4 91.6467 10.5528   1
  -6  -4   4 156.090 13.1847   1
   6  -4  -4 194.586 18.8717   1
  -6   4   4 190.281 16.3665   1
  -6   4   4 146.862 11.2263   2
  -6   4   4 172.845 16.7832   1
   6   4  -4 186.033 16.3455   1
  -5  -4   4 124.484 10.7815   1
   5  -4  -4 149.425 11.7072   1
  -5   4   4 131.631 10.8311   1
  -5   4   4 118.075 9.98973   2
   5   4  -4 150.591 12.8864   1
  -5   4   4 124.694 11.5794   1
   4  -4  -4 62.9856 6.54818   1
  -4  -4   4 63.0269 7.97749   1
  -4   4   4 82.7504 8.81607   1
   4   4  -4 78.2332 10.3944   1
  -3  -4   4 80.0504 8.17211   1
   3  -4  -4 77.2493 8.16524   1
   3   4  -4 75.0746 8.84318   1
  -3   4   4 80.4741 9.50902   1
  -2  -4   4 130.044 11.0492   1
  -2   4   4 195.137 15.4324   1
   2   4  -4 195.702 16.7060   1
   1  -4  -4 110.351 9.51823   1
  -1  -4   4 106.257 11.2324   1
   1   4  -4 98.4417 11.5266   1
  -1   4   4 124.683 11.6386   1
   0  -4  -4 171.750 12.8519   1
   0  -4  -4 165.316 9.76680   4
   0  -4   4 171.772 12.6694   1
   0   4   4 178.339 13.5704   1
   0   4  -4 166.923 15.3587   1
   1  -4   4 129.218 10.6556   1
  -1  -4  -4 109.797 11.4148   1
  -1  -4  -4 115.695 7.60485   4
  -1   4  -4 125.435 10.8249   1
   1   4   4 129.052 11.3520   1
  -2  -4  -4 183.298 13.1273   1
   2  -4   4 127.369 11.7671   1
  -2  -4  -4 154.142 8.90033   4
  -2   4  -4 152.976 15.7213   1
   2   4   4 170.081 13.7578   1
  -3  -4  -4 143.955 11.5111   1
   3  -4   4 112.051 9.12327   1
  -3  -4  -4 118.491 8.18085   4
  -3   4  -4 128.177 10.7072   1
   3   4   4 109.086 13.1763   1
  -4  -4  -4 97.7313 10.5008   1
  -4  -4  -4 72.7918 4.79168   4
   4  -4   4 79.5496 7.51617   1
  -4   4  -4 73.5131 8.42304   1
   4   4   4 73.0037 9.92749   1
  -5  -4  -4 155.621 12.4700   1
   5  -4   4 151.205 12.3387   1
  -5   4  -4 156.265 12.7894   1
   5   4   4 168.942 15.6375   1
   6  -4   4 194.476 13.9007   1
  -6  -4  -4 189.771 14.6806   1
   6   4   4 198.363 18.3272   1
  -6   4  -4 192.410 14.5704   1
  -6   4  -4 209.058 15.7555   2
   7  -4   4 66.4646 8.58326   1
  -7  -4  -4 66.4167 8.70612   1
  -7   4  -4 75.8631 7.46485   2
  -7   4  -4 100.062 8.62681   1
   7   4   4 75.9077 12.2008   1
  -8  -4  -4 362.706 23.4092   1
   8  -4   4 296.252 21.7728   1
  -8   4  -4 373.731 22.5681   2
  -8   4  -4 325.487 25.0512   1
   8   4   4 309.733 29.9403   1
  -9  -4  -4 79.4271 10.3946   1
   9  -4   4 72.8915 6.61902   1
   9   4   4 85.7906 11.2263   1
  -9   4  -4 80.2724 7.86640   2
  -9   4  -4 68.8894 7.73694   1
  10  -4   4 155.354 14.2608   1
 -10  -4  -4 129.936 15.6028   1
  10   4   4 144.488 15.8792   1
 -10   4  -4 156.599 13.1016   2
 -10   4  -4 183.107 15.1021   1
  11  -4   4 25.4634 7.33221   1
 -11  -4  -4 29.2164 9.02520   1
  11   4   4 29.3623 9.78817   1
 -11   4  -4 28.1510 5.51109   2
 -11   4  -4 29.8687 5.09140   1
 -12  -4  -4 46.8618 8.07162   1
 -12   4  -4 48.0803 6.42881   2
  12   4   4 56.8960 10.0224   1
 -12   4  -4 36.2828 6.91383   1
 -13  -4  -4 17.9186 6.22950   1
 -13   4  -4 25.3859 5.05742   2
  13   4   4 25.9070 8.29773   1
 -13   4  -4 21.8310 4.21755   1
 -14  -4  -4 8.12267 5.90892   1
 -14   4  -4 6.33077 3.58162   1
 -14   4  -4 -3.0530 2.74669   2
 -15  -4  -4 13.4828 5.79981   1
 -15   4  -4 5.58902 3.45165   2
 -15   4  -4 11.3142 3.72021   1
 -16  -4  -4 34.4665 8.23246   1
 -16   4  -4 28.3325 5.38047   2
 -16   4  -4 26.0679 5.54757   1
 -17  -4  -4 59.2388 10.5320   1
 -17   4  -4 46.7233 6.53124   1
 -17   4  -4 38.5252 6.22770   2
 -15  -5   4 57.5591 9.85115   1
 -15   5   4 59.8604 10.6564   2
 -14  -5   4 2.93031 5.57240   1
 -14   5   4 0.93685 3.13692   1
 -14   5   4 4.12670 3.91988   2
 -13  -5   4 21.9053 6.37661   1
 -13   5   4 15.1082 4.88630   2
 -13   5   4 6.28623 4.60851   1
 -12  -5   4 19.6802 9.30565   1
 -12   5   4 11.5496 4.73448   2
 -11  -5   4 16.9715 4.83651   1
 -11   5   4 19.2394 4.84854   1
  11   5  -4 19.0027 7.61685   1
 -10  -5   4 46.1078 7.84748   1
 -10   5   4 35.0490 7.21325   1
 -10   5   4 46.4796 5.82281   2
  10   5  -4 60.7646 9.09609   1
  -9  -5   4 74.9598 14.8323   1
   9   5  -4 76.9520 12.9991   1
  -9   5   4 103.834 14.6299   1
  -9   5   4 67.3043 13.2423   2
  -8  -5   4 96.5158 11.4474   1
  -8   5   4 85.3929 10.6746   1
   8   5  -4 79.5083 11.7009   1
  -7  -5   4 130.091 14.8402   1
   7  -5  -4 151.011 22.2004   1
  -7   5   4 120.995 16.6454   2
  -7   5   4 153.200 15.6202   1
   7   5  -4 159.630 17.3013   1
  -6  -5   4 80.0693 10.4410   1
   6  -5  -4 73.4906 9.33280   1
   6   5  -4 89.9479 11.1773   1
  -6   5   4 75.4400 9.55601   1
  -5  -5   4 102.614 11.3359   1
   5  -5  -4 108.485 12.6975   1
  -5   5   4 83.2471 10.0563   1
   5   5  -4 93.9411 12.6243   1
  -5   5   4 91.1737 9.79213   2
   4  -5  -4 109.864 12.4047   1
  -4  -5   4 87.0189 11.0218   1
  -4   5   4 105.679 12.5983   1
   4   5  -4 97.2064 12.1471   1
  -3  -5   4 100.988 11.7271   1
   3  -5  -4 99.3650 10.8690   1
  -3   5   4 119.277 11.1453   1
   3   5  -4 93.9827 11.0362   1
   2  -5  -4 83.8112 10.6090   1
  -2  -5   4 92.7041 9.92460   1
   2   5  -4 102.858 12.0085   1
  -2   5   4 108.222 10.9359   1
  -1  -5   4 88.4946 11.0076   1
   1  -5  -4 89.2990 10.0616   1
  -1   5   4 66.3565 9.42766   1
   1   5  -4 64.6063 8.95071   1
   0  -5  -4 18.1760 6.88192   1
   0  -5   4 21.8367 5.46973   1
   0   5  -4 19.8848 6.10110   1
   0   5   4 12.7912 5.85880   1
  -1  -5  -4 46.8107 8.27320   1
   1  -5   4 57.2187 7.65702   1
   1   5   4 63.1268 8.76878   1
  -1   5  -4 47.4020 8.40862   1
   2  -5   4 171.918 12.6386   1
  -2  -5  -4 145.115 13.8731   1
   2   5   4 159.339 15.4036   1
  -2   5  -4 155.587 17.1687   1
   3  -5   4 105.299 8.95015   1
  -3  -5  -4 101.460 12.1676   1
  -3   5  -4 89.3963 8.51303   1
  -3   5  -4 78.4890 10.3482   1
  -4  -5  -4 45.8697 8.90455   1
   4  -5   4 36.5149 8.03633   1
  -4   5  -4 50.8564 7.56196   1
   4   5   4 45.4159 10.5623   1
   5  -5   4 119.625 12.0671   1
  -5  -5  -4 99.7015 13.1869   1
   5   5   4 108.396 10.8547   1
  -5   5  -4 78.9203 9.44519   1
  -6  -5  -4 81.9928 12.0838   1
   6  -5   4 66.2867 9.39052   1
  -6   5  -4 48.7410 9.25995   2
   6   5   4 82.2396 13.3574   1
  -6   5  -4 65.7158 9.26678   1
  -7  -5  -4 339.795 25.4294   1
  -7   5  -4 251.678 22.6640   1
   7   5   4 244.930 23.0172   1
  -7   5  -4 293.045 25.7544   2
  -8  -5  -4 27.7181 8.76951   1
   8  -5   4 31.7687 6.29007   1
  -8   5  -4 60.7996 8.22327   2
   8   5   4 65.6482 14.5400   1
  -8   5  -4 72.2420 9.94865   1
  -9  -5  -4 180.055 16.2662   1
   9  -5   4 190.081 18.3393   1
  -9   5  -4 223.330 18.7602   2
  -9   5  -4 186.239 15.2622   1
   9   5   4 168.188 16.3728   1
  10  -5   4 77.4535 7.50726   1
 -10  -5  -4 102.919 14.0065   1
 -10   5  -4 61.4503 6.98063   2
 -10   5  -4 53.5521 9.26666   1
  10   5   4 46.9093 12.6002   1
 -11  -5  -4 -0.5931 5.51980   1
 -11   5  -4 16.1833 4.41927   2
  11   5   4 16.1511 9.02117   1
 -12  -5  -4 32.7121 8.00205   1
 -12   5  -4 17.1428 4.95260   2
 -12   5  -4 10.8008 4.03574   1
  12   5   4 12.3518 8.05482   1
 -13  -5  -4 13.9663 8.43201   1
 -13   5  -4 23.6685 5.60843   1
 -13   5  -4 22.2203 4.32020   2
  13   5   4 13.8328 8.38080   1
 -14  -5  -4 -3.7437 6.86124   1
 -14   5  -4 3.28934 3.63178   1
 -14   5  -4 -2.3636 3.19899   2
 -15  -5  -4 9.53878 5.88709   1
 -15   5  -4 23.8059 6.45815   1
 -15   5  -4 24.0285 6.95369   2
 -12  -6   4 11.3651 6.52238   1
 -12   6   4 12.0396 5.38936   2
 -12   6   4 4.60058 5.03224   1
 -11  -6   4 79.0434 11.2101   1
 -11   6   4 45.2749 6.77063   1
 -11   6   4 49.9567 6.51684   2
 -10  -6   4 31.0791 9.13841   1
 -10   6   4 39.7248 8.95719   1
 -10   6   4 56.5854 8.73232   2
  10   6  -4 49.7306 9.41236   1
  -9  -6   4 25.5822 8.59672   1
  -9   6   4 24.1775 8.28081   1
  -9   6   4 26.3652 6.83408   2
   9   6  -4 32.7377 10.1086   1
  -8  -6   4 51.3658 9.17932   1
   8   6  -4 63.1026 11.6609   1
  -8   6   4 51.0981 10.0017   1
  -8   6   4 64.5406 8.05561   2
  -7  -6   4 7.45767 6.58107   1
  -7   6   4 7.73170 6.45268   1
  -7   6   4 15.8806 6.21975   2
   7   6  -4 21.1780 11.1910   1
  -6  -6   4 21.7708 7.14570   1
   6  -6  -4 21.3047 4.70777   1
  -6   6   4 20.9720 8.37535   1
   6   6  -4 20.5387 8.94182   1
   5  -6  -4 55.4107 9.82202   1
  -5  -6   4 51.4754 10.7729   1
  -5   6   4 38.1471 7.67821   2
  -5   6   4 55.2599 10.1599   1
   5   6  -4 45.2899 9.23097   1
   4  -6  -4 27.9973 5.97836   1
  -4  -6   4 24.3050 7.63767   1
  -4   6   4 22.8416 6.65394   1
   4   6  -4 18.5229 6.74302   1
  -3  -6   4 70.1418 10.2580   1
   3  -6  -4 63.1316 8.89362   1
   3   6  -4 76.9941 10.9927   1
  -3   6   4 55.1370 10.7868   1
  -2  -6   4 73.1661 10.7933   1
   2  -6  -4 89.2952 11.5105   1
  -2   6   4 62.6225 11.4457   1
  -1  -6   4 42.6430 9.99402   1
   1   6  -4 36.8496 9.27244   1
   0  -6   4 17.4700 5.99950   1
   0  -6  -4 25.8099 7.77625   1
   0   6   4 11.8158 8.13058   1
   1  -6   4 36.1025 8.87391   1
  -1  -6  -4 25.5400 7.41893   1
  -1   6  -4 24.9942 7.39433   1
   1   6   4 16.8942 7.74901   1
  -2  -6  -4 70.9486 10.4403   1
   2  -6   4 72.0293 10.0332   1
  -2   6  -4 60.8402 10.8452   1
   2   6   4 79.1536 14.4708   1
  -3  -6  -4 60.5415 10.1868   1
   3  -6   4 70.6712 10.6629   1
  -3   6  -4 67.0112 9.50492   1
   4  -6   4 37.2232 6.40765   1
  -4  -6  -4 38.4464 7.79386   1
  -4   6  -4 30.1732 9.58397   1
   4   6   4 44.4485 11.4011   1
   5  -6   4 40.0172 7.31812   1
  -5  -6  -4 48.3214 9.12780   1
  -5   6  -4 41.1052 7.75669   1
   5   6   4 46.9216 10.2475   1
  -6  -6  -4 47.4875 9.42459   1
   6  -6   4 33.5229 6.99196   1
   6   6   4 47.8087 12.2833   1
  -6   6  -4 53.9773 8.93125   2
  -6   6  -4 40.3594 8.95015   1
   7  -6   4 11.3635 4.92978   1
  -7  -6  -4 17.6398 7.28729   1
  -7   6  -4 -0.7376 6.03142   1
   7   6   4 0.84425 6.27740   1
   8  -6   4 20.1947 6.54469   1
  -8  -6  -4 29.5958 8.02564   1
  -8   6  -4 31.2994 7.27339   1
  -8   6  -4 31.1598 10.7632   2
   8   6   4 23.8292 12.3027   1
  -9  -6  -4 45.1248 10.8942   1
  -9   6  -4 48.7253 8.26135   2
   9   6   4 41.2234 10.1244   1
 -10  -6  -4 40.9511 10.1416   1
 -10   6  -4 73.5219 10.1765   1
 -10   6  -4 61.3409 8.87014   2
 -11  -6  -4 34.3856 11.5815   1
 -11   6  -4 27.9676 7.17361   1
  11   6   4 37.9043 12.1183   1
 -11   6  -4 32.5849 5.97190   2
 -12  -6  -4 1.57385 5.84599   1
  12   6   4 11.9541 9.11210   1
 -12   6  -4 8.94717 4.62216   2
 -12   6  -4 6.36860 5.42711   1
   8   7  -4 20.1346 10.1456   1
  -7  -7   4 25.3185 8.79781   1
   7   7  -4 21.0809 9.40811   1
  -7   7   4 16.0076 5.60695   2
  -6  -7   4 30.3211 8.88498   1
  -6   7   4 10.3002 7.65086   1
  -6   7   4 9.48200 5.23054   2
   6   7  -4 25.6797 11.3760   1
  -5  -7   4 39.7650 9.46961   1
  -5   7   4 44.4816 10.9627   1
   5   7  -4 43.1867 11.0670   1
  -5   7   4 45.6496 11.7128   2
   4  -7  -4 21.0827 9.51602   1
  -4  -7   4 20.4767 5.80684   1
  -4   7   4 29.2705 10.2235   1
   4   7  -4 20.9202 9.26257   1
  -3  -7   4 8.05042 5.75173   1
   3  -7  -4 16.9777 7.36962   1
   3   7  -4 24.2259 9.48348   1
  -3   7   4 5.60438 6.87554   1
   2  -7  -4 35.2127 10.8000   1
  -2  -7   4 30.2439 7.78598   1
  -2   7   4 42.3609 8.84726   1
  -1  -7   4 24.8621 8.64305   1
   1  -7  -4 26.0037 8.86415   1
  -1   7   4 29.5145 10.5187   1
   1   7  -4 12.6870 9.38556   1
   0  -7   4 10.5096 6.12000   1
   0  -7  -4 17.5718 7.37050   1
   0   7  -4 43.2288 12.0573   1
   0   7   4 22.6250 12.4000   1
  -1  -7  -4 30.5797 8.48633   1
   1   7   4 32.8965 10.8953   1
  -2  -7  -4 37.8932 12.4218   1
   2   7   4 10.0058 6.21961   1
  -3  -7  -4 4.98450 7.21294   1
   3  -7   4 18.6492 7.37373   1
   3   7   4 16.2740 10.3798   1
  -4  -7  -4 8.15332 6.89570   1
   4  -7   4 19.3439 7.49357   1
  -4   7  -4 22.2330 6.94457   1
   4   7   4 15.5291 8.71260   1
   5  -7   4 38.3871 8.41686   1
  -5  -7  -4 48.2930 10.8441   1
   5   7   4 80.7853 16.1605   1
  -5   7  -4 81.6097 13.1992   1
   6  -7   4 14.9820 6.77362   1
  -6  -7  -4 21.4679 8.59703   1
  -6   7  -4 13.5291 6.21390   2
  -6   7  -4 13.5699 8.27588   1
   6   7   4 9.99230 9.07171   1
  -7  -7  -4 35.9762 11.3618   1
  -7   7  -4 19.8671 6.96188   1
   7   7   4 23.6415 9.13025   1
  -7   7  -4 37.7998 8.38783   2
  -8  -7  -4 8.05593 6.03710   1
  20   0  -5 57.2400 6.96189   3
  19   0  -5 11.7064 4.35683   3
  17   0  -5 1.62278 3.80010   3
  16   0  -5 43.1138 6.80627   3
  15   0  -5 28.9035 4.71386   3
  14   0  -5 245.815 20.0113   3
  13   0  -5 4.61438 3.21068   3
  12   0  -5 280.187 28.1928   3
 -12   0   5 303.231 25.5168   4
 -11   0   5 5.29560 1.99347   4
 -10   0   5 9.63914 2.39279   4
  10   0  -5 6.25662 2.29588   3
   9   0  -5 58.9442 5.15478   3
  -9   0   5 66.8367 5.53162   4
  -8   0   5 226.780 15.7124   2
   8   0  -5 221.371 16.4046   3
  -8   0   5 201.027 13.2648   4
  -7   0   5 438.336 27.6505   2
   7   0  -5 428.230 26.8439   3
  -7   0   5 479.160 28.1218   4
   6   0  -5 453.718 24.4101   3
   6   0  -5 458.110 33.3223   1
  -6   0   5 402.026 25.1284   4
  -6   0   5 436.652 24.5299   2
  -6   0   5 422.278 25.5663   1
   6   0  -5 456.938 24.6468   1
  -6   0   5 454.701 29.7085   1
   6   0  -5 430.570 34.8678   2
   5   0  -5 30.5282 3.07246   1
  -5   0   5 25.9288 2.73823   2
  -5   0   5 31.9745 2.54148   4
  -5   0   5 27.3952 2.89811   1
   5   0  -5 26.0576 2.00802   1
  -5   0   5 29.4929 2.05138   1
   4   0  -5 283.675 16.5916   3
   4   0  -5 308.894 20.2328   1
  -4   0   5 305.447 17.7236   4
  -4   0   5 304.379 18.5208   1
  -4   0   5 300.457 17.0820   2
   4   0  -5 303.788 16.2277   1
   4   0  -5 304.179 17.5770   2
   3   0  -5 89.8107 5.09886   1
   3   0  -5 83.5342 5.46273   2
  -3   0   5 96.3678 5.85068   1
   3   0  -5 88.6715 5.34673   1
  -3   0   5 93.4869 5.57112   2
   3   0  -5 95.9509 5.66568   3
  -2   0   5 3925.19 242.649   1
   2   0  -5 3845.73 205.770   3
   2   0  -5 3987.70 228.594   2
  -2   0   5 3936.34 241.910   1
   2   0  -5 3849.83 242.266   1
   2   0  -5 3892.32 215.786   1
  -2   0   5 3822.44 241.875   2
   1   0  -5 2001.15 112.470   1
   1   0  -5 1958.65 109.647   3
  -1   0   5 1977.90 117.651   2
   1   0  -5 2008.72 118.963   1
  -1   0   5 1995.86 111.797   1
   1   0  -5 1953.30 108.336   2
  -1   0   5 1968.44 134.002   1
   0   0  -5 15.7184 1.70445   2
   0   0   5 14.0109 0.99141   2
   0   0   5 17.8734 1.78076   1
   0   0   5 13.4922 2.12942   1
   0   0  -5 16.9925 2.04195   1
   0   0  -5 16.3397 1.77287   1
   0   0  -5 17.1317 1.43050   3
   1   0   5 1976.68 110.003   2
   1   0   5 1887.31 103.666   1
  -1   0  -5 1892.78 111.713   1
  -1   0  -5 1937.44 105.408   1
   1   0   5 1907.85 111.683   1
  -2   0  -5 3870.82 225.602   1
  -2   0  -5 3933.64 208.302   1
   2   0   5 3704.67 255.384   1
   2   0   5 3930.92 227.980   1
   3   0   5 104.781 8.48021   1
  -3   0  -5 97.4085 7.15365   1
   3   0   5 93.3269 6.21785   1
   3   0   5 93.8783 5.88932   3
   3   0   5 97.5602 5.26582   2
  -3   0  -5 92.2415 6.39293   1
   4   0   5 311.296 19.7411   3
   4   0   5 315.895 19.4318   1
   4   0   5 330.342 16.9257   2
   4   0   5 322.309 21.6834   1
  -4   0  -5 310.095 18.9921   1
  -4   0  -5 333.410 19.1739   1
   5   0   5 41.1149 3.69430   2
   5   0   5 33.4107 3.90852   1
   5   0   5 34.8794 3.67994   1
  -5   0  -5 37.3671 3.62514   1
  -5   0  -5 38.6973 3.44625   1
   6   0   5 330.264 22.2528   3
  -6   0  -5 341.505 20.6312   1
   6   0   5 328.255 29.6710   2
  -6   0  -5 336.802 24.8810   1
   6   0   5 380.553 22.2337   1
   7   0   5 488.310 40.3807   2
  -7   0  -5 467.266 26.8441   1
   7   0   5 504.301 30.7302   1
  -7   0  -5 522.535 35.4016   1
   7   0   5 501.757 30.8699   3
   8   0   5 101.527 23.3913   2
  -8   0  -5 120.263 22.1515   1
   8   0   5 84.0729 15.2959   3
   8   0   5 115.334 23.2238   1
  -8   0  -5 80.3594 14.1427   1
  -9   0  -5 85.4560 7.33046   1
  -9   0  -5 69.9483 9.58089   1
   9   0   5 75.7057 5.80351   3
   9   0   5 64.0959 7.41918   1
  10   0   5 0.70165 1.51003   3
  10   0   5 2.50157 2.95581   1
 -10   0  -5 2.72844 1.47438   1
 -10   0  -5 0.59782 1.87872   1
  11   0   5 9.72569 4.18694   1
 -11   0  -5 3.83172 2.40953   1
  11   0   5 0.26543 1.66886   3
 -11   0  -5 2.79046 2.27164   1
 -12   0  -5 267.027 20.0083   1
  12   0   5 259.501 23.3319   1
  12   0   5 256.070 21.2999   3
 -12   0  -5 252.358 16.7793   1
 -13   0  -5 3.23070 2.18230   1
  13   0   5 6.49512 2.12702   3
  13   0   5 7.76221 4.38884   1
 -14   0  -5 98.5406 28.6240   1
  14   0   5 133.895 25.6037   1
  14   0   5 91.2178 17.4253   3
 -15   0  -5 5.41817 3.02993   1
  15   0   5 1.71576 2.75297   3
 -16   0  -5 17.5402 8.43113   1
  16   0   5 24.0101 7.58819   3
  17   0   5 7.48320 2.64638   3
 -17   0  -5 1.15714 3.30425   1
 -18   0  -5 3.43749 3.67051   1
 -19   0  -5 11.7944 4.75375   1
 -20   0  -5 4.90306 4.40099   1
  19  -1  -5 27.5859 6.64912   3
  18  -1  -5 14.5418 4.51163   3
  17  -1  -5 -0.6447 3.22647   3
  16  -1  -5 18.4197 3.89274   3
  15  -1  -5 9.87565 3.41097   3
 -14  -1   5 75.5939 6.70384   4
  14  -1  -5 83.7828 8.04834   3
 -14  -1   5 81.1201 6.34385   1
 -14   1   5 100.665 8.27560   2
 -13  -1   5 99.8732 10.4524   4
 -13  -1   5 110.966 9.72095   1
  13  -1  -5 108.887 8.46297   3
 -13  -1   5 91.6927 8.84086   1
 -13   1   5 93.7844 9.52554   2
 -12  -1   5 152.465 13.1118   1
 -12  -1   5 199.623 18.4337   1
 -12  -1   5 179.672 20.5660   4
  12   1  -5 119.535 11.9418   1
 -12   1   5 156.858 12.9622   2
 -11  -1   5 66.1301 6.35173   4
 -11  -1   5 56.1395 4.51046   1
 -11   1   5 47.2196 5.64327   2
  11   1  -5 49.4792 5.28087   1
 -10  -1   5 44.4040 4.73191   4
 -10  -1   5 45.7254 4.19658   1
  10   1  -5 34.1502 4.09784   1
  -9  -1   5 39.7342 3.25188   1
  -9  -1   5 31.3703 2.96596   4
  -9   1   5 34.3438 3.68518   4
  -9   1   5 27.4595 2.96787   2
   9   1  -5 33.1296 4.20634   1
   9   1  -5 32.0276 3.53262   1
  -8  -1   5 456.179 26.9692   4
  -8  -1   5 374.929 26.8042   1
   8   1  -5 427.485 42.7930   1
   8   1  -5 474.785 35.7064   1
  -8   1   5 441.135 28.8029   2
  -8   1   5 460.424 37.1335   4
  -7  -1   5 14.9796 1.88618   4
  -7  -1   5 20.8291 2.55776   1
   7   1  -5 21.8163 3.11860   1
   7   1  -5 16.6085 2.64761   1
  -7   1   5 20.9997 2.54948   2
   6  -1  -5 241.877 16.6641   1
  -6  -1   5 260.713 15.1633   4
  -6  -1   5 261.728 18.8782   1
   6  -1  -5 257.663 22.6211   1
  -6  -1   5 232.544 15.1071   1
  -6   1   5 257.293 15.0568   4
   6   1  -5 267.179 15.7270   1
  -6   1   5 234.186 16.0729   2
  -6   1   5 243.620 14.2446   1
   6   1  -5 235.996 22.9339   1
  -6   1   5 252.929 20.3655   1
   5  -1  -5 239.179 18.3395   1
  -5  -1   5 226.451 13.9490   3
  -5  -1   5 229.908 13.1283   1
  -5  -1   5 248.161 20.4850   1
   5  -1  -5 216.080 15.1254   2
   5  -1  -5 222.638 13.5582   4
   5  -1  -5 259.572 17.5920   1
   5   1  -5 232.258 14.4550   1
  -5   1   5 216.573 13.9856   2
  -5   1   5 236.880 18.4549   1
   5   1  -5 259.219 25.0788   1
  -5   1   5 222.163 14.0478   4
   4  -1  -5 102.997 8.11809   1
  -4  -1   5 96.2892 8.00121   1
   4  -1  -5 119.459 8.01791   1
  -4  -1   5 113.113 7.59888   1
   4  -1  -5 107.523 6.47846   4
   4  -1  -5 110.043 7.47236   2
  -4  -1   5 112.116 9.80474   3
   4   1  -5 105.830 6.94964   1
  -4   1   5 107.802 7.33266   2
  -4   1   5 92.9113 7.46592   1
   4   1  -5 118.072 7.84431   1
  -4   1   5 118.460 7.34751   4
   3  -1  -5 131.928 8.24741   1
  -3  -1   5 119.696 10.5865   1
   3  -1  -5 148.526 9.62696   2
  -3  -1   5 144.679 7.87028   3
  -3  -1   5 127.168 8.65350   1
   3  -1  -5 114.969 7.99747   4
   3  -1  -5 122.753 8.92291   1
   3   1  -5 126.580 9.76015   1
   3   1  -5 132.467 7.87964   1
  -3   1   5 136.400 8.35281   1
  -3   1   5 138.319 8.66558   1
  -3   1   5 136.698 8.47126   2
  -3   1   5 117.714 8.92626   4
  -2  -1   5 1011.99 61.9041   1
   2  -1  -5 1089.88 60.3903   1
  -2  -1   5 995.353 67.8696   1
   2  -1  -5 980.256 61.6416   1
  -2   1   5 1030.33 72.6870   1
   2   1  -5 986.807 67.7162   1
  -2   1   5 873.245 52.7796   2
  -2   1   5 1022.81 59.3127   4
  -2   1   5 904.502 54.0172   1
   2   1  -5 984.167 64.5882   1
  -1  -1   5 394.191 27.5611   1
   1  -1  -5 457.622 27.0442   1
   1  -1  -5 388.508 28.2163   1
  -1  -1   5 401.604 23.8567   1
  -1   1   5 407.198 24.6994   1
   1   1  -5 413.466 27.7136   1
  -1   1   5 435.027 26.6771   1
   1   1  -5 430.500 26.6820   1
  -1   1   5 431.505 29.0100   4
   0  -1  -5 322.233 18.9990   1
   0  -1   5 317.428 18.9586   1
   0  -1  -5 302.679 19.8454   1
   0  -1   5 310.906 20.4209   1
   0   1  -5 303.996 18.7527   1
   0   1   5 305.900 21.7151   1
   0   1   5 345.050 26.2016   1
   0   1  -5 286.194 16.9787   1
   1  -1   5 649.309 39.9107   1
  -1  -1  -5 707.998 39.8543   1
   1  -1   5 647.855 48.9242   1
  -1  -1  -5 595.658 36.7513   1
   1   1   5 680.381 45.9948   1
  -1   1  -5 695.752 42.5435   1
   1   1   5 689.915 38.5807   1
  -1   1  -5 672.104 40.2413   1
  -2  -1  -5 1590.80 94.4685   1
   2  -1   5 1581.63 99.3235   1
   2  -1   5 1677.71 95.4483   1
  -2  -1  -5 1683.23 100.023   1
   2   1   5 1685.62 113.301   1
   2   1   5 1475.69 108.126   1
  -2   1  -5 1614.47 97.0264   1
  -2   1  -5 1685.68 93.2622   1
   3  -1   5 78.0572 6.12920   1
  -3  -1  -5 57.9724 4.66508   1
  -3  -1  -5 77.2559 5.89694   1
   3  -1   5 65.9831 6.90036   1
  -3   1  -5 54.5309 3.80145   2
  -3   1  -5 57.7735 5.68972   1
   3   1   5 69.5707 6.12785   1
   3   1   5 53.9512 5.08430   1
  -3   1  -5 53.1051 5.41666   1
  -4  -1  -5 75.3066 5.93592   1
  -4  -1  -5 61.9199 5.06810   1
   4  -1   5 65.9821 7.85340   1
   4  -1   5 55.2935 4.82618   1
   4   1   5 57.1209 5.49451   1
  -4   1  -5 63.4357 4.52838   2
  -4   1  -5 61.1899 5.54110   1
   4   1   5 73.9044 6.22653   1
  -4   1  -5 58.1312 5.19831   1
  -5  -1  -5 247.538 16.5241   1
   5  -1   5 249.344 19.0441   1
   5  -1   5 256.036 20.8683   1
   5  -1   5 265.001 14.9523   2
  -5  -1  -5 250.192 18.8197   1
  -5  -1  -5 259.753 15.3864   3
  -5   1  -5 257.847 15.2631   2
   5   1   5 278.171 18.1966   1
   5   1   5 253.741 20.4220   1
  -5   1  -5 280.167 18.3933   1
  -5   1  -5 259.450 15.4030   1
  -6  -1  -5 264.038 18.3713   3
  -6  -1  -5 263.959 20.6066   1
   6  -1   5 251.141 15.2051   1
  -6  -1  -5 232.772 18.1237   1
   6  -1   5 244.012 17.1430   2
  -6   1  -5 263.432 16.0943   1
  -6   1  -5 294.418 16.2191   1
   6   1   5 253.564 23.0639   1
  -6   1  -5 259.010 15.2253   2
  -7  -1  -5 22.2865 2.18439   3
  -7  -1  -5 21.9078 3.11811   1
  -7  -1  -5 17.2875 3.36713   1
   7  -1   5 21.8564 2.72096   1
  -7   1  -5 17.6729 2.51000   1
  -7   1  -5 17.3223 3.06446   1
  -7   1  -5 23.9850 2.21710   2
   7   1   5 29.4674 5.53330   1
   8  -1   5 438.872 45.6561   1
  -8  -1  -5 474.207 28.5010   3
  -8  -1  -5 446.037 25.8428   1
   8  -1   5 460.334 30.7865   2
  -8  -1  -5 489.937 37.0218   1
   8   1   5 491.765 32.2578   1
  -8   1  -5 516.033 42.8815   1
  -8   1  -5 489.105 27.7328   1
  -8   1  -5 456.306 32.9035   2
  -9  -1  -5 25.1465 3.42280   1
  -9  -1  -5 31.4981 4.69580   1
   9  -1   5 26.9347 3.66017   1
  -9   1  -5 24.3914 3.79464   2
   9   1   5 26.1411 3.54560   4
  -9   1  -5 29.5903 2.69303   1
   9   1   5 20.5944 4.73308   1
  -9   1  -5 25.2099 5.12837   1
  10  -1   5 31.2289 6.06101   1
 -10  -1  -5 25.8430 6.55214   1
  10   1   5 16.3699 4.92381   1
 -10   1  -5 21.0388 5.92941   1
 -10   1  -5 11.4912 3.04492   2
 -10   1  -5 9.45461 3.68232   1
  10   1   5 15.6662 4.94408   4
  11  -1   5 51.4993 7.97512   1
 -11  -1  -5 35.3398 5.48055   1
 -11  -1  -5 46.6473 7.25448   1
 -11   1  -5 55.8954 5.17558   1
 -11   1  -5 47.1438 5.35366   1
  11   1   5 49.3379 6.23792   4
  11   1   5 53.9939 6.27867   1
 -11   1  -5 41.1944 5.51398   2
  12  -1   5 227.406 19.7002   3
 -12  -1  -5 229.282 24.4323   1
  12  -1   5 212.103 27.0642   1
  12   1   5 252.022 26.2737   1
 -12   1  -5 235.220 25.9891   1
 -12   1  -5 203.685 20.7284   1
  13  -1   5 60.5508 17.6781   1
 -13  -1  -5 44.2114 12.7916   1
  13  -1   5 33.8087 7.82886   3
 -13   1  -5 36.4218 11.0052   1
  13   1   5 58.1869 16.6719   1
 -14  -1  -5 89.0164 10.6977   1
  14  -1   5 63.5517 8.54239   3
  14   1   5 93.4897 12.2704   1
 -14   1  -5 87.1818 8.38124   1
 -15  -1  -5 24.1908 5.51805   1
  15  -1   5 35.1985 5.02437   3
 -15   1  -5 28.0015 4.16430   1
 -16  -1  -5 7.28575 3.72137   1
  16  -1   5 5.92504 3.65499   3
 -16   1  -5 5.83628 3.39726   1
 -17  -1  -5 31.8035 7.36962   1
  17  -1   5 21.9100 4.70334   3
 -17   1  -5 19.9172 4.48938   1
  18  -1   5 14.5214 4.12602   3
 -18  -1  -5 11.7875 5.91121   1
 -18   1  -5 8.32805 3.79240   1
  19  -1   5 3.28201 3.29935   3
 -19  -1  -5 7.62457 4.85882   1
 -19   1  -5 -2.8490 3.54744   1
  19  -2  -5 10.7479 3.40551   3
  18  -2  -5 21.1823 4.92745   3
 -18   2   5 18.6093 4.53027   2
  17  -2  -5 -2.9716 3.21843   3
 -17   2   5 13.7994 4.71865   2
 -16  -2   5 25.6090 4.27113   1
 -16   2   5 15.8976 4.13663   2
 -15  -2   5 19.9911 3.89497   4
 -15  -2   5 15.7951 3.54355   1
 -15   2   5 10.9328 3.24933   2
 -14  -2   5 60.9858 7.39922   4
 -14  -2   5 47.8347 5.43218   1
 -14   2   5 63.5356 10.3520   2
 -13  -2   5 181.026 16.9549   4
 -13  -2   5 176.418 12.6450   1
 -13   2   5 171.029 15.3785   2
 -12  -2   5 31.2996 4.04181   1
 -12   2   5 46.2942 5.59797   2
  12   2  -5 35.8441 5.01281   1
 -11  -2   5 272.592 16.2052   1
 -11  -2   5 240.952 20.3926   4
 -11  -2   5 216.114 21.4684   1
  11   2  -5 248.934 20.5295   1
 -11   2   5 234.066 16.9676   2
 -10  -2   5 74.6567 9.91099   1
  10  -2  -5 91.3288 5.90399   1
 -10  -2   5 79.5641 8.64279   4
 -10  -2   5 93.7622 7.74549   1
  10  -2  -5 81.0178 7.55192   1
 -10   2   5 91.4009 6.18964   1
 -10   2   5 93.0374 5.75159   1
 -10   2   5 104.897 8.98002   2
  10   2  -5 98.5067 11.2702   1
  -9  -2   5 22.8852 5.00233   1
  -9  -2   5 30.3700 3.61295   1
   9  -2  -5 29.5217 3.59261   1
  -9  -2   5 23.9579 2.80442   4
   9  -2  -5 21.8597 2.71232   1
  -9   2   5 22.0447 2.86135   1
  -9   2   5 23.6748 2.86538   2
  -9   2   5 21.7229 2.58115   1
   8  -2  -5 4.67481 1.85898   1
  -8  -2   5 6.41558 2.07454   1
  -8  -2   5 6.68777 1.47119   4
   8   2  -5 2.05945 2.59523   1
  -8   2   5 5.22766 1.91622   2
   7  -2  -5 216.199 18.9671   1
  -7  -2   5 231.377 19.1598   1
   7  -2  -5 234.711 22.1193   1
  -7  -2   5 222.341 15.3803   1
  -7   2   5 208.010 14.4838   2
  -7   2   5 217.631 18.5164   1
   7   2  -5 215.124 14.5567   1
  -6  -2   5 303.379 25.3094   1
  -6  -2   5 350.576 18.7149   1
   6  -2  -5 342.796 21.0586   1
   6  -2  -5 315.560 22.2299   1
  -6   2   5 339.783 21.6891   1
  -6   2   5 349.017 21.4686   2
  -6   2   5 351.448 25.8172   1
   6   2  -5 344.654 20.2430   1
   5  -2  -5 55.8715 5.34397   1
  -5  -2   5 58.4911 6.91442   1
   5  -2  -5 64.6418 6.14516   1
  -5  -2   5 58.9918 4.94456   1
  -5   2   5 60.9631 4.85743   1
  -5   2   5 52.9426 4.96227   1
   5   2  -5 61.0533 6.61079   1
  -5   2   5 58.0951 4.74597   2
   4  -2  -5 209.168 16.9566   1
  -4  -2   5 212.763 20.2538   1
   4  -2  -5 186.585 13.2899   1
  -4  -2   5 200.860 12.8837   1
   4  -2  -5 214.328 13.0187   4
  -4   2   5 207.602 13.0396   1
  -4   2   5 180.694 13.4194   4
  -4   2   5 202.901 14.6678   1
   4   2  -5 208.740 14.6763   1
  -4   2   5 185.724 11.5834   2
  -3  -2   5 203.676 16.0483   1
   3  -2  -5 204.933 12.4499   1
   3  -2  -5 199.621 10.9143   4
  -3  -2   5 209.087 13.4946   1
   3  -2  -5 192.487 13.3063   1
  -3   2   5 178.627 13.1200   1
  -3   2   5 192.909 12.4687   4
   3   2  -5 219.478 14.5929   1
  -3   2   5 210.591 13.5552   1
  -3   2   5 191.317 14.4805   2
  -2  -2   5 29.6795 4.94098   1
   2  -2  -5 27.6404 2.44823   4
   2  -2  -5 30.1875 4.46656   1
  -2  -2   5 37.4574 3.79261   1
  -2   2   5 26.6812 3.21560   1
  -2   2   5 25.0616 2.58083   4
   2   2  -5 20.0278 2.92912   1
  -2   2   5 34.0310 3.77113   1
   2   2  -5 31.0064 4.06212   1
  -1  -2   5 88.1529 6.83842   1
   1  -2  -5 79.8404 6.43206   1
   1  -2  -5 87.2460 5.25258   4
   1  -2  -5 82.4969 6.38404   1
  -1   2   5 81.0907 5.87634   4
  -1   2   5 77.7498 6.53076   1
  -1   2   5 84.9939 6.89855   1
   1   2  -5 88.7725 6.92069   1
   1   2  -5 91.2537 6.51278   1
   0  -2   5 7.65274 2.95677   1
   0  -2  -5 9.67960 1.11025   4
   0  -2   5 7.48528 2.43210   1
   0  -2  -5 9.22749 2.67910   1
   0  -2  -5 14.0997 3.13132   1
   0   2   5 8.46559 1.70319   1
   0   2   5 11.0874 1.41766   4
   0   2  -5 12.0255 3.76543   1
   1  -2   5 81.0854 6.22084   1
  -1  -2  -5 76.3617 6.50969   1
   1  -2   5 76.4783 6.13907   1
  -1  -2  -5 77.0437 6.27642   1
  -1   2  -5 79.6025 6.03552   1
   1   2   5 84.0065 7.09865   1
   1   2   5 80.9838 4.61739   4
   1   2   5 77.5463 6.74384   1
  -1   2  -5 69.5448 6.83036   1
   2  -2   5 56.5382 5.93218   1
  -2  -2  -5 59.4669 6.72474   1
   2  -2   5 48.5623 4.51181   1
  -2  -2  -5 47.3893 5.70378   1
  -2   2  -5 46.1263 4.59146   1
   2   2   5 49.2592 3.14176   4
   2   2   5 48.7460 4.81902   1
  -2   2  -5 53.2973 5.35543   1
   2   2   5 40.3093 5.28473   1
  -3  -2  -5 183.539 12.5647   1
  -3  -2  -5 170.127 13.6246   1
   3  -2   5 166.966 10.0736   1
   3   2   5 160.973 12.8462   1
  -3   2  -5 176.032 13.4149   1
  -3   2  -5 184.695 11.8090   1
   3   2   5 186.333 10.9138   4
  -4  -2  -5 192.705 14.9816   1
   4  -2   5 233.449 13.9615   1
   4   2   5 227.699 16.4336   1
  -4   2  -5 231.280 14.6417   1
  -4   2  -5 218.422 14.2426   2
  -4   2  -5 207.674 19.5580   1
  -5  -2  -5 59.5869 5.24539   1
   5  -2   5 64.5305 5.23946   1
  -5   2  -5 84.0753 6.27918   1
  -5   2  -5 80.5165 5.81511   2
  -5   2  -5 71.8310 6.66153   1
  -6  -2  -5 253.519 17.3947   1
   6  -2   5 266.642 18.7654   1
  -6   2  -5 230.992 14.1671   2
   6   2   5 255.110 22.4958   1
  -6   2  -5 220.557 16.3086   1
  -6   2  -5 255.837 23.6846   1
   7  -2   5 247.404 14.8810   1
  -7  -2  -5 229.072 15.6201   1
   7   2   5 227.384 15.1236   1
  -7   2  -5 247.328 15.2750   1
  -7   2  -5 236.379 17.0820   2
  -7   2  -5 235.703 25.5224   1
  -8  -2  -5 3.83575 2.68966   1
   8  -2   5 5.93609 2.31223   1
  -8   2  -5 3.94824 2.22912   1
   8   2   5 4.14359 0.67207   4
   8   2   5 13.1935 4.93992   1
  -8   2  -5 7.95349 2.61647   1
  -8   2  -5 5.12832 1.73674   2
   9  -2   5 23.9819 4.01645   1
  -9  -2  -5 24.7100 4.44452   1
  -9   2  -5 29.0909 4.69007   1
  -9   2  -5 21.8560 3.41600   1
  -9   2  -5 33.1887 4.09223   2
   9   2   5 29.3348 3.16345   4
   9   2   5 30.5101 6.20049   1
 -10  -2  -5 70.5454 9.23026   1
  10  -2   5 76.9254 8.35961   1
 -10   2  -5 60.8467 6.99698   2
  10   2   5 72.8538 10.1923   1
  10   2   5 64.1297 9.23655   4
 -10   2  -5 71.8174 8.26790   1
 -10   2  -5 69.3160 10.5330   1
 -11  -2  -5 258.579 27.0059   1
  11  -2   5 244.942 25.1494   1
 -11   2  -5 207.130 20.4087   2
  11   2   5 238.567 24.8986   4
 -11   2  -5 212.638 21.3211   1
  11   2   5 260.834 29.1914   1
 -11   2  -5 253.986 19.9293   1
 -12  -2  -5 88.8864 8.43948   1
  12  -2   5 63.7539 10.2885   1
 -12   2  -5 85.8690 7.17881   2
 -12   2  -5 77.6171 6.13753   1
  12   2   5 90.1777 10.4987   1
 -13  -2  -5 230.913 26.0439   1
  13  -2   5 210.955 27.5240   1
 -13   2  -5 205.214 13.9213   2
 -13   2  -5 200.615 15.2995   1
  13   2   5 213.398 29.7869   1
 -14  -2  -5 70.5005 8.09843   1
  14   2   5 98.6560 14.1721   1
 -14   2  -5 76.5400 7.98333   1
 -14   2  -5 84.8975 8.50273   2
 -15  -2  -5 17.2046 5.45577   1
 -15   2  -5 17.4445 3.84597   2
 -15   2  -5 9.76843 2.90933   1
  16  -2   5 12.2965 3.64340   3
 -16  -2  -5 16.9227 6.09343   1
 -16   2  -5 13.7947 3.76693   1
  17  -2   5 6.37945 2.47756   3
 -17  -2  -5 13.4184 5.96939   1
 -17   2  -5 3.81261 3.08399   1
 -18  -2  -5 23.5148 6.29948   1
  18  -2   5 16.1815 4.65118   3
 -18   2  -5 15.9653 4.22289   1
  19  -2   5 8.34115 3.04571   3
 -19  -2  -5 0.14257 5.78154   1
 -19   2  -5 5.02442 3.01855   1
 -18   3   5 34.2512 7.10120   2
 -17  -3   5 -0.1069 3.56224   1
 -17   3   5 -3.0965 3.54289   2
 -16  -3   5 22.0250 5.41107   1
 -16   3   5 16.4014 5.68080   2
 -15  -3   5 12.2910 5.71182   1
 -15  -3   5 6.69204 3.06629   4
 -15   3   5 3.70144 3.11159   2
 -14  -3   5 3.90783 3.34115   1
 -14  -3   5 1.85773 2.52269   4
 -14   3   5 5.56260 3.41215   2
 -13  -3   5 43.8370 5.64717   4
 -13  -3   5 63.1872 8.42019   1
 -13   3   5 56.0433 3.82546   1
 -13   3   5 42.2754 5.91730   2
 -12  -3   5 50.3107 6.85968   1
 -12   3   5 57.7086 8.21336   2
 -12   3   5 88.2579 8.80177   1
 -11  -3   5 33.7203 3.68066   4
  11   3  -5 52.5869 8.41826   1
 -11   3   5 52.2987 4.61004   1
 -11   3   5 45.6278 5.78423   2
 -10  -3   5 279.785 17.0298   1
 -10  -3   5 269.944 23.9650   4
  10  -3  -5 281.659 36.2584   1
 -10  -3   5 226.508 26.2969   1
 -10   3   5 273.732 17.6342   1
  10   3  -5 292.513 25.2595   1
 -10   3   5 306.714 21.5780   2
 -10   3   5 305.512 19.2307   1
  -9  -3   5 37.7876 5.37499   1
  -9  -3   5 48.0991 4.87288   4
   9  -3  -5 54.2582 5.39478   1
  -9  -3   5 31.4256 7.31378   1
  -9   3   5 40.5754 4.36026   1
  -9   3   5 38.9401 4.91856   2
  -9   3   5 29.7813 6.04592   1
  -8  -3   5 71.8929 11.4825   1
   8  -3  -5 65.5359 9.01778   1
  -8  -3   5 51.5371 6.09887   1
   8   3  -5 73.1654 8.06869   1
  -8   3   5 72.1218 6.52456   1
  -8   3   5 60.2297 6.70161   2
  -8   3   5 59.0522 5.27833   1
  -7  -3   5 110.814 15.0120   1
   7  -3  -5 98.3912 14.7550   1
  -7  -3   5 107.758 10.8254   1
  -7   3   5 118.514 8.39302   1
  -7   3   5 116.921 13.6546   1
  -6  -3   5 29.6262 4.82197   1
  -6  -3   5 24.8961 5.85952   1
   6  -3  -5 32.2306 4.63860   1
  -6   3   5 40.1409 5.79543   1
  -6   3   5 30.1748 4.41397   2
  -6   3   5 40.0225 4.00366   1
   6   3  -5 27.2639 5.31696   1
   5  -3  -5 75.0889 7.73046   1
  -5  -3   5 86.1261 8.53371   1
  -5   3   5 96.2749 7.01784   2
  -5   3   5 79.6061 7.15455   1
   5   3  -5 75.4372 8.69411   1
  -5   3   5 74.9418 8.55203   1
  -4  -3   5 84.7539 6.72386   1
   4  -3  -5 103.398 11.2950   1
   4   3  -5 87.5963 8.58520   1
  -4   3   5 91.5078 6.91930   1
  -4   3   5 93.6961 8.77499   1
  -4   3   5 102.145 9.35673   2
   3  -3  -5 159.471 11.7376   1
  -3  -3   5 159.350 10.9553   1
  -3   3   5 163.916 13.4019   1
   3   3  -5 171.038 13.0694   1
  -3   3   5 144.041 11.6855   1
   2  -3  -5 214.806 12.8305   4
  -2  -3   5 197.918 13.3106   1
   2  -3  -5 221.972 13.6331   1
  -2   3   5 205.512 20.6890   1
  -2   3   5 225.130 14.7435   1
   2   3  -5 185.458 13.5524   1
  -1  -3   5 300.884 20.5064   1
   1  -3  -5 326.332 19.7521   1
   1  -3  -5 315.179 20.9688   4
  -1   3   5 267.388 19.4843   1
  -1   3   5 288.469 22.1656   1
   1   3  -5 284.605 21.1006   1
   0  -3   5 41.1460 5.24213   1
   0  -3  -5 30.1108 4.70431   1
   0  -3  -5 37.9106 2.84212   4
   0   3  -5 33.2001 6.53182   1
  -1  -3  -5 193.104 14.1143   1
   1  -3   5 203.798 14.0567   1
  -1  -3  -5 197.915 12.0001   4
  -1   3  -5 187.236 13.4754   1
   1   3   5 231.508 17.6388   1
  -2  -3  -5 248.464 14.3685   4
  -2  -3  -5 259.415 18.2403   1
   2  -3   5 256.447 16.2773   1
  -2   3  -5 263.644 16.9704   1
   2   3   5 260.600 18.7130   1
  -3  -3  -5 214.623 13.4234   1
   3  -3   5 210.569 15.4354   1
  -3   3  -5 232.666 14.1739   1
   3   3   5 229.004 15.1950   1
   4  -3   5 35.7139 5.06279   1
  -4   3  -5 53.0768 5.83899   1
  -5  -3  -5 83.0950 7.46582   1
   5  -3   5 89.8975 7.66168   1
  -5   3  -5 64.1312 7.68921   2
   5   3   5 85.8497 9.92202   1
  -5   3  -5 94.2115 8.97598   1
   6  -3   5 15.7445 3.55967   1
  -6  -3  -5 9.91767 3.48789   1
   6   3   5 11.4244 4.70855   1
  -6   3  -5 11.8988 3.55852   2
  -6   3  -5 15.4850 3.86276   1
   7  -3   5 157.677 11.7063   1
  -7  -3  -5 164.477 12.1417   1
  -7   3  -5 175.425 16.5994   2
   7   3   5 153.970 14.8786   1
  -7   3  -5 156.420 11.8192   1
   8  -3   5 86.1202 8.69416   1
  -8  -3  -5 84.8784 7.82609   1
  -8   3  -5 94.9787 9.36238   2
   8   3   5 114.184 11.3678   1
  -8   3  -5 113.482 9.73471   1
   9  -3   5 51.8402 6.48231   1
  -9  -3  -5 47.7843 6.78693   1
  -9   3  -5 37.0807 4.21794   2
  -9   3  -5 48.1515 5.38182   1
   9   3   5 37.2114 7.78522   1
 -10  -3  -5 221.131 24.8027   1
  10  -3   5 219.660 29.4803   1
 -10   3  -5 217.812 19.9902   2
  10   3   5 251.039 29.7241   1
 -10   3  -5 234.061 27.4522   1
 -11  -3  -5 33.7268 6.56478   1
  11  -3   5 35.4191 5.23724   1
 -11   3  -5 36.1228 5.24373   1
  11   3   5 34.3716 6.92798   1
 -11   3  -5 25.8778 4.38275   2
  12  -3   5 95.9965 11.3470   1
 -12  -3  -5 108.994 12.3719   1
  12   3   5 82.7986 11.3021   1
 -12   3  -5 90.7604 10.2012   2
 -12   3  -5 94.7153 7.96244   1
 -13  -3  -5 52.9331 8.73190   1
  13   3   5 27.8109 10.6012   1
 -13   3  -5 27.8891 4.89850   2
 -13   3  -5 37.7406 5.30144   1
 -14  -3  -5 3.19084 5.21764   1
 -14   3  -5 7.74281 3.94350   1
 -14   3  -5 8.42124 2.76448   2
  14   3   5 10.3117 8.02884   1
 -15  -3  -5 10.5432 5.94677   1
 -15   3  -5 0.29779 2.57101   1
 -15   3  -5 -2.2720 2.38830   2
 -16  -3  -5 51.5251 9.34782   1
 -16   3  -5 47.1653 5.91935   2
 -16   3  -5 36.7702 5.39276   1
 -17  -3  -5 7.51250 4.12659   1
 -17   3  -5 15.4517 4.41181   1
 -17   3  -5 23.1726 4.97873   2
 -18  -3  -5 -2.0629 5.99898   1
 -18   3  -5 15.2478 5.49568   1
 -18   3  -5 8.16530 4.30673   2
 -17  -4   5 9.92484 4.91658   1
 -17   4   5 7.97567 4.77343   2
 -16  -4   5 -2.3003 4.28755   1
 -16   4   5 -5.8498 3.44849   2
 -15  -4   5 39.2357 7.16466   1
 -15   4   5 22.6525 5.77196   2
 -14  -4   5 13.8171 5.81342   1
 -14   4   5 32.3083 5.78431   2
 -13  -4   5 58.6679 8.59315   1
 -13   4   5 59.1414 6.71678   2
 -13   4   5 60.6280 7.07538   1
 -12  -4   5 5.82231 4.20468   1
 -12  -4   5 9.70643 2.95994   4
 -12   4   5 16.6935 4.67903   2
 -12   4   5 16.5268 3.58358   1
 -11  -4   5 42.6599 5.72450   4
 -11  -4   5 52.3264 8.90065   1
 -11   4   5 40.2238 7.23503   2
  11   4  -5 63.9758 11.8446   1
 -11   4   5 40.8746 6.23387   1
 -10  -4   5 30.1102 5.79191   4
 -10  -4   5 29.2880 5.50781   1
  10   4  -5 48.4609 10.2321   1
 -10   4   5 38.2975 8.47000   1
  -9  -4   5 81.7245 10.3641   1
  -9   4   5 73.2283 10.1332   1
   9   4  -5 59.1872 8.07246   1
  -9   4   5 68.0868 7.76072   2
  -8  -4   5 156.068 14.4126   1
   8  -4  -5 135.469 19.7435   1
  -8   4   5 133.454 13.0934   2
  -8   4   5 146.539 14.1385   1
   8   4  -5 146.394 14.8165   1
   7  -4  -5 219.633 14.6239   1
  -7  -4   5 182.184 14.7928   1
  -7   4   5 193.260 19.1719   1
   7   4  -5 211.890 16.1870   1
  -7   4   5 185.258 13.5693   2
   6  -4  -5 184.510 15.6301   1
  -6  -4   5 168.447 13.1541   1
  -6   4   5 202.055 14.3890   2
  -6   4   5 187.626 15.7352   1
   6   4  -5 192.079 17.4370   1
  -6   4   5 173.846 14.0109   1
   5  -4  -5 34.0628 6.11126   1
  -5  -4   5 46.4139 6.30787   1
  -5   4   5 27.6271 6.05050   2
  -5   4   5 37.2773 4.25641   1
   5   4  -5 27.0819 5.45941   1
  -4  -4   5 203.886 14.9454   1
   4  -4  -5 173.075 15.4264   1
   4   4  -5 146.121 13.4113   1
  -4   4   5 180.258 14.4856   1
   3  -4  -5 87.3822 9.72388   1
  -3  -4   5 65.9586 8.12783   1
  -3   4   5 86.0212 9.30948   1
   3   4  -5 80.1618 10.1581   1
   2  -4  -5 56.3786 6.99763   1
  -2  -4   5 61.9676 7.06537   1
   2   4  -5 46.9573 8.39083   1
  -2   4   5 44.6984 6.86486   1
   1  -4  -5 15.3585 4.28861   1
  -1  -4   5 21.1341 3.93501   1
  -1   4   5 27.3546 6.07358   1
   1   4  -5 27.4556 5.40749   1
   0  -4  -5 44.7931 6.97205   1
   0  -4   5 47.2908 6.00964   1
   0  -4  -5 43.0237 4.60753   4
   0   4   5 46.4049 6.77820   1
   0   4  -5 45.0043 8.56588   1
  -1  -4  -5 36.4206 3.05131   4
  -1  -4  -5 34.5942 6.56955   1
   1  -4   5 31.5912 5.00567   1
  -1   4  -5 40.2102 6.90039   1
   1   4   5 40.9695 7.17488   1
  -2  -4  -5 85.4514 6.00956   4
   2  -4   5 103.756 9.52356   1
  -2  -4  -5 91.2970 9.03381   1
   2   4   5 94.7533 10.8225   1
  -2   4  -5 111.421 10.1572   1
   3  -4   5 54.7180 6.26297   1
  -3  -4  -5 56.9578 6.89200   1
  -3  -4  -5 53.2915 3.56974   4
  -3   4  -5 42.2628 6.28190   1
   3   4   5 46.3539 9.01534   1
  -4  -4  -5 192.732 13.4190   1
   4  -4   5 184.122 14.4118   1
  -4   4  -5 165.405 15.4326   1
   4   4   5 209.109 14.2334   1
  -5  -4  -5 36.3018 7.29523   1
   5  -4   5 27.4307 4.87592   1
   5   4   5 27.6491 6.42487   1
  -5   4  -5 15.9871 5.30271   1
   6  -4   5 133.086 9.86328   1
  -6  -4  -5 104.275 12.1781   1
  -6   4  -5 115.109 12.2301   1
   6   4   5 143.615 14.4086   1
  -6   4  -5 122.742 12.6242   2
  -7  -4  -5 151.991 14.1670   1
   7  -4   5 127.028 10.7549   1
  -7   4  -5 137.771 10.9828   1
   7   4   5 150.295 16.3733   1
  -7   4  -5 121.088 12.8984   2
   8  -4   5 179.710 17.0668   1
  -8  -4  -5 180.304 15.1083   1
  -8   4  -5 175.240 13.2281   2
   8   4   5 165.098 20.0076   1
  -8   4  -5 154.706 14.2644   1
  -9  -4  -5 83.0087 9.83254   1
   9  -4   5 59.5726 8.03213   1
  -9   4  -5 86.7515 8.38614   1
   9   4   5 71.3910 11.2656   1
  -9   4  -5 71.9239 6.61887   2
  10  -4   5 73.7178 9.38803   1
 -10  -4  -5 77.7389 10.7370   1
 -10   4  -5 79.5253 8.97107   1
 -10   4  -5 73.7072 7.43717   2
  10   4   5 72.5930 12.2201   1
  11  -4   5 50.6506 7.10947   1
 -11  -4  -5 38.7986 8.03142   1
 -11   4  -5 45.3571 6.00886   1
  11   4   5 38.1828 9.36072   1
 -11   4  -5 35.8670 4.93430   2
 -12  -4  -5 4.88814 5.94136   1
  12   4   5 14.0293 6.84617   1
 -12   4  -5 12.0040 3.31547   2
 -12   4  -5 7.07337 4.04998   1
 -13  -4  -5 52.0215 10.3176   1
 -13   4  -5 39.4643 7.48691   1
 -13   4  -5 34.6399 5.13205   2
 -14  -4  -5 21.9916 6.75205   1
 -14   4  -5 28.7128 6.12825   1
 -14   4  -5 32.1662 5.39391   2
 -15  -4  -5 22.8697 7.16579   1
 -15   4  -5 11.7829 4.75069   1
 -16  -4  -5 17.0630 7.05303   1
 -16   4  -5 24.9700 5.44550   2
 -16   4  -5 18.2048 4.34750   1
 -17   4  -5 -0.4877 3.27515   2
 -15  -5   5 11.3165 6.08221   1
 -15   5   5 16.4954 4.47957   2
 -14  -5   5 32.5340 7.45943   1
 -14   5   5 46.5593 7.33825   2
 -13  -5   5 46.0444 9.09328   1
 -13   5   5 32.2541 6.05644   2
 -13   5   5 49.8222 6.15777   1
 -12  -5   5 91.0152 9.79272   1
 -12   5   5 78.8300 9.31952   2
 -12   5   5 56.1797 7.02035   1
 -11  -5   5 3.91055 4.85209   1
 -11   5   5 15.0649 5.39622   2
 -11   5   5 5.94811 4.49801   1
 -10  -5   5 50.4155 9.20039   1
 -10   5   5 21.6380 6.95595   2
  -9  -5   5 4.37017 5.27396   1
  -9   5   5 -0.7818 4.65271   2
  -9   5   5 0.35428 3.84340   1
   9   5  -5 -1.6173 5.34907   1
  -8  -5   5 88.3555 9.80117   1
  -8   5   5 79.2418 8.85851   2
  -8   5   5 55.9983 8.99243   1
   8   5  -5 60.1845 11.8091   1
   7  -5  -5 86.2878 13.6720   1
  -7  -5   5 59.7512 8.42847   1
   7   5  -5 88.4459 12.1418   1
  -7   5   5 65.2424 7.20019   2
  -7   5   5 66.4132 10.8299   1
   6  -5  -5 112.941 17.5730   1
  -6  -5   5 98.0785 10.5014   1
   6   5  -5 92.6244 12.0793   1
  -6   5   5 104.330 12.2310   1
  -6   5   5 100.223 11.0485   2
   5  -5  -5 16.1976 4.73444   1
  -5   5   5 45.1440 8.31410   2
  -5   5   5 34.1967 8.44802   1
   5   5  -5 50.2962 10.6519   1
   4  -5  -5 65.3508 8.78864   1
  -4  -5   5 57.4265 7.63175   1
   4   5  -5 63.3523 9.80274   1
  -4   5   5 54.4904 8.54657   1
  -3  -5   5 16.0622 4.26029   1
  -3   5   5 35.6018 7.14512   1
   3   5  -5 36.4397 6.84533   1
  -2  -5   5 127.070 11.3932   1
   2  -5  -5 130.574 12.6174   1
  -2   5   5 131.558 12.5058   1
   2   5  -5 101.035 11.2741   1
  -1  -5   5 34.6898 5.27553   1
   1   5  -5 15.7886 5.74621   1
  -1   5   5 18.0322 5.57017   1
   0  -5   5 8.44910 4.04058   1
   0  -5  -5 9.98159 5.03779   1
   0   5  -5 3.43148 4.75322   1
   0   5   5 11.3289 6.18215   1
   1  -5   5 16.8135 4.85944   1
  -1  -5  -5 8.62344 5.77944   1
   1   5   5 25.7381 8.02695   1
  -1   5  -5 20.0912 7.00924   1
  -2  -5  -5 50.5359 6.96660   1
  -2   5  -5 60.7287 8.33100   1
   2   5   5 53.5323 9.93145   1
   3  -5   5 26.8618 7.08252   1
  -3  -5  -5 16.1986 7.18990   1
  -3   5  -5 34.5876 6.89610   1
  -4  -5  -5 52.1280 7.85572   1
   4  -5   5 57.1146 7.36006   1
  -4   5  -5 64.9890 8.17146   1
   4   5   5 46.2521 9.86080   1
  -5  -5  -5 24.9927 7.08395   1
   5  -5   5 24.5129 4.81406   1
   5   5   5 11.2782 8.15357   1
   6  -5   5 33.9317 7.45606   1
  -6  -5  -5 47.0023 9.31226   1
  -6   5  -5 37.7424 8.49069   1
  -6   5  -5 47.2650 7.98424   2
   6   5   5 47.0429 11.0450   1
   7  -5   5 34.4489 7.31555   1
  -7  -5  -5 36.7319 11.7590   1
  -7   5  -5 34.5829 8.78961   2
   7   5   5 39.4837 11.1230   1
  -7   5  -5 41.3960 7.67752   1
   8  -5   5 74.9954 8.57694   1
  -8  -5  -5 59.7246 10.4803   1
   8   5   5 88.7961 15.1862   1
  -8   5  -5 84.5207 8.66829   1
  -8   5  -5 80.7868 8.47325   2
   9  -5   5 1.44345 2.83090   1
  -9  -5  -5 5.27924 4.43906   1
  -9   5  -5 -0.9356 2.15329   2
   9   5   5 15.4209 8.05648   1
  10  -5   5 77.0223 9.00521   1
 -10   5  -5 51.8900 7.05972   1
  10   5   5 55.5093 9.03883   1
 -10   5  -5 66.9733 7.79218   2
 -11  -5  -5 16.7264 7.91944   1
 -11   5  -5 5.15325 3.38544   2
  11   5   5 -0.8176 6.23206   1
 -11   5  -5 13.0385 4.81946   1
 -12  -5  -5 40.8705 10.4294   1
  12   5   5 7.65857 7.86282   1
 -12   5  -5 17.3899 6.04592   2
 -12   5  -5 27.2936 6.03348   1
 -13  -5  -5 33.7799 9.85213   1
 -13   5  -5 36.3386 6.83095   1
  13   5   5 14.1936 11.7172   1
 -13   5  -5 35.3161 6.17534   2
 -14  -5  -5 15.3063 7.57084   1
 -14   5  -5 25.6616 6.51587   1
 -14   5  -5 17.2367 5.15644   2
 -15   5  -5 4.92530 4.27590   2
 -15   5  -5 6.50387 4.10126   1
 -12  -6   5 3.42706 7.15911   1
 -12   6   5 23.4394 6.81730   2
 -12   6   5 4.28700 4.96608   1
 -11  -6   5 28.0627 7.78093   1
 -11   6   5 39.9934 8.03328   1
 -11   6   5 44.4785 9.06335   2
 -10  -6   5 22.5073 8.08131   1
 -10   6   5 19.5625 6.82061   2
 -10   6   5 23.9921 6.80488   1
  -9  -6   5 25.7189 7.28100   1
  -9   6   5 22.9495 7.76784   1
  -9   6   5 19.5900 5.34377   2
  -8  -6   5 31.2610 8.21191   1
  -8   6   5 13.1640 7.83028   1
   8   6  -5 15.9149 10.0201   1
  -8   6   5 10.6155 5.57527   2
  -7  -6   5 26.1796 7.05580   1
   7   6  -5 10.8052 6.70361   1
  -7   6   5 19.8877 6.37542   1
  -7   6   5 29.1513 7.92484   2
  -6  -6   5 10.3682 6.50852   1
   6   6  -5 -0.6019 6.77990   1
  -6   6   5 12.1034 6.39586   1
  -6   6   5 -2.1959 3.18271   2
   5  -6  -5 14.8436 7.19886   1
  -5  -6   5 20.5990 6.56247   1
  -5   6   5 22.0232 7.36761   1
  -5   6   5 15.5726 6.41848   2
  -4  -6   5 5.61619 5.14806   1
   4  -6  -5 14.9701 5.52528   1
   4   6  -5 34.4879 8.85256   1
  -3  -6   5 48.9735 8.55132   1
   3  -6  -5 57.3290 11.1511   1
  -3   6   5 42.5341 8.19189   1
   3   6  -5 42.7024 9.61079   1
   2  -6  -5 33.9168 8.37747   1
  -2  -6   5 50.0734 8.28400   1
   2   6  -5 24.7239 10.1139   1
  -2   6   5 36.6363 8.51165   1
  -1  -6   5 48.6365 9.10781   1
   1  -6  -5 44.9132 7.95726   1
   1   6  -5 33.6506 7.77893   1
  -1   6   5 48.2713 9.40672   1
   0  -6  -5 28.7571 8.05803   1
   0   6   5 18.4456 9.67184   1
   0   6  -5 23.1823 8.32037   1
   1  -6   5 53.4453 9.36414   1
  -1  -6  -5 64.4634 11.9870   1
  -1   6  -5 93.5357 13.0369   1
   1   6   5 61.7993 12.7937   1
   2  -6   5 44.2817 8.38292   1
  -2  -6  -5 38.3001 7.46267   1
  -2   6  -5 45.7441 7.67645   1
   2   6   5 34.5271 8.71017   1
   3  -6   5 73.5014 8.90327   1
  -3  -6  -5 68.4132 11.0131   1
  -3   6  -5 75.8540 10.0852   1
  -4  -6  -5 38.1834 7.46810   1
   4  -6   5 24.9305 5.71237   1
  -4   6  -5 34.5498 8.35001   1
   4   6   5 25.0345 8.69888   1
   5  -6   5 22.6220 5.12210   1
  -5  -6  -5 24.1058 8.49588   1
  -5   6  -5 37.0173 9.70882   1
   5   6   5 38.5524 10.5680   1
  -6  -6  -5 1.71018 5.90530   1
   6  -6   5 3.82381 3.94775   1
   6   6   5 -4.8461 5.99304   1
  -6   6  -5 -4.3856 4.28218   2
  -6   6  -5 9.93467 5.95073   1
  -7  -6  -5 57.7111 11.1672   1
   7  -6   5 50.6208 8.27844   1
  -7   6  -5 36.1367 7.92449   2
   7   6   5 25.3494 8.06912   1
  -7   6  -5 47.9349 9.09605   1
  -8  -6  -5 40.2531 11.4344   1
   8  -6   5 32.5827 6.77945   1
  -8   6  -5 21.0240 6.10049   2
  -8   6  -5 16.2087 5.90858   1
   8   6   5 3.90753 8.47893   1
  -9  -6  -5 17.8859 10.1198   1
  -9   6  -5 2.81164 4.59084   1
   9   6   5 7.31991 7.48980   1
 -10  -6  -5 -1.6991 5.53198   1
  10   6   5 14.7152 8.78024   1
 -10   6  -5 7.61215 5.57690   1
 -10   6  -5 12.1986 4.05585   2
 -11  -6  -5 37.3752 10.2122   1
 -11   6  -5 44.1749 7.06203   2
  11   6   5 45.4092 11.7897   1
 -12  -6  -5 12.8063 7.70249   1
 -12   6  -5 13.2891 3.71203   2
 -12   6  -5 18.3185 5.64850   1
  -7  -7   5 7.38530 7.03512   1
   7   7  -5 23.8306 9.55478   1
  -7   7   5 29.8246 7.42761   2
  -6  -7   5 5.67143 6.39924   1
  -6   7   5 10.5149 9.54912   1
  -6   7   5 8.21173 6.67630   2
  -5  -7   5 2.26791 4.28800   1
  -5   7   5 12.3901 7.39254   2
  -5   7   5 25.9429 7.74414   1
  -4  -7   5 21.1889 7.87051   1
   4   7  -5 33.4574 9.51978   1
  -4   7   5 28.5296 12.0406   1
   3  -7  -5 6.30697 7.07870   1
  -3  -7   5 13.5575 6.40700   1
   3   7  -5 19.7678 10.2092   1
  -3   7   5 3.27112 6.68446   1
  -2  -7   5 26.8415 8.82981   1
   2  -7  -5 42.9757 7.92699   1
  -2   7   5 42.5470 11.8921   1
   2   7  -5 28.3764 9.47792   1
   1  -7  -5 -3.8288 4.14367   1
  -1  -7   5 4.28166 5.43351   1
  -1   7   5 12.2090 7.06232   1
   1   7  -5 13.9229 8.45390   1
   0  -7   5 16.0500 7.17836   1
   0   7  -5 5.35828 5.82943   1
   0   7  -5 9.03653 10.0757   1
  -1  -7  -5 20.0094 7.37475   1
   1  -7   5 4.26675 5.28707   1
  -1   7  -5 1.57166 6.44422   1
   1   7   5 5.02908 7.55274   1
  -2  -7  -5 47.9581 10.2715   1
   2  -7   5 30.7287 6.33037   1
   2   7   5 47.2697 11.6707   1
  -2   7  -5 79.5561 11.4417   1
   3  -7   5 17.0157 8.49047   1
  -3  -7  -5 5.39646 6.93785   1
  -3   7  -5 14.0355 8.58731   1
   3   7   5 19.8019 9.92734   1
   4  -7   5 48.1560 9.43159   1
  -4  -7  -5 50.0937 11.4183   1
  -4   7  -5 52.0421 10.2114   1
   4   7   5 72.8355 14.4566   1
  -5  -7  -5 18.3124 9.23943   1
   5  -7   5 12.2201 5.28040   1
   5   7   5 9.02301 7.32640   1
  -5   7  -5 20.9189 7.76049   1
  -6  -7  -5 4.30013 7.55653   1
   6  -7   5 11.5860 6.93362   1
   6   7   5 10.1148 8.21328   1
  -6   7  -5 8.45966 7.33622   2
   7  -7   5 1.52207 3.95385   1
  -7  -7  -5 -7.9784 4.96741   1
   7   7   5 -4.5893 5.74123   1
  -7   7  -5 4.58728 6.70839   1
  -7   7  -5 1.15615 5.98194   2
  19   0  -6 14.7065 5.09954   3
  18   0  -6 17.4793 5.53470   3
  17   0  -6 97.3855 12.2345   3
  16   0  -6 35.4457 15.4403   3
  15   0  -6 71.0474 8.87096   3
  14   0  -6 27.1249 7.62801   3
 -13   0   6 65.5716 7.69496   4
  13   0  -6 48.5231 6.15057   3
  12   0  -6 213.090 23.9275   3
 -12   0   6 205.726 19.1948   4
  11   0  -6 170.088 36.7075   3
 -11   0   6 217.206 29.6047   4
 -10   0   6 113.536 9.91462   4
  10   0  -6 114.891 10.0488   3
  -9   0   6 46.3855 4.17398   4
   9   0  -6 32.9059 4.03855   3
  -8   0   6 74.9520 12.4913   4
   8   0  -6 49.4898 13.8970   3
  -8   0   6 62.7269 14.5941   2
   7   0  -6 192.184 13.4259   3
  -7   0   6 168.776 11.5582   1
   7   0  -6 174.261 12.4557   1
  -7   0   6 183.373 10.5291   2
  -7   0   6 170.770 10.3378   4
   7   0  -6 187.555 11.2369   1
  -7   0   6 172.642 11.4087   1
  -6   0   6 283.136 16.5558   2
  -6   0   6 272.694 20.9639   4
   6   0  -6 280.716 16.2888   3
  -6   0   6 268.815 17.8926   1
  -6   0   6 274.719 21.7613   1
   6   0  -6 265.723 25.0155   2
   6   0  -6 296.834 19.8357   1
   6   0  -6 282.170 16.2083   1
   5   0  -6 375.895 22.3137   3
   5   0  -6 360.566 28.1104   2
   5   0  -6 359.441 21.7532   1
  -5   0   6 290.002 27.9912   1
   5   0  -6 348.380 31.6795   1
  -5   0   6 320.009 24.3088   4
  -5   0   6 357.618 22.5158   2
  -4   0   6 12.1683 1.83187   2
  -4   0   6 7.34415 1.37778   4
  -4   0   6 8.78866 1.38714   1
   4   0  -6 8.26699 1.22997   1
   4   0  -6 9.39367 1.36698   2
   4   0  -6 11.3471 1.58103   3
  -3   0   6 314.224 21.1055   2
  -3   0   6 342.678 20.9220   1
   3   0  -6 317.797 20.3883   3
   3   0  -6 329.703 21.2120   2
  -3   0   6 394.162 21.8425   1
   3   0  -6 365.630 35.5874   1
   3   0  -6 326.120 19.1822   1
  -2   0   6 625.083 35.8907   1
  -2   0   6 572.322 36.6188   1
  -2   0   6 621.495 33.3244   2
   2   0  -6 625.086 35.8681   1
   2   0  -6 564.883 34.2768   3
   2   0  -6 633.741 33.4586   2
   2   0  -6 595.988 34.1107   1
   1   0  -6 659.493 34.7154   1
   1   0  -6 656.782 37.9222   3
  -1   0   6 619.021 39.6266   2
  -1   0   6 582.646 36.5514   1
   1   0  -6 636.319 35.4165   2
   1   0  -6 589.332 36.7391   1
  -1   0   6 605.124 34.9475   1
   0   0   6 7128.37 402.058   1
   0   0  -6 7163.00 409.908   1
   0   0  -6 7333.67 422.556   1
   0   0   6 7302.89 426.363   1
   1   0   6 422.819 28.3273   1
   1   0   6 421.098 24.8250   2
  -1   0  -6 439.960 27.3860   1
   1   0   6 490.993 30.2856   1
  -1   0  -6 464.860 28.6640   1
  -2   0  -6 441.217 29.3280   1
   2   0   6 533.184 32.4394   1
  -2   0  -6 532.665 26.5586   1
   2   0   6 483.017 30.1586   1
   3   0   6 586.923 39.3710   1
   3   0   6 564.761 44.7785   1
  -3   0  -6 522.930 40.4584   1
  -3   0  -6 564.104 32.2514   1
   3   0   6 600.939 31.4598   2
  -4   0  -6 5.34343 2.07029   1
   4   0   6 3.54642 0.62463   2
   4   0   6 3.57968 1.22844   1
   4   0   6 5.87756 1.76345   1
  -4   0  -6 4.01072 1.67113   1
   5   0   6 122.072 13.1033   3
   5   0   6 115.682 23.3809   2
  -5   0  -6 133.054 16.6671   1
   5   0   6 115.309 30.2981   1
   6   0   6 181.772 20.8842   2
   6   0   6 178.308 12.6494   3
   6   0   6 207.502 16.7492   1
  -6   0  -6 217.553 15.4367   1
  -6   0  -6 189.804 12.9895   1
   7   0   6 88.8053 7.74665   3
   7   0   6 126.205 15.5372   1
  -7   0  -6 94.9134 10.9201   1
   7   0   6 95.7408 13.9987   2
  -8   0  -6 189.739 17.7885   1
   8   0   6 201.403 16.6929   2
  -8   0  -6 171.463 18.5275   1
   8   0   6 161.827 18.5982   1
   8   0   6 199.154 17.9614   3
   9   0   6 24.1988 4.96058   1
   9   0   6 17.7753 3.69446   3
  -9   0  -6 18.0017 2.57217   1
  -9   0  -6 31.8901 7.60885   1
  10   0   6 49.3603 10.3911   3
 -10   0  -6 66.0082 9.69325   1
  10   0   6 64.2348 16.0126   1
 -10   0  -6 55.2699 10.6643   1
  11   0   6 328.954 39.8964   1
 -11   0  -6 292.972 49.1101   1
 -11   0  -6 328.235 27.1818   1
  11   0   6 344.025 31.4117   3
 -12   0  -6 138.279 17.3154   1
  12   0   6 125.084 18.3417   1
 -12   0  -6 133.213 15.4664   1
 -13   0  -6 109.783 10.2132   1
  13   0   6 97.0611 14.5312   1
  13   0   6 121.628 10.5488   3
  14   0   6 70.3594 6.98690   3
 -14   0  -6 68.1967 7.09297   1
  14   0   6 59.3394 10.3208   1
 -15   0  -6 46.3586 9.31416   1
  15   0   6 31.5362 7.07115   3
 -17   0  -6 69.7850 14.2233   1
 -18   0  -6 10.3298 4.38218   1
 -19   0  -6 9.77618 4.95628   1
  19  -1  -6 1.11239 2.59699   3
  18  -1  -6 35.8291 6.38412   3
  17  -1  -6 52.0941 7.03876   3
  16  -1  -6 68.2760 7.62082   3
 -15  -1   6 106.002 18.2205   4
  15  -1  -6 97.9942 14.3060   3
 -14  -1   6 36.0626 2.28769   1
 -14   1   6 44.8180 5.70231   2
 -13  -1   6 12.7674 3.33701   4
 -13  -1   6 11.9236 1.64932   1
 -13  -1   6 8.71332 1.51677   1
 -13   1   6 7.01869 2.80672   2
 -12  -1   6 118.855 10.8258   1
 -12  -1   6 157.243 14.8682   1
 -12  -1   6 161.950 19.8698   4
 -12   1   6 129.338 15.2108   2
 -11  -1   6 130.763 14.3905   1
 -11  -1   6 163.779 14.6297   4
 -11  -1   6 147.131 11.6578   1
  11   1  -6 153.502 14.2756   1
 -11   1   6 161.147 14.4763   4
 -11   1   6 156.467 12.5050   2
 -10  -1   6 298.124 22.5254   1
 -10  -1   6 351.830 29.6155   4
 -10   1   6 341.940 26.6089   2
  10   1  -6 350.896 30.1077   1
 -10   1   6 319.679 19.9851   4
  -9  -1   6 77.5660 7.00204   1
  -9  -1   6 96.7609 13.0843   4
  -9   1   6 79.2249 10.3801   4
  -9   1   6 75.5438 12.6482   2
   9   1  -6 69.4619 7.76155   1
   9   1  -6 60.9313 14.7406   1
  -8  -1   6 516.371 33.4553   1
  -8  -1   6 567.685 30.4493   4
   8   1  -6 543.471 55.7103   1
  -8   1   6 513.066 33.7309   2
   8   1  -6 510.118 36.3066   1
  -8   1   6 561.038 29.0844   4
   7  -1  -6 150.054 10.3483   1
  -7  -1   6 155.299 9.21998   1
   7  -1  -6 147.348 8.60202   1
  -7  -1   6 142.981 10.4890   4
  -7  -1   6 145.422 13.3137   1
  -7   1   6 149.208 8.63442   1
  -7   1   6 148.515 9.95571   1
   7   1  -6 162.791 9.82598   1
   7   1  -6 150.616 14.9183   1
  -7   1   6 165.046 11.8213   2
  -7   1   6 143.874 10.1749   4
   6  -1  -6 312.574 20.7168   1
  -6  -1   6 337.272 20.5043   1
   6  -1  -6 362.455 25.4095   1
  -6  -1   6 340.888 26.2257   1
   6   1  -6 363.762 29.8980   1
   6   1  -6 354.170 22.7841   1
  -6   1   6 316.646 19.3851   4
  -6   1   6 347.176 20.3917   1
  -6   1   6 327.375 22.2727   2
  -6   1   6 358.110 25.8816   1
  -5  -1   6 213.001 13.2977   1
   5  -1  -6 219.988 14.5179   2
  -5  -1   6 230.178 14.2716   3
   5  -1  -6 211.313 14.5118   1
  -5  -1   6 202.601 18.3552   1
   5  -1  -6 181.590 15.1615   1
   5   1  -6 216.778 15.6786   1
  -5   1   6 230.387 14.8131   4
   5   1  -6 220.004 16.4718   2
   5   1  -6 219.891 15.1714   1
  -5   1   6 224.629 13.3330   2
  -5   1   6 198.936 14.3300   1
  -4  -1   6 19.7613 3.34554   1
   4  -1  -6 19.9981 2.06443   1
  -4  -1   6 19.0468 2.14723   1
  -4  -1   6 22.6016 2.47864   3
   4  -1  -6 18.4956 2.73587   1
   4   1  -6 20.6716 3.66284   1
   4   1  -6 21.8776 2.15703   1
  -4   1   6 19.9745 2.69772   4
  -4   1   6 20.9324 2.86684   1
   3  -1  -6 178.961 16.0417   1
   3  -1  -6 161.960 17.0960   2
  -3  -1   6 224.606 17.7392   1
  -3  -1   6 204.325 11.8330   1
   3  -1  -6 235.818 19.2477   1
  -3  -1   6 159.540 14.7945   3
  -3   1   6 229.541 12.4755   4
  -3   1   6 204.726 12.7648   1
  -3   1   6 207.126 15.0527   1
   3   1  -6 187.237 19.1228   1
  -3   1   6 186.479 12.2057   2
   3   1  -6 211.470 12.0746   1
   2  -1  -6 250.256 17.2931   1
  -2  -1   6 257.914 14.6937   1
  -2  -1   6 259.404 17.9824   1
   2  -1  -6 275.666 15.6733   1
  -2  -1   6 314.567 24.2923   3
  -2   1   6 246.729 18.7108   1
  -2   1   6 278.090 17.5165   1
  -2   1   6 287.506 16.1219   2
   2   1  -6 295.236 16.7902   1
  -2   1   6 277.620 17.3407   4
   2   1  -6 276.493 22.8488   1
   1  -1  -6 590.826 34.1804   1
  -1  -1   6 572.108 35.6965   1
   1  -1  -6 530.599 34.1408   1
  -1  -1   6 534.429 30.0238   1
   1   1  -6 573.950 31.7391   1
  -1   1   6 556.056 33.0132   4
   1   1  -6 571.194 32.3997   1
  -1   1   6 549.615 34.8746   1
  -1   1   6 553.948 33.2341   2
  -1   1   6 579.506 40.0476   1
   0  -1  -6 78.6296 6.30197   1
   0  -1  -6 77.6921 6.16273   1
   0  -1   6 78.2610 6.74657   1
   0  -1   6 80.2656 4.87912   1
   0   1  -6 64.7752 5.21467   1
   0   1   6 75.9395 6.78869   1
   0   1  -6 88.3546 5.41200   1
   0   1   6 77.2877 7.31038   1
  -1  -1  -6 451.505 24.7927   1
   1  -1   6 431.657 25.2926   1
   1  -1   6 428.548 29.4852   1
  -1  -1  -6 436.513 24.1493   1
  -1   1  -6 411.616 25.4131   1
  -1   1  -6 423.758 30.1324   1
   1   1   6 450.337 27.9777   1
   1   1   6 445.948 29.9132   1
   2  -1   6 164.870 11.6577   1
   2  -1   6 165.386 11.7021   1
  -2  -1  -6 161.319 10.5517   1
  -2  -1  -6 138.938 10.0047   1
   2   1   6 176.564 11.5196   1
  -2   1  -6 161.187 9.88303   1
  -2   1  -6 146.350 9.62105   1
   2   1   6 138.969 11.6853   1
   3  -1   6 317.478 28.3412   1
  -3  -1  -6 318.523 20.1575   1
   3  -1   6 318.712 21.7099   1
  -3  -1  -6 321.821 22.7606   1
  -3   1  -6 337.921 23.1253   1
  -3   1  -6 347.791 19.6239   2
   3   1   6 279.317 22.9011   1
  -3   1  -6 347.604 19.8583   1
   3   1   6 368.308 30.3674   1
  -4  -1  -6 45.5616 4.54930   1
   4  -1   6 31.8087 3.93536   1
  -4  -1  -6 36.2215 3.40561   1
   4  -1   6 35.3429 3.96448   1
   4   1   6 36.9182 5.23975   1
  -4   1  -6 34.6530 2.95617   1
  -4   1  -6 29.7791 3.42226   1
   4   1   6 31.2272 3.40798   1
  -4   1  -6 39.2533 2.38836   2
  -5  -1  -6 93.0941 11.2162   1
  -5  -1  -6 68.6184 6.61444   3
   5  -1   6 70.8096 7.86580   2
  -5   1  -6 94.1762 9.91644   1
   5   1   6 103.435 11.8949   1
  -5   1  -6 117.085 12.9928   1
  -5   1  -6 93.3602 8.26273   2
  -6  -1  -6 207.317 18.6950   3
   6  -1   6 260.325 23.2733   1
  -6  -1  -6 229.972 20.4493   1
  -6  -1  -6 240.040 17.2732   1
   6  -1   6 202.116 20.0332   2
  -6   1  -6 200.075 15.2704   1
  -6   1  -6 218.894 15.0081   2
  -6   1  -6 245.416 24.3532   1
   6   1   6 265.678 21.2283   1
   7  -1   6 80.6600 10.4132   2
  -7  -1  -6 99.2253 9.09529   1
   7  -1   6 91.9550 10.1541   1
  -7  -1  -6 85.7213 10.2690   1
  -7  -1  -6 76.1616 6.42112   3
  -7   1  -6 91.9807 8.16687   1
   7   1   6 102.193 11.5580   1
  -7   1  -6 90.5198 8.28008   2
  -7   1  -6 85.2108 7.47146   1
   8  -1   6 459.316 30.3160   2
  -8  -1  -6 479.993 42.1635   1
   8  -1   6 457.785 36.0314   1
  -8  -1  -6 450.709 32.8384   1
  -8   1  -6 448.849 30.3929   1
  -8   1  -6 461.700 33.1350   2
   8   1   6 527.920 46.6215   1
  -8   1  -6 511.787 44.5448   1
  -9  -1  -6 143.713 9.76494   1
   9  -1   6 138.131 19.1646   1
  -9  -1  -6 140.203 26.3969   1
   9   1   6 163.498 19.2071   1
  -9   1  -6 153.031 12.2087   1
  -9   1  -6 158.680 16.9526   1
  -9   1  -6 171.110 16.4780   2
 -10  -1  -6 258.103 39.8242   1
  10  -1   6 268.625 29.0239   1
 -10  -1  -6 287.501 25.6838   1
  10   1   6 287.882 43.9292   1
 -10   1  -6 225.757 28.5385   2
 -10   1  -6 253.190 24.9297   1
 -10   1  -6 264.454 36.0989   1
 -11  -1  -6 104.559 12.0346   1
  11  -1   6 134.451 18.7788   1
 -11   1  -6 118.304 13.2620   1
 -11   1  -6 113.251 12.4030   1
  11   1   6 113.955 15.9344   1
  12  -1   6 214.259 20.5595   3
  12  -1   6 207.222 21.8543   1
 -12  -1  -6 239.865 18.5054   1
 -12   1  -6 213.937 15.2278   1
 -12   1  -6 217.317 21.7013   1
  12   1   6 198.860 22.0500   1
  13  -1   6 11.5022 3.99055   1
  13  -1   6 8.87786 2.54185   3
 -13  -1  -6 1.82925 4.25867   1
  13   1   6 17.6755 5.30855   1
 -13   1  -6 21.0420 4.36605   1
 -14  -1  -6 50.9291 9.12576   1
  14  -1   6 55.4747 8.63052   1
  14  -1   6 66.0469 7.76726   3
 -14   1  -6 59.7617 7.17077   1
  14   1   6 55.2517 12.3549   1
 -15  -1  -6 133.154 14.8457   1
  15  -1   6 159.744 18.7213   3
 -15   1  -6 146.937 17.1209   1
 -16  -1  -6 53.0440 8.17394   1
  16  -1   6 53.5680 6.28036   3
 -16   1  -6 60.4021 6.94586   1
  17  -1   6 40.7709 5.82361   3
 -17  -1  -6 49.8561 9.70840   1
 -17   1  -6 38.6156 6.91375   1
  18  -1   6 1.87153 3.17728   3
 -18  -1  -6 10.9305 6.47896   1
 -18   1  -6 8.92934 4.00104   1
 -19  -1  -6 1.39622 4.68126   1
  19  -1   6 1.06750 2.90930   3
 -19   1  -6 2.44585 3.00963   1
  19  -2  -6 -8.2604 5.52647   3
  18  -2  -6 32.1398 5.39551   3
 -18   2   6 23.5109 4.21858   2
  17  -2  -6 82.3334 9.30783   3
 -17   2   6 70.6608 9.42075   2
 -16  -2   6 19.9080 4.26285   4
 -16  -2   6 16.3170 3.45330   1
 -16   2   6 21.4533 4.02360   2
 -15  -2   6 27.1603 4.91162   4
 -15  -2   6 19.9874 3.49939   1
 -15   2   6 23.3314 3.89355   2
 -14  -2   6 23.8728 3.86904   4
 -14  -2   6 21.0728 4.36354   1
 -14   2   6 21.4008 3.73894   2
 -13  -2   6 51.6759 5.24129   4
 -13  -2   6 45.5433 4.64022   1
 -13   2   6 56.2740 6.61692   2
 -12  -2   6 98.2930 9.88141   4
 -12  -2   6 103.419 7.93012   1
 -12   2   6 92.1304 8.50671   2
 -11  -2   6 13.5074 3.21200   1
 -11  -2   6 10.5008 2.33688   4
 -11  -2   6 8.75493 2.66412   1
  11   2  -6 4.83275 2.68533   1
 -11   2   6 11.2998 3.30963   2
 -10  -2   6 207.253 34.5414   1
  10  -2  -6 192.937 15.9409   1
 -10  -2   6 173.343 11.7344   1
 -10  -2   6 182.144 25.3023   4
 -10   2   6 184.503 13.1361   1
 -10   2   6 152.369 14.0351   2
  10   2  -6 179.347 15.8259   1
 -10   2   6 163.981 12.7806   1
  -9  -2   6 57.7561 9.46672   1
   9  -2  -6 66.4649 7.03402   1
   9  -2  -6 58.1390 5.76395   1
  -9  -2   6 73.6295 6.38804   1
  -9  -2   6 59.3282 5.72996   4
  -9   2   6 73.9520 5.08118   1
   9   2  -6 59.4437 6.87076   1
  -9   2   6 65.4941 6.04332   1
  -9   2   6 66.9880 7.42051   2
   8  -2  -6 75.7626 7.98497   1
  -8  -2   6 70.3654 5.56039   1
  -8  -2   6 56.6467 7.87401   1
  -8  -2   6 58.5941 6.33099   4
   8  -2  -6 77.1117 7.65119   1
  -8   2   6 57.5141 6.61407   1
  -8   2   6 58.6049 6.19180   2
   8   2  -6 75.3861 6.92215   1
   7  -2  -6 127.198 12.4097   1
  -7  -2   6 128.904 9.08201   1
   7  -2  -6 153.960 9.67476   1
  -7  -2   6 134.592 13.7579   1
   7   2  -6 153.499 12.0446   1
  -7   2   6 119.334 8.52195   4
  -7   2   6 129.096 8.16281   2
  -7   2   6 144.289 10.7467   1
  -6  -2   6 146.210 15.3987   1
   6  -2  -6 143.449 11.4060   1
  -6  -2   6 148.571 10.6980   1
   6  -2  -6 146.392 10.7052   1
  -6   2   6 145.827 8.82030   1
  -6   2   6 157.285 9.63744   2
   6   2  -6 145.435 9.85322   1
  -6   2   6 143.830 11.3768   4
  -6   2   6 145.675 13.1506   1
   5  -2  -6 275.156 28.5982   1
   5  -2  -6 291.044 20.5817   1
  -5  -2   6 259.014 18.4330   1
  -5  -2   6 265.147 24.2303   1
   5   2  -6 260.084 16.1972   1
  -5   2   6 280.157 23.8326   1
  -5   2   6 272.160 22.0203   4
  -5   2   6 218.741 15.3445   1
  -5   2   6 250.329 14.9990   2
  -4  -2   6 192.788 15.6359   1
   4  -2  -6 244.118 15.1147   1
  -4  -2   6 217.540 14.5139   1
  -4   2   6 251.287 18.7107   1
   4   2  -6 236.382 19.6010   1
  -4   2   6 248.694 14.6196   2
  -4   2   6 230.736 15.1055   4
  -4   2   6 254.733 15.3225   1
  -3  -2   6 48.0989 4.64760   1
  -3  -2   6 35.0282 5.97564   1
   3  -2  -6 41.5266 4.05250   1
   3  -2  -6 39.8320 3.39617   4
   3   2  -6 45.4577 6.25481   1
  -3   2   6 43.7248 5.06422   1
  -3   2   6 40.7377 4.92229   2
  -3   2   6 43.8339 3.37299   4
  -3   2   6 37.7721 3.57262   1
  -2  -2   6 406.343 24.8631   1
   2  -2  -6 431.995 24.2530   4
  -2  -2   6 440.540 26.2681   1
   2  -2  -6 377.749 22.9060   1
  -2   2   6 440.445 24.3155   1
  -2   2   6 435.251 24.0400   1
  -2   2   6 399.631 23.3582   4
   2   2  -6 432.799 27.2862   1
  -1  -2   6 269.489 19.0740   1
   1  -2  -6 253.073 16.7650   4
   1  -2  -6 264.459 16.3341   1
  -1  -2   6 276.122 16.7563   1
  -1   2   6 269.777 15.5086   4
   1   2  -6 283.422 18.2883   1
  -1   2   6 269.127 15.6960   1
  -1   2   6 270.764 18.1020   1
   0  -2  -6 589.966 36.2155   1
   0  -2   6 560.496 39.6041   1
   0  -2   6 576.320 33.3334   1
   0   2   6 590.318 32.3952   4
   0   2  -6 573.626 33.3326   1
   0   2   6 615.219 37.6114   1
   0   2   6 569.356 40.4466   1
   1  -2   6 196.469 16.1219   1
  -1  -2  -6 201.761 15.1376   1
   1  -2   6 219.735 14.0381   1
   1   2   6 212.632 14.2138   1
   1   2   6 221.570 16.7648   1
   1   2   6 214.620 11.9886   4
  -1   2  -6 225.139 13.6244   1
  -2  -2  -6 391.591 25.1156   1
   2  -2   6 405.246 25.6435   1
   2   2   6 441.200 23.5484   4
  -2   2  -6 436.737 26.5148   1
   2   2   6 468.416 27.9678   1
   2   2   6 418.037 33.5656   1
  -2   2  -6 466.667 28.7152   1
   3  -2   6 55.0326 5.90633   1
  -3  -2  -6 46.9538 6.05133   1
  -3   2  -6 56.5446 6.06748   1
   3   2   6 52.0100 3.28778   4
  -3   2  -6 44.5535 6.07587   1
   3   2   6 47.0261 5.63961   1
  -4  -2  -6 139.547 10.0243   1
   4  -2   6 174.035 11.5349   1
  -4   2  -6 155.975 15.4513   1
  -4   2  -6 157.197 10.9654   1
   4   2   6 182.000 13.5640   4
   4   2   6 165.920 12.2714   1
  -4   2  -6 169.511 10.3438   2
  -5  -2  -6 419.093 25.2165   1
   5  -2   6 471.384 30.9330   1
   5   2   6 405.676 32.8068   1
  -5   2  -6 454.029 28.0888   1
  -5   2  -6 506.830 28.1198   2
   5   2   6 426.814 28.7519   4
  -5   2  -6 463.984 29.3477   1
   6  -2   6 138.534 12.4608   1
  -6  -2  -6 141.519 10.7637   1
  -6   2  -6 141.270 10.5354   1
   6   2   6 133.165 9.63607   4
  -6   2  -6 143.675 9.55190   2
   6   2   6 154.820 13.5173   1
  -6   2  -6 134.614 13.8164   1
   7  -2   6 99.5933 8.68000   1
  -7  -2  -6 96.4775 9.56230   1
  -7   2  -6 105.203 9.29671   1
  -7   2  -6 88.1059 7.34007   2
   7   2   6 86.2469 9.33644   1
   7   2   6 93.7831 8.80344   4
  -7   2  -6 85.5463 13.1843   1
   8  -2   6 69.1675 5.72995   1
  -8  -2  -6 79.4730 8.60203   1
  -8   2  -6 80.4771 6.83590   2
  -8   2  -6 98.1457 8.76259   1
  -8   2  -6 77.9622 11.8983   1
   8   2   6 86.8568 10.1815   1
   8   2   6 69.7620 7.24401   4
  -9  -2  -6 49.7269 7.41465   1
   9  -2   6 39.7044 7.55884   1
  -9   2  -6 24.7819 4.91269   2
  -9   2  -6 31.3468 6.64056   1
  -9   2  -6 22.6800 5.30679   1
   9   2   6 30.8074 6.83678   4
   9   2   6 37.4283 7.47259   1
 -10  -2  -6 212.079 12.9268   1
  10  -2   6 208.528 23.7374   1
  10   2   6 234.151 17.5933   1
 -10   2  -6 217.232 26.3309   1
 -10   2  -6 237.704 17.4275   1
 -10   2  -6 233.052 22.4443   2
  10   2   6 231.332 22.5736   4
 -11  -2  -6 20.2006 4.23016   1
  11  -2   6 19.9621 5.03279   1
  11   2   6 19.5741 2.28742   4
 -11   2  -6 24.3099 3.96527   1
 -11   2  -6 21.6689 3.06153   2
 -11   2  -6 15.6072 4.33111   1
 -12  -2  -6 48.3111 9.84275   1
  12  -2   6 67.9433 12.2560   1
 -12   2  -6 62.6727 11.8476   1
 -12   2  -6 56.3823 8.40528   2
  12   2   6 43.8091 10.4168   1
  13  -2   6 35.5399 6.83580   1
 -13  -2  -6 42.7769 7.18836   1
 -13   2  -6 42.2826 6.03540   1
 -13   2  -6 47.1695 6.87188   2
 -14  -2  -6 8.28976 5.13837   1
 -14   2  -6 11.2746 2.95169   2
 -14   2  -6 11.5443 3.40548   1
  14   2   6 9.99109 5.90933   1
 -15  -2  -6 14.2034 5.15160   1
 -15   2  -6 13.3155 3.29935   2
 -15   2  -6 15.9984 3.47301   1
 -16  -2  -6 -0.9376 3.87574   1
 -16   2  -6 0.08290 2.96285   1
  17  -2   6 29.1446 5.13020   3
 -17  -2  -6 24.4940 6.79795   1
 -17   2  -6 37.5258 9.58023   1
 -18  -2  -6 47.5617 9.49895   1
  18  -2   6 35.7143 6.19600   3
 -18   2  -6 28.5580 5.19025   1
 -19  -2  -6 0.28688 3.10694   1
  19  -2   6 6.44465 3.14363   3
 -19   2  -6 4.87937 3.14016   1
 -18   3   6 27.3791 6.60143   2
 -17   3   6 24.2010 5.96200   2
 -16  -3   6 17.1119 4.07683   1
 -16   3   6 16.5845 4.16176   2
 -15  -3   6 32.1667 4.52221   4
 -15   3   6 43.0697 5.96896   2
 -14  -3   6 11.7266 3.18243   4
 -14  -3   6 17.9342 5.12068   1
 -14   3   6 18.9695 4.97326   2
 -13  -3   6 5.06899 2.37854   4
 -13  -3   6 0.34402 3.93369   1
 -13   3   6 0.64657 3.28138   2
 -12  -3   6 55.5357 6.47637   1
 -12  -3   6 49.8574 5.64160   4
 -12   3   6 56.7954 4.67253   1
 -12   3   6 64.4821 8.07115   2
 -11  -3   6 84.7840 8.94944   1
 -11  -3   6 92.5259 8.53926   4
 -11   3   6 103.292 10.5003   1
 -11   3   6 78.4616 7.50034   2
  11   3  -6 111.036 10.8482   1
 -10  -3   6 44.9448 5.57109   4
 -10  -3   6 53.4668 6.28772   1
 -10   3   6 49.0495 5.72328   1
 -10   3   6 48.1097 5.35969   2
  10   3  -6 49.0845 7.65771   1
   9  -3  -6 198.437 21.9423   1
  -9  -3   6 198.158 16.0430   4
  -9  -3   6 176.040 21.4808   1
  -9  -3   6 179.481 12.7952   1
   9   3  -6 170.255 14.4196   1
  -9   3   6 208.817 16.6460   1
  -9   3   6 189.763 15.7646   2
  -9   3   6 203.365 12.2936   1
   8  -3  -6 59.1054 7.99351   1
  -8  -3   6 55.7698 6.15679   1
  -8  -3   6 54.6716 7.34719   1
  -8   3   6 41.8941 4.96623   2
   8   3  -6 61.5287 7.21078   1
  -8   3   6 57.3778 5.56979   1
  -8   3   6 55.8971 6.96324   1
   7  -3  -6 142.993 11.0048   1
  -7  -3   6 120.977 15.4750   1
  -7  -3   6 148.802 10.6891   1
  -7   3   6 124.933 12.0057   1
  -7   3   6 143.363 8.38300   1
  -7   3   6 112.010 9.87833   2
   7   3  -6 155.971 11.8894   1
  -6  -3   6 148.908 13.7347   1
  -6  -3   6 175.875 14.1874   1
   6  -3  -6 162.766 12.8919   1
  -6   3   6 147.282 14.1580   1
  -6   3   6 149.848 10.4138   2
  -6   3   6 156.085 10.3521   1
   6   3  -6 131.421 11.5975   1
  -5  -3   6 51.4764 6.98877   1
   5  -3  -6 40.4657 5.01633   1
  -5   3   6 44.7026 6.55506   1
  -5   3   6 39.0696 4.57170   2
  -5   3   6 39.0633 4.72794   1
   5   3  -6 46.5165 6.80037   1
  -4  -3   6 103.137 8.41315   1
   4  -3  -6 99.9208 9.63105   1
  -4   3   6 95.5018 8.23720   1
   4   3  -6 97.6879 8.16157   1
  -4   3   6 89.9723 9.09087   2
  -4   3   6 83.3921 6.38665   1
  -3  -3   6 116.169 10.4497   1
   3  -3  -6 95.5246 8.06805   1
   3   3  -6 111.442 9.92563   1
  -3   3   6 100.075 9.88898   1
  -3   3   6 99.9526 9.83007   1
   2  -3  -6 50.8172 6.31256   1
   2  -3  -6 51.3368 4.24713   4
  -2  -3   6 42.3934 5.53554   1
   2   3  -6 68.2837 7.49456   1
  -2   3   6 62.8977 6.43080   1
   1  -3  -6 470.082 26.4470   1
   1  -3  -6 438.838 23.7975   4
  -1  -3   6 432.292 29.3254   1
  -1   3   6 511.091 39.0564   1
  -1   3   6 468.765 27.0321   1
   1   3  -6 484.377 31.4705   1
   0  -3  -6 186.719 10.9684   4
   0  -3  -6 164.464 13.2114   1
   0  -3   6 174.371 12.1346   1
   0   3  -6 177.057 13.4325   1
   0   3   6 147.636 11.6904   1
   1  -3   6 307.238 21.8593   1
  -1  -3  -6 278.988 19.4491   1
   1   3   6 319.379 21.6643   1
  -1   3  -6 345.833 22.0867   1
   2  -3   6 81.2247 6.37094   1
  -2  -3  -6 80.5599 7.41754   1
   2   3   6 77.5590 9.05570   1
  -2   3  -6 90.5023 7.19510   1
  -3  -3  -6 36.4140 5.15857   1
   3  -3   6 47.0436 5.34696   1
  -3   3  -6 49.6025 6.46412   1
   3   3   6 45.4963 7.07752   1
   4  -3   6 46.8215 5.38909   1
  -4  -3  -6 51.0555 5.91743   1
  -4   3  -6 60.1513 7.39083   1
   4   3   6 68.9496 7.95525   1
   5  -3   6 54.9519 6.35270   1
  -5  -3  -6 69.0755 8.07784   1
  -5   3  -6 53.4948 4.44426   2
   5   3   6 45.5692 7.62458   1
  -5   3  -6 48.8869 6.03958   1
  -6  -3  -6 64.2525 9.84381   1
   6  -3   6 76.4827 8.90023   1
  -6   3  -6 53.3111 9.12789   2
  -6   3  -6 66.4085 9.86421   1
  -7  -3  -6 127.565 10.9129   1
   7  -3   6 127.267 9.84021   1
  -7   3  -6 116.112 10.8837   2
  -7   3  -6 118.157 9.64544   1
   7   3   6 142.791 13.0358   1
   8  -3   6 35.7243 6.12548   1
  -8  -3  -6 38.7605 6.92911   1
   8   3   6 46.2506 8.44534   1
  -8   3  -6 30.2214 4.91529   2
  -8   3  -6 29.0218 4.81026   1
   9  -3   6 211.215 24.5426   1
  -9  -3  -6 234.165 17.7406   1
  -9   3  -6 195.522 17.9188   2
   9   3   6 199.617 23.9189   1
  -9   3  -6 221.450 20.7820   1
 -10  -3  -6 71.4600 9.97680   1
  10  -3   6 64.6049 8.96925   1
  10   3   6 85.2835 9.49495   1
 -10   3  -6 71.2156 6.69363   2
 -10   3  -6 54.1043 6.43230   1
 -11  -3  -6 100.157 14.8683   1
  11  -3   6 73.7149 12.1577   1
 -11   3  -6 88.6850 11.2311   2
 -11   3  -6 93.1480 9.15228   1
  11   3   6 74.1474 14.2671   1
 -12  -3  -6 12.5107 7.55311   1
  12  -3   6 18.6499 6.70788   1
 -12   3  -6 13.0083 4.86848   1
  12   3   6 27.6549 9.08077   1
 -12   3  -6 13.9199 4.23464   2
 -13  -3  -6 9.85926 5.32746   1
  13   3   6 8.74656 6.51556   1
 -13   3  -6 5.95603 3.03503   1
 -14  -3  -6 29.1052 8.57489   1
  14   3   6 5.24146 7.60187   1
 -14   3  -6 5.88301 2.81071   2
 -14   3  -6 6.12609 3.17981   1
 -15  -3  -6 35.8706 8.36931   1
 -15   3  -6 35.4271 4.84509   1
 -15   3  -6 25.7126 4.70095   2
 -16  -3  -6 9.21760 5.21534   1
 -16   3  -6 10.0307 3.99272   2
 -16   3  -6 7.63947 3.37587   1
 -17  -3  -6 83.6787 11.7915   1
 -17   3  -6 76.9918 9.56875   2
 -17   3  -6 72.5804 8.27764   1
 -18  -3  -6 51.1776 9.05804   1
 -16  -4   6 36.6819 7.27565   1
 -16   4   6 12.0305 3.93879   2
 -15  -4   6 37.2648 7.39093   1
 -15   4   6 30.4052 6.11904   2
 -14  -4   6 33.9303 7.00802   1
 -14   4   6 22.8087 6.30741   2
 -13  -4   6 19.5171 5.60987   1
 -13   4   6 4.08539 3.79872   2
 -13   4   6 10.9943 2.20436   1
 -12  -4   6 30.4240 9.16676   4
 -12  -4   6 15.6610 5.22279   1
 -12   4   6 22.1777 8.34290   1
 -12   4   6 22.3912 6.81083   2
 -11  -4   6 74.1638 8.81972   4
 -11  -4   6 86.8020 11.2684   1
 -11   4   6 85.2088 8.58818   1
  11   4  -6 77.6199 14.0668   1
 -11   4   6 99.5689 9.14411   2
 -10  -4   6 90.0403 9.31726   1
 -10  -4   6 73.5937 7.00863   4
 -10   4   6 96.8774 8.72412   2
 -10   4   6 68.9870 9.23959   1
  10   4  -6 83.6705 11.8414   1
  -9  -4   6 83.4034 8.58608   1
  -9   4   6 75.6571 9.60192   2
  -9   4   6 89.1807 9.06031   1
   9   4  -6 94.4557 12.6682   1
   8  -4  -6 56.3722 6.76530   1
  -8  -4   6 67.4139 8.87543   1
  -8   4   6 60.4369 5.61052   2
  -8   4   6 60.0870 7.76280   1
   8   4  -6 43.9078 7.08311   1
  -7  -4   6 216.626 16.2502   1
   7  -4  -6 240.795 28.0333   1
  -7   4   6 199.862 18.5132   1
   7   4  -6 227.869 15.4947   1
  -7   4   6 214.501 14.1904   2
   6  -4  -6 240.380 25.1098   1
  -6  -4   6 229.380 17.4257   1
  -6   4   6 214.861 22.0604   1
  -6   4   6 218.942 16.1658   2
  -6   4   6 189.577 17.7464   1
   6   4  -6 183.683 16.0318   1
  -5  -4   6 72.6633 8.85949   1
   5  -4  -6 56.4698 7.30857   1
   5   4  -6 70.1396 8.59341   1
  -5   4   6 67.9146 7.06244   2
  -5   4   6 70.9006 6.79864   1
  -5   4   6 61.2304 7.85577   1
   4  -4  -6 75.7859 8.36794   1
  -4  -4   6 59.3218 6.81874   1
  -4   4   6 45.0464 7.73399   1
  -3  -4   6 80.6175 8.61883   1
   3  -4  -6 75.5770 7.70823   1
  -3   4   6 49.5176 6.99516   1
  -2  -4   6 41.1195 6.25804   1
   2  -4  -6 52.1042 8.08188   1
  -2   4   6 53.3121 7.41929   1
   2   4  -6 51.9159 8.70830   1
   1  -4  -6 19.2402 5.33733   1
  -1  -4   6 22.9194 5.28686   1
  -1   4   6 9.52365 4.38357   1
   0  -4   6 119.241 9.80877   1
   0  -4  -6 131.614 9.18034   1
   0  -4  -6 120.123 7.51993   4
   0   4  -6 133.481 11.7865   1
   0   4   6 150.752 13.1291   1
  -1  -4  -6 29.9731 2.25282   4
  -1  -4  -6 22.8438 5.47670   1
   1  -4   6 22.1808 4.65311   1
   1   4   6 17.1356 5.48249   1
  -2  -4  -6 32.5641 6.14013   1
  -2  -4  -6 31.0914 2.47867   4
   2  -4   6 24.5313 5.96156   1
  -2   4  -6 25.0762 5.83688   1
  -3  -4  -6 38.1291 5.75414   1
   3  -4   6 53.5564 7.37788   1
  -3   4  -6 50.3811 6.26807   1
   3   4   6 49.9745 7.86965   1
   4  -4   6 122.033 10.0786   1
  -4  -4  -6 134.801 10.8027   1
   4   4   6 116.660 12.8696   1
  -4   4  -6 145.355 10.8075   1
  -5  -4  -6 83.6151 9.63619   1
   5  -4   6 71.2118 7.67589   1
   5   4   6 88.2078 11.3976   1
  -5   4  -6 75.9392 8.83062   1
  -6  -4  -6 100.739 16.5906   1
   6  -4   6 113.935 13.0031   1
  -6   4  -6 81.8616 12.4317   2
   6   4   6 130.637 18.5960   1
  -6   4  -6 116.935 14.1752   1
   7  -4   6 147.766 14.9517   1
  -7  -4  -6 122.020 15.6690   1
  -7   4  -6 150.919 11.6267   1
   7   4   6 140.203 15.6762   1
  -7   4  -6 137.577 12.9389   2
   8  -4   6 89.2968 8.97696   1
  -8  -4  -6 82.2669 10.1701   1
   8   4   6 88.8012 12.1335   1
  -8   4  -6 77.0108 8.87417   2
  -8   4  -6 66.5839 8.03486   1
   9  -4   6 29.0066 5.21571   1
  -9  -4  -6 36.1789 10.9284   1
  -9   4  -6 28.3664 5.39547   2
  -9   4  -6 35.9399 7.46292   1
   9   4   6 39.8999 8.95815   1
 -10  -4  -6 65.6881 8.23085   1
  10  -4   6 60.0051 9.24040   1
 -10   4  -6 80.1207 9.52115   1
  10   4   6 91.8178 13.2072   1
 -10   4  -6 63.3760 7.45786   2
 -11  -4  -6 31.3415 9.01764   1
  11  -4   6 40.6116 9.33323   1
 -11   4  -6 51.8338 9.40950   1
 -11   4  -6 36.7494 5.73722   2
  11   4   6 33.2576 11.6220   1
 -12  -4  -6 69.5464 9.97380   1
 -12   4  -6 71.9580 9.71008   2
  12   4   6 45.9025 11.6074   1
 -12   4  -6 66.5799 8.92978   1
 -13  -4  -6 2.73910 6.44352   1
 -13   4  -6 2.24268 3.15427   2
  13   4   6 8.83842 7.22618   1
 -13   4  -6 7.26928 3.51305   1
 -14  -4  -6 15.0836 6.73007   1
 -14   4  -6 16.8052 3.98569   2
 -14   4  -6 17.9801 4.70789   1
 -15  -4  -6 28.0110 8.63140   1
 -15   4  -6 46.1954 6.52869   2
 -15   4  -6 51.8309 7.85770   1
 -16  -4  -6 29.1221 8.01488   1
 -16   4  -6 51.8028 7.38212   1
 -16   4  -6 42.3672 7.26684   2
 -14  -5   6 37.1499 9.66321   1
 -14   5   6 35.5019 6.06006   2
 -13  -5   6 15.7188 6.63713   1
 -13   5   6 24.3056 6.10910   1
 -13   5   6 15.8759 5.05386   2
 -12  -5   6 65.9799 9.20301   1
 -12   5   6 65.7274 7.39352   2
 -12   5   6 50.7213 7.89540   1
 -11  -5   6 37.4621 7.27273   1
 -11   5   6 44.5644 5.99185   2
 -11   5   6 37.5841 6.36492   1
 -10  -5   6 55.7224 8.35260   1
 -10   5   6 24.0596 6.11391   2
 -10   5   6 31.5865 7.30351   1
  -9  -5   6 53.9242 9.94089   1
   9   5  -6 37.8465 9.20087   1
  -9   5   6 43.7879 7.82612   1
  -9   5   6 48.4837 7.68508   2
  -8  -5   6 44.7999 8.62301   1
  -8   5   6 35.8604 5.82497   2
   8   5  -6 56.2987 10.8663   1
  -7   5   6 110.452 12.4773   1
   7   5  -6 128.839 14.6589   1
  -7   5   6 88.4618 10.9177   2
   6  -5  -6 15.0514 5.47401   1
  -6  -5   6 24.2126 7.89719   1
   6   5  -6 24.8898 7.60988   1
  -6   5   6 20.9527 7.69916   1
  -6   5   6 25.8623 5.89887   2
  -5  -5   6 89.9710 11.6687   1
   5  -5  -6 101.485 10.2978   1
  -5   5   6 63.6424 8.72573   1
  -5   5   6 63.9484 8.18028   2
   4  -5  -6 72.8614 10.8438   1
  -4  -5   6 76.9307 9.25859   1
  -4   5   6 89.6149 9.46521   1
   4   5  -6 77.5039 11.4992   1
   3  -5  -6 39.4184 6.14050   1
  -3  -5   6 41.7937 8.04174   1
  -3   5   6 43.8174 9.38189   1
   3   5  -6 50.7545 8.40460   1
   2  -5  -6 117.811 12.1666   1
  -2  -5   6 96.8727 13.0294   1
  -2   5   6 98.8388 12.4911   1
   2   5  -6 107.276 10.4659   1
   1  -5  -6 29.5014 6.85881   1
  -1  -5   6 34.4471 5.49078   1
   1   5  -6 22.1629 7.53574   1
   0  -5   6 9.44078 4.42639   1
   0   5  -6 18.9203 8.21907   1
   0   5  -6 21.4794 6.88116   1
   1  -5   6 18.9349 5.47324   1
  -1   5  -6 13.9377 5.94581   1
   1   5   6 25.2714 7.50382   1
   2  -5   6 134.524 11.1790   1
  -2  -5  -6 138.671 15.1190   1
  -2   5  -6 117.020 15.0523   1
   2   5   6 123.951 12.6846   1
  -3  -5  -6 70.9189 7.80103   1
   3  -5   6 64.3429 7.51415   1
  -3   5  -6 67.8780 8.01500   1
   3   5   6 58.3552 11.1140   1
  -4  -5  -6 43.0245 9.23974   1
   4  -5   6 48.2032 6.81743   1
  -4   5  -6 32.4097 7.28931   1
   5  -5   6 45.6569 6.57059   1
   5   5   6 49.2276 10.2145   1
  -5   5  -6 51.0687 7.58513   1
   6  -5   6 20.2596 4.54426   1
  -6  -5  -6 11.2343 6.60866   1
  -6   5  -6 11.0442 5.40855   1
  -7  -5  -6 79.9571 10.2207   1
   7  -5   6 88.7447 11.0012   1
   7   5   6 78.8992 10.5710   1
  -7   5  -6 79.9653 8.43513   2
  -7   5  -6 89.0777 9.79237   1
  -8  -5  -6 38.3159 9.04142   1
   8  -5   6 40.7717 6.60879   1
   8   5   6 37.6436 9.69355   1
  -8   5  -6 37.5082 5.76878   2
   9  -5   6 30.2032 6.75116   1
  -9  -5  -6 19.4785 7.13206   1
   9   5   6 40.7422 11.7446   1
  -9   5  -6 30.3025 6.05900   2
  10  -5   6 8.70902 4.99057   1
 -10  -5  -6 -1.4309 6.73877   1
  10   5   6 33.0419 9.15565   1
 -10   5  -6 23.4979 5.21962   1
 -11  -5  -6 40.7291 9.95217   1
  11   5   6 65.7537 15.1195   1
 -11   5  -6 44.4904 6.59126   2
 -11   5  -6 50.8164 7.49177   1
 -12  -5  -6 70.6385 11.8780   1
 -12   5  -6 80.4506 8.79856   1
 -12   5  -6 70.1668 8.78838   2
 -13  -5  -6 44.6868 12.1741   1
 -13   5  -6 19.1340 5.30798   2
 -13   5  -6 13.2082 4.45150   1
 -14  -5  -6 25.6930 8.62381   1
 -14   5  -6 33.4673 6.89957   1
 -14   5  -6 29.8364 4.87082   2
 -11  -6   6 19.2513 7.46473   1
 -11   6   6 20.9334 5.53847   2
 -11   6   6 22.3036 8.28637   1
 -10  -6   6 24.5674 8.42655   1
 -10   6   6 19.1019 6.71415   1
 -10   6   6 20.0797 5.04365   2
  -9  -6   6 49.2579 10.6930   1
  -9   6   6 49.3361 8.92140   2
  -9   6   6 41.5076 11.0086   1
   9   6  -6 37.2507 10.3610   1
  -8  -6   6 15.3959 8.91140   1
   8   6  -6 -1.6514 5.68036   1
  -8   6   6 10.0488 5.55764   2
  -7  -6   6 13.8304 6.72369   1
  -7   6   6 5.60991 4.15561   2
   7   6  -6 25.1409 9.32679   1
  -7   6   6 10.8355 5.87087   1
  -6  -6   6 29.2562 7.93992   1
  -6   6   6 32.3795 9.06807   1
   6   6  -6 36.0967 9.63934   1
  -6   6   6 49.3679 8.05231   2
   5  -6  -6 56.6270 11.0074   1
  -5   6   6 72.8089 10.4662   2
   5   6  -6 71.7546 9.95355   1
  -5   6   6 68.6688 11.7233   1
   4  -6  -6 0.65949 4.35907   1
  -4  -6   6 -3.8739 4.03321   1
   4   6  -6 6.24849 6.44447   1
  -4   6   6 -4.9918 5.45716   1
   3  -6  -6 26.4210 7.65888   1
  -3  -6   6 28.6937 8.16380   1
  -3   6   6 24.2085 8.87878   1
  -2  -6   6 14.5969 6.71278   1
  -2   6   6 4.91011 6.34348   1
   2   6  -6 -0.6852 6.62561   1
   1  -6  -6 23.7270 6.79828   1
  -1  -6   6 27.8984 7.48373   1
   1   6  -6 26.4587 8.57842   1
   0  -6   6 34.9227 7.10711   1
   0  -6  -6 30.2361 7.69034   1
   0   6   6 19.6728 8.94561   1
   0   6  -6 22.0296 7.85933   1
   1  -6   6 28.6461 6.90246   1
  -1  -6  -6 35.0824 8.30817   1
   1   6   6 51.2103 10.8687   1
  -1   6  -6 30.3911 8.79540   1
   2  -6   6 18.8741 7.36642   1
  -2  -6  -6 15.4396 8.21529   1
   2   6   6 25.3724 8.71428   1
  -2   6  -6 14.9206 6.57420   1
  -3  -6  -6 12.9462 6.79774   1
   3  -6   6 20.7962 5.53240   1
   3   6   6 18.8268 9.92286   1
  -3   6  -6 5.13091 7.09926   1
  -4  -6  -6 -6.9220 4.49115   1
   4  -6   6 5.18970 4.71911   1
  -4   6  -6 5.04954 4.80996   1
   4   6   6 -9.4176 6.14603   1
   5  -6   6 43.6890 7.24172   1
  -5  -6  -6 38.6987 9.99385   1
   5   6   6 45.3245 10.1800   1
  -5   6  -6 35.4272 8.05995   1
  -6  -6  -6 29.9526 10.3129   1
   6  -6   6 12.4114 5.03020   1
   6   6   6 39.3724 9.38058   1
  -6   6  -6 56.6845 11.1393   1
  -7  -6  -6 15.5888 8.49395   1
   7  -6   6 26.7002 5.72705   1
   7   6   6 36.3931 14.1087   1
  -7   6  -6 31.7184 9.12018   1
  -7   6  -6 33.0417 8.50597   2
   8  -6   6 2.57281 3.92794   1
  -8  -6  -6 6.72239 4.34272   1
  -8   6  -6 6.57698 4.44055   2
  -9  -6  -6 34.0313 9.02080   1
   9   6   6 20.9322 9.94635   1
  -9   6  -6 22.8270 5.32568   1
 -10  -6  -6 5.99914 6.76339   1
  10   6   6 40.7781 12.7837   1
 -10   6  -6 21.9383 5.42315   2
 -10   6  -6 29.4511 6.79802   1
 -11  -6  -6 37.3716 10.9889   1
  11   6   6 42.6221 16.4113   1
 -11   6  -6 63.3012 10.8978   1
 -11   6  -6 62.0609 8.49126   2
 -12  -6  -6 11.8552 7.66531   1
   7   7  -6 17.3797 10.8307   1
  -7   7   6 30.0884 9.30426   1
  -6  -7   6 26.8724 8.98259   1
  -6   7   6 34.4165 7.84965   2
  -6   7   6 41.8035 11.4674   1
   6   7  -6 38.6532 10.7073   1
  -5  -7   6 7.11499 7.02101   1
   5   7  -6 24.1860 9.37570   1
  -5   7   6 29.8500 8.50967   1
  -4  -7   6 10.0134 7.17496   1
  -4   7   6 19.6522 8.65755   1
   4   7  -6 9.34598 7.80984   1
  -3  -7   6 15.8816 8.53252   1
   3  -7  -6 13.4145 7.25469   1
   3   7  -6 24.7020 10.4621   1
  -3   7   6 13.1851 7.71347   1
  -2  -7   6 -0.2736 5.37164   1
   2  -7  -6 2.26421 4.28927   1
  -2   7   6 13.6307 7.84542   1
   2   7  -6 17.5515 10.1018   1
   1  -7  -6 13.2065 10.4818   1
  -1  -7   6 -2.3470 5.29484   1
  -1   7   6 29.2183 12.1730   1
   1   7  -6 16.8430 6.96317   1
   0  -7   6 11.3728 6.37211   1
   0  -7  -6 27.5003 8.59057   1
   0   7   6 -2.7808 7.50846   1
   0   7  -6 19.9940 8.03188   1
  -1  -7  -6 25.3938 10.6450   1
   1  -7   6 17.1945 6.76064   1
   1   7   6 35.6107 11.5300   1
  -1   7  -6 29.5094 8.78222   1
  -2  -7  -6 -3.3751 5.75075   1
   2  -7   6 1.14562 5.55228   1
   2   7   6 9.98544 7.76505   1
  -2   7  -6 4.01053 4.97497   1
   3  -7   6 30.1501 7.66546   1
  -3  -7  -6 22.6573 8.76703   1
   3   7   6 28.4381 10.7420   1
  -3   7  -6 27.2936 9.37204   1
   4  -7   6 31.5059 9.05637   1
  -4  -7  -6 44.6629 12.8647   1
   4   7   6 58.5797 12.7078   1
  -4   7  -6 52.6782 10.2362   1
  -5  -7  -6 -0.0938 8.31404   1
   5  -7   6 16.3308 6.66212   1
   5   7   6 3.71285 7.84549   1
  -5   7  -6 9.25052 6.83906   1
   6  -7   6 2.53988 3.65873   1
  -6  -7  -6 -3.4183 7.49605   1
   6   7   6 22.0468 11.1281   1
  -6   7  -6 23.5405 7.88967   2
  -6   7  -6 7.92246 7.66173   1
  -7  -7  -6 13.7436 9.46852   1
  19   0  -7 -2.2722 3.73230   3
  18   0  -7 64.0286 8.49217   3
  17   0  -7 11.8658 3.34989   3
  16   0  -7 49.3308 6.81806   3
  15   0  -7 40.2797 5.53480   3
  14   0  -7 303.869 23.5965   3
 -14   0   7 320.321 38.8280   4
 -13   0   7 19.7389 4.08041   4
  12   0  -7 16.8147 4.63046   3
 -12   0   7 16.4910 3.89591   4
  11   0  -7 73.2074 9.20854   3
 -11   0   7 105.481 10.3372   4
 -10   0   7 44.5299 7.94118   4
  10   0  -7 34.7194 8.33524   3
   9   0  -7 161.824 12.0169   3
  -9   0   7 169.247 10.9260   4
   8   0  -7 17.1692 3.86294   3
   8   0  -7 21.5547 3.82941   1
  -8   0   7 27.1443 5.15022   2
   8   0  -7 24.7028 3.37869   1
  -7   0   7 121.547 7.75992   1
  -7   0   7 126.902 12.3897   1
   7   0  -7 102.418 8.60513   3
   7   0  -7 121.302 12.8965   1
  -7   0   7 125.081 7.17602   4
   7   0  -7 118.330 8.62305   1
  -7   0   7 122.122 8.31565   2
  -6   0   7 1226.56 62.6293   4
   6   0  -7 1223.62 95.3969   1
   6   0  -7 1232.01 67.5568   1
  -6   0   7 1250.87 62.8707   2
   6   0  -7 1177.71 68.2904   3
  -6   0   7 1175.95 72.5049   1
   5   0  -7 116.068 13.3402   1
   5   0  -7 119.399 7.99020   1
  -5   0   7 125.491 7.99222   4
   5   0  -7 109.642 8.64189   3
   5   0  -7 103.374 9.36111   2
  -5   0   7 127.038 8.69441   2
   4   0  -7 717.312 42.5340   1
   4   0  -7 773.578 46.3248   1
   4   0  -7 693.039 41.0553   3
  -4   0   7 801.230 40.3205   1
  -4   0   7 758.656 52.9460   1
  -4   0   7 704.441 40.5481   2
   4   0  -7 742.007 45.7408   2
   3   0  -7 48.7539 3.34366   1
  -3   0   7 44.9417 3.89433   1
   3   0  -7 49.2137 3.26251   3
   3   0  -7 44.7455 3.38242   2
   3   0  -7 53.1939 3.52844   1
  -3   0   7 50.7471 3.42530   2
  -3   0   7 57.5449 3.62031   1
   2   0  -7 116.154 9.32573   3
  -2   0   7 131.974 10.0648   1
   2   0  -7 123.141 8.61534   1
  -2   0   7 118.358 7.77631   2
   2   0  -7 116.090 8.33625   2
   2   0  -7 142.686 15.4714   1
  -1   0   7 16.7404 2.41929   1
   1   0  -7 20.1666 1.92561   2
  -1   0   7 22.4538 1.63013   2
   1   0  -7 20.1024 1.60594   3
   1   0  -7 18.5761 2.02412   1
  -1   0   7 22.1252 2.01983   1
   1   0  -7 25.1827 2.40620   1
   0   0   7 149.945 10.2854   1
   0   0  -7 183.928 12.3457   1
   0   0   7 162.859 9.60178   2
   0   0  -7 145.074 10.2067   1
   0   0  -7 162.233 10.1888   3
   0   0   7 149.587 9.26450   1
   1   0   7 8.75408 1.70241   1
   1   0   7 5.81850 0.54457   2
  -2   0  -7 244.224 16.5592   1
   2   0   7 279.947 20.9859   1
  -2   0  -7 259.781 15.5993   1
   2   0   7 233.470 18.1166   1
  -3   0  -7 50.7347 3.99850   1
   3   0   7 53.8529 3.05853   2
  -3   0  -7 48.0641 3.97560   1
   3   0   7 52.4955 4.30663   1
   3   0   7 44.5695 3.99784   1
   4   0   7 946.096 62.0918   1
  -4   0  -7 945.258 49.8394   1
  -4   0  -7 894.832 68.1583   1
   4   0   7 906.258 62.7374   1
   4   0   7 929.835 47.7979   2
  -5   0  -7 170.634 11.3912   1
   5   0   7 190.429 10.2921   2
   5   0   7 140.053 11.4342   1
  -5   0  -7 168.110 16.6266   1
   6   0   7 875.160 65.2807   2
   6   0   7 856.148 49.5776   3
   6   0   7 1004.51 61.7407   1
  -6   0  -7 1005.43 77.5892   1
  -6   0  -7 890.470 55.4001   1
   7   0   7 120.978 11.2305   1
   7   0   7 129.338 9.61585   2
  -7   0  -7 151.065 9.53166   1
   7   0   7 125.156 8.56120   3
  -7   0  -7 118.478 10.2654   1
  -8   0  -7 69.2241 8.44359   1
   8   0   7 74.0325 6.72043   2
  -8   0  -7 65.4407 5.53177   1
   8   0   7 74.2231 6.78991   3
   8   0   7 74.5281 7.05939   1
   9   0   7 108.556 18.8886   2
   9   0   7 103.528 9.87125   3
   9   0   7 123.675 13.0453   1
  -9   0  -7 123.678 12.1932   1
  -9   0  -7 101.502 13.5393   1
  10   0   7 91.4425 7.99032   3
 -10   0  -7 86.2202 7.26376   1
  10   0   7 86.3622 9.47488   1
  11   0   7 113.340 10.9156   1
 -11   0  -7 137.171 10.4558   1
  11   0   7 134.152 9.35323   3
 -12   0  -7 9.81094 4.84797   1
  12   0   7 5.37063 2.66286   3
  13   0   7 6.27793 2.33172   3
 -13   0  -7 11.5508 3.52716   1
  13   0   7 9.09436 3.97753   1
  14   0   7 331.516 26.9707   3
  14   0   7 318.605 46.0345   1
 -14   0  -7 354.234 29.9479   1
 -15   0  -7 12.5502 4.53578   1
 -16   0  -7 9.69776 4.61932   1
 -17   0  -7 25.1869 5.31216   1
 -18   0  -7 23.2721 6.21050   1
 -19   0  -7 9.43654 4.20154   1
  19  -1  -7 29.7805 6.97808   3
  18  -1  -7 7.38086 3.77912   3
  17  -1  -7 24.1592 5.86293   3
  16  -1  -7 16.1012 3.52719   3
 -16  -1   7 4.43904 2.64344   4
 -15  -1   7 81.3347 8.16393   4
  15  -1  -7 69.4166 7.94722   3
  14  -1  -7 19.8756 5.60233   3
 -14   1   7 25.5212 6.24432   2
 -13  -1   7 46.6722 3.83145   1
 -13  -1   7 34.3522 3.13981   1
 -13  -1   7 42.2534 5.43192   4
 -13   1   7 31.1539 5.03846   2
 -12  -1   7 2.06688 1.40756   1
 -12  -1   7 0.63079 1.89024   4
 -12   1   7 0.18784 2.47653   4
 -12   1   7 1.32767 2.29430   2
 -11  -1   7 114.276 7.54204   1
 -11  -1   7 114.516 10.2744   1
 -11  -1   7 90.0617 9.02406   4
  11   1  -7 113.641 10.4942   1
 -11   1   7 126.372 10.0145   2
 -10  -1   7 21.4351 3.10208   1
 -10  -1   7 22.4743 4.76829   4
 -10   1   7 15.2297 3.97789   2
 -10   1   7 12.0307 4.08119   4
  -9  -1   7 28.2098 3.16148   1
  -9  -1   7 29.8466 5.67092   4
  -9   1   7 14.2545 3.30722   2
  -9   1   7 20.8678 5.31043   4
  -8  -1   7 134.952 11.9019   4
  -8  -1   7 125.443 9.22165   1
  -8   1   7 146.784 13.3874   4
  -8   1   7 122.614 12.9172   2
   8   1  -7 136.981 11.8236   1
  -7  -1   7 194.111 15.2943   1
   7  -1  -7 169.993 12.1140   1
  -7  -1   7 179.410 11.3726   4
  -7  -1   7 161.442 10.9868   1
   7  -1  -7 180.424 17.8145   1
  -7   1   7 172.441 12.4637   1
   7   1  -7 155.117 14.4547   1
   7   1  -7 190.452 13.0995   1
  -7   1   7 192.933 14.9167   1
  -7   1   7 199.088 12.3047   4
  -7   1   7 164.630 13.3432   2
  -6  -1   7 174.187 10.3315   1
  -6  -1   7 164.822 12.9244   1
   6  -1  -7 164.121 11.3093   1
   6  -1  -7 168.016 14.4515   1
  -6   1   7 162.688 14.3153   1
  -6   1   7 148.939 10.2693   4
   6   1  -7 166.997 13.6107   1
   6   1  -7 172.918 12.4537   1
  -6   1   7 165.499 9.32787   2
  -5  -1   7 592.533 39.1610   3
  -5  -1   7 640.606 52.7539   1
   5  -1  -7 689.334 56.4544   1
  -5  -1   7 629.714 34.3074   1
   5  -1  -7 593.500 54.1900   1
   5   1  -7 646.301 39.4808   1
   5   1  -7 582.944 39.4015   2
  -5   1   7 663.879 48.7051   1
  -5   1   7 641.475 42.9143   4
   5   1  -7 657.681 56.8580   1
  -5   1   7 611.575 34.7274   2
   4  -1  -7 71.5036 6.02745   1
  -4  -1   7 76.6599 5.22907   3
   4  -1  -7 82.1084 6.64100   1
   4  -1  -7 67.0493 5.62674   2
  -4  -1   7 76.9346 6.38633   1
  -4  -1   7 74.4305 5.03124   1
  -4   1   7 79.1097 6.28382   1
  -4   1   7 67.8096 5.14603   4
   4   1  -7 75.1047 5.20548   1
  -4   1   7 70.7056 5.36447   2
   4   1  -7 69.2523 6.08638   1
  -4   1   7 71.6038 5.34773   1
   4   1  -7 71.2207 7.01270   2
  -3  -1   7 549.257 35.0509   3
  -3  -1   7 562.106 35.8365   1
   3  -1  -7 588.839 35.6069   1
   3  -1  -7 515.856 37.5266   1
  -3  -1   7 565.059 39.1325   1
  -3   1   7 526.704 32.3554   4
   3   1  -7 544.928 32.4193   2
  -3   1   7 575.937 32.7359   1
  -3   1   7 515.203 30.0672   1
  -3   1   7 566.924 29.1070   2
   3   1  -7 566.370 43.8654   1
   3   1  -7 531.158 32.3944   1
  -2  -1   7 516.077 42.5427   3
   2  -1  -7 580.608 33.0577   1
  -2  -1   7 553.962 30.3964   1
   2  -1  -7 499.588 34.9819   1
  -2  -1   7 533.973 29.4963   1
  -2   1   7 548.393 32.0137   4
  -2   1   7 568.087 31.9387   2
  -2   1   7 557.942 31.7651   1
   2   1  -7 580.607 47.4361   1
  -2   1   7 536.004 38.6328   1
   2   1  -7 537.374 29.4431   1
  -1  -1   7 110.507 8.27490   1
   1  -1  -7 116.678 8.69074   1
   1  -1  -7 118.700 7.51846   1
  -1  -1   7 123.162 7.74651   1
   1   1  -7 125.116 7.84864   1
   1   1  -7 116.300 7.94590   1
  -1   1   7 108.415 7.02901   2
  -1   1   7 117.953 8.66856   1
  -1   1   7 105.631 8.45998   1
   0  -1  -7 203.770 11.5604   1
   0  -1   7 174.515 11.3279   1
   0  -1  -7 198.501 15.2577   1
   0  -1   7 190.637 13.3432   1
   0   1  -7 183.211 11.3209   1
   0   1  -7 169.612 10.5242   1
   0   1   7 188.030 12.1808   1
   0   1   7 200.509 13.5872   1
  -1  -1  -7 77.3587 6.29032   1
   1  -1   7 79.2235 6.40950   1
   1  -1   7 94.4691 5.96113   1
  -1  -1  -7 95.4952 6.43316   1
  -1   1  -7 86.2705 6.39089   1
   1   1   7 88.7353 7.57930   1
   1   1   7 100.371 7.46123   1
  -1   1  -7 88.4084 6.45549   1
   2  -1   7 421.023 27.9883   1
  -2  -1  -7 427.944 32.0404   1
  -2  -1  -7 446.027 24.4242   1
   2  -1   7 447.990 29.5042   1
  -2   1  -7 415.344 23.9649   1
  -2   1  -7 398.543 22.4126   1
  -2   1  -7 418.869 24.9680   2
   2   1   7 429.383 27.3193   1
   2   1   7 413.804 26.9132   1
   3  -1   7 453.332 33.0086   1
   3  -1   7 479.159 26.3341   1
  -3  -1  -7 420.929 32.8232   1
  -3  -1  -7 487.776 27.4525   1
  -3   1  -7 459.491 25.8368   2
  -3   1  -7 494.945 27.7910   1
  -3   1  -7 500.280 28.9610   1
   3   1   7 476.547 29.6368   1
   3   1   7 462.224 46.1640   1
   4  -1   7 94.9075 8.33126   1
  -4  -1  -7 80.3730 6.16019   1
  -4  -1  -7 101.698 7.02835   1
  -4   1  -7 99.1250 6.74361   1
   4   1   7 107.017 9.08210   1
  -4   1  -7 85.7759 6.64064   1
  -4   1  -7 101.435 5.66770   2
  -5  -1  -7 801.357 44.0883   1
  -5  -1  -7 814.005 44.5544   1
  -5  -1  -7 788.189 46.6449   3
   5  -1   7 746.679 49.7332   1
  -5   1  -7 825.641 52.8650   1
  -5   1  -7 842.282 43.4918   2
   5   1   7 742.086 46.8306   1
  -5   1  -7 824.571 46.0389   1
   6  -1   7 192.433 15.6116   2
   6  -1   7 163.571 14.6398   1
  -6  -1  -7 191.397 12.2969   3
  -6  -1  -7 195.149 10.8440   1
  -6   1  -7 190.323 12.3260   1
  -6   1  -7 194.192 12.7248   1
  -6   1  -7 185.252 11.2641   2
   7  -1   7 198.190 18.2918   1
  -7  -1  -7 189.250 11.7675   1
   7  -1   7 187.595 15.1806   2
  -7  -1  -7 189.126 11.7022   3
  -7   1  -7 205.144 12.0971   1
  -7   1  -7 205.606 12.7132   2
   7   1   7 182.174 17.8098   1
  -7   1  -7 204.339 14.3422   1
  -8  -1  -7 196.128 14.1889   1
   8  -1   7 200.871 12.2820   2
   8  -1   7 160.004 20.2784   1
  -8   1  -7 203.794 14.7554   1
  -8   1  -7 211.779 13.6980   2
  -8   1  -7 199.199 14.9903   1
   8   1   7 171.132 20.0501   1
   9  -1   7 55.4222 5.65014   2
   9  -1   7 45.8075 9.10459   1
  -9   1  -7 68.0990 5.72205   1
   9   1   7 52.0414 8.33645   1
  -9   1  -7 69.4527 9.22236   1
 -10  -1  -7 45.6684 5.18531   1
  10  -1   7 45.3253 7.46993   1
 -10   1  -7 55.7659 5.38255   1
  10   1   7 44.5298 7.66201   1
  11  -1   7 80.9102 9.18496   1
 -11  -1  -7 57.9208 7.98712   1
  11  -1   7 60.4252 8.68311   3
 -11   1  -7 76.4628 7.84152   1
  11   1   7 98.4356 13.9180   1
  12  -1   7 9.22425 3.41836   1
  12  -1   7 2.30848 2.01979   3
 -12  -1  -7 5.62256 2.41403   1
  12   1   7 2.99216 5.29418   1
 -13  -1  -7 47.8335 6.82028   1
  13  -1   7 54.6301 6.47858   3
  13  -1   7 55.1092 8.11161   1
 -13   1  -7 68.5087 7.03729   1
  13   1   7 51.8710 10.8768   1
  14  -1   7 65.5927 7.45097   3
 -14  -1  -7 56.9804 8.41298   1
 -14   1  -7 85.5527 8.92749   1
  14   1   7 83.7298 11.9251   1
  15  -1   7 56.8533 7.20149   3
 -15   1  -7 74.9779 8.28883   1
 -16  -1  -7 7.67031 4.36581   1
  16  -1   7 2.56901 2.58565   3
 -16   1  -7 6.27054 2.95035   1
  17  -1   7 38.8162 4.18552   3
 -17   1  -7 16.9077 3.88770   1
 -18  -1  -7 8.21609 5.22267   1
  18  -1   7 5.92935 3.13935   3
 -18   1  -7 1.69086 4.35313   1
  19  -1   7 74.2177 8.00362   3
 -19  -1  -7 64.7728 9.48073   1
 -19   1  -7 79.0112 11.3210   1
  18  -2  -7 32.8063 5.57722   3
 -18   2   7 18.4783 5.00493   2
 -17  -2   7 7.12820 2.89643   4
  17  -2  -7 4.56791 3.93685   3
 -17   2   7 19.9303 6.22495   2
 -16  -2   7 22.3325 5.02554   4
 -16   2   7 23.0026 4.85322   2
 -15  -2   7 20.8517 3.58264   4
 -15  -2   7 18.0736 2.83620   1
 -15   2   7 24.5924 4.88445   2
 -14  -2   7 8.49835 2.64037   1
 -14   2   7 2.92040 3.16145   2
 -13  -2   7 10.7892 2.54679   4
 -13  -2   7 6.95323 2.56649   1
 -13   2   7 1.72956 2.02400   2
 -12  -2   7 48.3901 7.75118   4
 -12  -2   7 59.7042 5.61239   1
 -12   2   7 48.0017 5.56441   2
 -11  -2   7 4.35900 2.53689   1
 -11  -2   7 3.91435 2.41215   4
 -11   2   7 3.46101 2.40235   2
  11   2  -7 2.95218 1.68417   1
  11   2  -7 0.77400 2.07051   1
 -10  -2   7 84.8074 7.56854   4
 -10  -2   7 89.1964 6.81860   1
 -10  -2   7 94.3494 9.72173   1
 -10   2   7 87.5086 7.52156   2
 -10   2   7 74.2367 4.45656   1
  10   2  -7 76.1307 11.3967   1
  10   2  -7 81.8360 8.58178   1
  -9  -2   7 121.769 14.9074   1
   9  -2  -7 120.312 12.1784   1
  -9  -2   7 118.356 9.01309   1
  -9  -2   7 129.304 8.09675   4
   9  -2  -7 106.214 10.7764   1
  -9   2   7 112.294 7.51065   1
  -9   2   7 84.6650 10.0060   1
   9   2  -7 95.1793 10.6796   1
   9   2  -7 104.912 10.5878   1
  -9   2   7 120.380 6.99392   2
   8  -2  -7 154.143 13.2638   1
  -8  -2   7 175.682 13.9557   1
   8  -2  -7 146.453 11.9089   1
  -8  -2   7 163.460 10.7083   1
  -8   2   7 148.831 11.4870   2
   8   2  -7 132.084 10.6815   1
  -8   2   7 161.359 9.82510   4
  -8   2   7 139.904 13.7998   1
  -7  -2   7 63.9228 4.77091   1
  -7  -2   7 45.6279 6.06609   1
   7  -2  -7 58.4719 5.29174   1
  -7   2   7 40.4888 4.71285   1
  -7   2   7 55.7915 4.37696   2
  -7   2   7 52.3920 5.02201   4
   7   2  -7 43.5013 5.07784   1
  -6  -2   7 142.787 15.1164   1
   6  -2  -7 145.686 17.0579   1
  -6  -2   7 163.199 9.59784   1
  -6   2   7 157.078 13.5514   4
  -6   2   7 139.269 11.3411   2
  -6   2   7 161.440 14.6715   1
  -6   2   7 145.074 9.01771   1
   6   2  -7 172.450 10.7099   1
  -5  -2   7 65.1237 7.39662   1
  -5  -2   7 77.2839 5.41603   1
   5  -2  -7 68.3561 6.08908   1
  -5   2   7 75.9519 4.85608   1
  -5   2   7 73.9696 6.20836   1
  -5   2   7 56.2455 4.52733   4
   5   2  -7 74.1677 6.28621   1
  -5   2   7 64.1984 5.01471   2
   4  -2  -7 89.4736 5.57525   1
  -4  -2   7 70.1652 5.92783   1
  -4  -2   7 85.6156 7.27548   1
  -4   2   7 73.1089 4.95030   1
  -4   2   7 80.5604 7.35756   2
  -4   2   7 84.5875 6.10595   1
   4   2  -7 82.8314 7.57862   1
  -4   2   7 71.3154 5.38596   4
   3  -2  -7 291.195 18.4248   1
   3  -2  -7 268.325 18.9956   4
  -3  -2   7 238.716 16.5033   1
  -3  -2   7 273.839 17.9077   1
  -3   2   7 261.409 15.6727   4
  -3   2   7 302.188 20.5683   1
  -3   2   7 303.017 18.3132   2
  -3   2   7 267.872 19.2358   1
   3   2  -7 283.716 18.5436   1
  -2  -2   7 352.792 24.6516   1
  -2  -2   7 311.718 18.6671   1
   2  -2  -7 253.793 25.4092   1
  -2   2   7 298.155 16.6056   4
   2   2  -7 301.976 17.9040   1
  -2   2   7 272.350 20.1927   1
  -2   2   7 249.957 18.2076   2
  -2   2   7 284.271 20.4795   1
   1  -2  -7 54.8209 5.10964   1
  -1  -2   7 48.8404 4.61320   1
  -1  -2   7 43.9121 5.30546   1
   1   2  -7 50.4130 5.75325   1
  -1   2   7 50.6535 5.69245   1
  -1   2   7 41.8379 3.85928   4
  -1   2   7 48.8746 4.35082   1
   0  -2  -7 70.8926 6.02123   1
   0  -2   7 74.8075 5.70456   1
   0  -2   7 66.3599 6.06702   1
   0   2   7 82.9871 6.62502   1
   0   2  -7 74.7151 5.77484   1
   0   2   7 70.5107 7.00287   1
   0   2   7 83.7687 5.19437   4
  -1  -2  -7 58.6116 5.15313   1
   1  -2   7 61.9032 5.10334   1
   1   2   7 57.8096 5.14192   1
   1   2   7 54.0558 6.56053   1
  -1   2  -7 73.4928 6.03380   1
   1   2   7 64.5228 3.89251   4
  -2  -2  -7 424.249 23.8162   1
   2  -2   7 377.503 22.6688   1
   2   2   7 417.008 27.2645   1
  -2   2  -7 401.995 23.7467   1
   2   2   7 406.196 23.2329   4
   3  -2   7 236.764 14.1139   1
  -3  -2  -7 225.712 15.9438   1
  -3   2  -7 271.423 16.0950   1
   3   2   7 261.910 17.4717   1
   3   2   7 279.771 16.7558   4
   4  -2   7 40.5288 5.49955   1
  -4  -2  -7 48.3740 4.71322   1
   4   2   7 43.6936 4.72383   4
  -4   2  -7 34.7215 3.21901   2
  -4   2  -7 37.2576 5.03851   1
   4   2   7 41.1630 7.02990   1
  -5  -2  -7 53.2248 6.01174   1
   5  -2   7 73.5794 6.28371   1
   5   2   7 57.5581 6.49692   1
  -5   2  -7 57.1747 4.60315   1
   6  -2   7 169.528 13.4368   1
  -6  -2  -7 202.751 11.9994   1
   6   2   7 191.857 14.7766   1
  -6   2  -7 199.617 11.5607   2
  -6   2  -7 181.597 11.5056   1
   7  -2   7 50.2231 5.22946   1
  -7  -2  -7 38.6601 5.73749   1
   7   2   7 55.3969 7.55268   1
  -7   2  -7 48.3208 4.34112   2
  -7   2  -7 49.0169 5.17995   1
   8  -2   7 110.085 11.6512   1
  -8  -2  -7 102.156 10.3760   1
   8   2   7 117.319 11.2175   1
  -8   2  -7 91.4635 8.82866   2
  -8   2  -7 100.261 10.0200   1
   8   2   7 101.019 14.8345   4
   9  -2   7 104.442 8.91880   1
  -9  -2  -7 67.6011 9.35584   1
   9   2   7 114.111 12.1836   1
  -9   2  -7 102.053 9.12255   2
  -9   2  -7 99.5464 7.75689   1
   9   2   7 87.7124 9.84290   4
 -10  -2  -7 43.7021 9.37578   1
  10  -2   7 54.8572 9.06571   1
  10   2   7 54.6450 7.68481   4
 -10   2  -7 47.2247 7.33494   1
 -10   2  -7 43.4006 6.88545   2
  10   2   7 64.6263 17.1684   1
 -11  -2  -7 13.2247 4.19382   1
  11   2   7 1.32285 4.46458   1
 -11   2  -7 4.64248 2.44885   1
  12  -2   7 52.6134 7.68384   1
 -12   2  -7 76.7039 6.85825   1
 -12   2  -7 81.9331 6.68650   2
  12   2   7 96.6213 11.4985   1
 -13  -2  -7 20.2034 6.01755   1
  13  -2   7 20.9520 5.15198   1
  13   2   7 10.1902 5.97890   1
 -13   2  -7 16.9627 3.17481   2
 -13   2  -7 18.1261 3.53333   1
 -14  -2  -7 14.3271 4.39982   1
  14   2   7 25.0476 8.22590   1
 -14   2  -7 15.3655 3.35763   2
 -15  -2  -7 20.5736 5.82336   1
 -15   2  -7 29.9344 5.46358   1
 -16  -2  -7 11.4010 5.08181   1
  16  -2   7 19.8502 3.53719   3
 -16   2  -7 18.4549 4.54887   1
 -17  -2  -7 40.6279 8.20723   1
  17  -2   7 35.1418 5.10696   3
 -17   2  -7 21.6430 5.31157   1
 -18  -2  -7 4.77365 5.00843   1
  18  -2   7 12.8219 3.74673   3
 -18   2  -7 16.8592 5.44590   1
 -18   3   7 3.72806 4.28519   2
 -17   3   7 63.8977 8.46688   2
 -16  -3   7 6.66597 3.43631   1
 -16  -3   7 6.27538 3.38992   4
 -16   3   7 26.6669 5.56072   2
 -15  -3   7 5.36271 2.77120   4
 -15  -3   7 10.6390 4.33902   1
 -15   3   7 -4.8818 3.27062   2
 -14  -3   7 10.9097 3.73282   4
 -14  -3   7 13.2418 3.62435   1
 -14   3   7 13.9444 4.22400   2
 -13  -3   7 54.8958 8.58163   4
 -13  -3   7 52.2066 6.14498   1
 -13   3   7 49.1727 6.86472   2
 -12  -3   7 147.673 12.7145   4
 -12  -3   7 119.040 11.0812   1
 -12   3   7 149.759 10.3317   1
 -12   3   7 173.744 14.7945   2
 -11  -3   7 77.6197 7.41346   1
 -11  -3   7 59.5541 6.90922   4
  11   3  -7 56.6362 7.47111   1
 -11   3   7 63.6762 6.50630   2
 -11   3   7 65.3644 7.87805   1
 -10  -3   7 144.057 13.6265   1
 -10  -3   7 153.507 13.1138   4
 -10   3   7 137.150 14.1017   1
 -10   3   7 153.405 13.1079   2
  10   3  -7 157.881 12.3983   1
  -9  -3   7 88.6544 10.1550   1
  -9  -3   7 78.9601 10.3147   1
   9  -3  -7 85.0650 10.8627   1
  -9   3   7 70.5638 7.78193   1
  -9   3   7 55.4973 4.89521   1
   9   3  -7 60.4792 7.96760   1
  -9   3   7 69.4434 6.72375   2
   8  -3  -7 34.0222 5.04116   1
  -8  -3   7 25.1955 4.37983   1
  -8  -3   7 27.0020 6.34727   1
  -8   3   7 38.3509 6.44701   1
   8   3  -7 42.2058 6.35620   1
  -8   3   7 31.4766 3.86400   1
  -7  -3   7 64.5335 8.08311   1
  -7  -3   7 84.8939 6.81093   1
   7  -3  -7 82.8648 6.92986   1
  -7   3   7 59.1550 7.09729   1
  -7   3   7 62.5312 4.91123   1
  -7   3   7 68.2590 6.81572   2
   7   3  -7 64.8128 7.69140   1
   6  -3  -7 57.5728 6.19473   1
  -6  -3   7 75.5369 6.44106   1
   6   3  -7 47.1627 6.94236   1
  -6   3   7 64.4675 7.17690   2
  -6   3   7 57.4875 6.77913   1
  -6   3   7 62.6920 5.94577   1
   5  -3  -7 75.9879 6.65594   1
  -5  -3   7 54.1202 5.63620   1
  -5   3   7 62.8710 8.64513   1
  -5   3   7 66.3141 6.52244   2
   5   3  -7 64.7881 6.80270   1
  -5   3   7 75.2052 5.81482   1
   4  -3  -7 38.0860 4.91833   1
  -4  -3   7 43.7635 4.51016   1
   4   3  -7 30.5247 5.42529   1
  -4   3   7 44.4289 4.82128   1
  -4   3   7 32.2709 5.65204   1
  -4   3   7 47.0735 4.93599   2
  -3  -3   7 28.8621 3.87887   1
   3  -3  -7 23.5433 4.85494   1
   3   3  -7 27.7788 4.31873   1
  -3   3   7 32.7523 3.68494   1
  -3   3   7 28.1778 6.07751   1
   2  -3  -7 96.4362 7.78160   1
  -2  -3   7 84.9994 6.99401   1
  -2   3   7 98.0743 8.66335   1
   2   3  -7 103.753 8.76943   1
  -2   3   7 83.6031 8.24949   1
  -1  -3   7 21.3575 4.27123   1
   1  -3  -7 22.8344 3.63385   1
   1  -3  -7 20.2650 1.84008   4
  -1   3   7 19.1083 3.21893   1
  -1   3   7 14.0698 4.36634   1
   1   3  -7 18.5911 3.66102   1
   0  -3  -7 302.534 20.4674   1
   0  -3   7 364.799 18.6604   1
   0   3  -7 360.369 22.6060   1
   0   3   7 324.494 20.4000   1
  -1  -3  -7 42.7072 6.17114   1
   1  -3   7 34.1573 3.88473   1
  -1   3  -7 19.4155 5.14131   1
   2  -3   7 132.542 9.69390   1
  -2  -3  -7 136.588 9.94417   1
   2   3   7 125.323 11.7771   1
  -2   3  -7 141.833 10.9027   1
  -3  -3  -7 71.8732 5.99719   1
   3  -3   7 50.9130 5.19271   1
  -3   3  -7 65.9785 7.02851   1
  -4  -3  -7 29.7346 4.19582   1
   4  -3   7 31.0993 3.47718   1
  -4   3  -7 37.4261 3.93648   1
   4   3   7 30.9797 5.70322   1
   5  -3   7 40.6072 6.09362   1
  -5  -3  -7 53.7767 6.20864   1
  -5   3  -7 47.9357 5.19485   1
   5   3   7 45.7212 7.81897   1
  -5   3  -7 31.9281 4.53014   2
   6  -3   7 74.3910 7.55544   1
  -6  -3  -7 85.3586 9.08677   1
  -6   3  -7 85.6580 6.88572   1
  -6   3  -7 76.7626 8.63627   2
   6   3   7 91.2240 9.82860   1
  -7  -3  -7 24.9016 4.84648   1
   7  -3   7 37.2317 5.16559   1
  -7   3  -7 33.3992 5.61892   1
   7   3   7 35.3997 8.08380   1
  -7   3  -7 26.6821 3.86307   2
  -8  -3  -7 53.6383 5.68615   1
   8  -3   7 37.2049 4.79832   1
   8   3   7 31.4954 7.13186   1
  -8   3  -7 27.6413 4.25095   1
   9  -3   7 40.9673 6.41412   1
  -9  -3  -7 50.3603 7.29093   1
  -9   3  -7 37.4509 5.43562   1
   9   3   7 20.8538 8.18964   1
  -9   3  -7 34.1965 4.56184   2
  10  -3   7 109.812 14.4072   1
 -10  -3  -7 128.291 14.1797   1
 -10   3  -7 105.340 12.0772   2
 -10   3  -7 108.867 9.92135   1
  10   3   7 129.665 17.1764   1
 -11  -3  -7 68.8682 9.31481   1
  11  -3   7 71.1541 8.80137   1
  11   3   7 66.5496 11.6362   1
 -11   3  -7 88.4248 7.94572   1
 -11   3  -7 78.6193 8.62364   2
  12  -3   7 124.788 11.9746   1
 -12  -3  -7 100.923 14.7138   1
  12   3   7 115.507 17.1544   1
 -12   3  -7 110.681 15.6633   2
 -12   3  -7 126.190 12.7349   1
 -13  -3  -7 79.4088 12.5407   1
 -13   3  -7 75.3305 8.76068   2
 -13   3  -7 83.5577 8.93674   1
  13   3   7 66.0930 11.8303   1
 -14  -3  -7 33.2300 8.16069   1
 -14   3  -7 18.4474 3.89452   1
  14   3   7 35.3862 11.1834   1
 -14   3  -7 21.3903 3.24796   2
 -15  -3  -7 -0.1400 4.80119   1
 -15   3  -7 0.21793 2.63354   2
 -15   3  -7 5.13720 4.57021   1
 -16  -3  -7 26.1147 8.29194   1
 -16   3  -7 10.5622 4.49156   1
 -16   3  -7 16.3198 3.92834   2
 -17  -3  -7 23.0048 10.5629   1
 -17   3  -7 22.4526 7.31006   1
 -18   3  -7 3.13803 4.10712   1
 -16  -4   7 39.2145 8.58170   1
 -16   4   7 7.42167 4.47598   2
 -15  -4   7 3.88285 4.40857   1
 -15   4   7 9.19057 4.26131   2
 -14  -4   7 9.24178 5.17132   1
 -14   4   7 3.70361 3.49248   2
 -13  -4   7 11.5783 4.22679   1
 -13  -4   7 14.9288 4.50332   4
 -13   4   7 8.74782 5.04051   2
 -13   4   7 13.3347 4.19051   1
 -12  -4   7 21.5261 5.95236   1
 -12  -4   7 16.9171 3.26598   4
 -12   4   7 25.1647 5.67432   2
 -11  -4   7 123.235 10.9507   4
 -11  -4   7 144.895 13.5178   1
 -11   4   7 102.194 10.9477   1
 -11   4   7 141.301 10.8671   2
 -10  -4   7 43.9058 6.99542   1
 -10  -4   7 46.7166 4.86338   4
 -10   4   7 26.8468 5.77733   1
  10   4  -7 34.2675 6.91693   1
  -9  -4   7 8.89190 4.76384   1
  -9   4   7 16.7055 4.92030   1
   9   4  -7 16.2547 5.89407   1
  -8  -4   7 42.2205 6.50354   1
   8  -4  -7 61.5724 7.87098   1
  -8   4   7 59.6651 8.21574   1
   8   4  -7 48.1374 8.82107   1
  -8   4   7 50.4178 6.46677   2
  -7  -4   7 151.058 12.6308   1
   7  -4  -7 128.202 10.1290   1
   7   4  -7 161.601 13.2726   1
  -7   4   7 153.093 11.1984   2
  -7   4   7 121.871 11.1794   1
  -6  -4   7 41.5729 6.48928   1
   6  -4  -7 34.6096 6.92347   1
   6   4  -7 31.8030 8.46965   1
  -6   4   7 33.2442 5.64469   2
  -6   4   7 49.9200 8.59798   1
   5  -4  -7 52.6690 6.95591   1
  -5  -4   7 37.8621 6.34121   1
  -5   4   7 22.0036 5.74990   1
  -5   4   7 30.7684 6.11024   2
   5   4  -7 20.8894 5.79068   1
  -4  -4   7 21.4340 4.82931   1
   4  -4  -7 11.4189 5.30411   1
  -4   4   7 21.9166 6.63342   1
   4   4  -7 12.7749 5.50704   1
  -4   4   7 20.6772 6.29441   2
   3  -4  -7 95.3954 9.27530   1
  -3  -4   7 77.7027 7.47950   1
   3   4  -7 78.6174 10.2752   1
  -3   4   7 78.7783 9.78813   1
  -2  -4   7 59.1595 6.61009   1
   2  -4  -7 49.7797 8.06705   1
   2   4  -7 45.7963 7.72156   1
   2   4  -7 52.1777 6.90501   1
  -1  -4   7 84.3083 7.77359   1
   1  -4  -7 92.5596 8.95375   1
  -1   4   7 95.7961 9.90404   1
   1   4  -7 68.2983 8.15996   1
   0  -4  -7 30.0143 5.30534   1
   0  -4  -7 26.1646 2.37472   4
   0  -4   7 34.5112 5.31021   1
   0   4  -7 26.4838 5.82262   1
   0   4   7 19.8554 6.18098   1
   1  -4   7 100.639 8.38211   1
  -1  -4  -7 104.881 10.1256   1
   1   4   7 96.7422 9.19814   1
  -1   4  -7 93.9104 8.38831   1
   2  -4   7 90.1817 8.21399   1
  -2  -4  -7 100.298 9.90510   1
  -2   4  -7 115.120 10.5365   1
   2   4   7 124.333 13.0069   1
   3  -4   7 71.7873 8.54319   1
  -3  -4  -7 69.9551 9.05404   1
   3   4   7 62.1833 7.99719   1
  -3   4  -7 83.6870 8.44133   1
  -4  -4  -7 36.8791 6.72822   1
   4  -4   7 31.8958 4.94574   1
   4   4   7 17.9881 5.97077   1
  -4   4  -7 28.4548 5.75087   1
   5  -4   7 58.6733 7.65152   1
  -5  -4  -7 71.5053 8.14103   1
   5   4   7 67.5341 9.46183   1
  -5   4  -7 81.9067 8.27559   1
   6  -4   7 76.8712 7.67972   1
  -6  -4  -7 77.8941 8.30271   1
  -6   4  -7 77.4287 8.14250   1
   6   4   7 77.5120 12.2427   1
  -6   4  -7 98.4624 9.78530   2
  -7  -4  -7 127.209 11.7923   1
   7  -4   7 108.733 12.0249   1
  -7   4  -7 120.014 11.6898   1
  -7   4  -7 110.715 8.74992   2
   7   4   7 101.499 11.1403   1
  -8  -4  -7 48.9867 8.67048   1
   8  -4   7 47.9934 5.75643   1
  -8   4  -7 68.0454 7.98241   1
   8   4   7 56.7833 11.7967   1
  -8   4  -7 44.6774 7.49172   2
  -9  -4  -7 4.16820 4.69480   1
   9  -4   7 20.0543 4.83744   1
   9   4   7 18.3146 8.36591   1
  -9   4  -7 4.77303 2.56001   2
  -9   4  -7 -0.7325 2.78902   1
  10  -4   7 15.1470 5.41835   1
 -10  -4  -7 -2.0155 4.53293   1
 -10   4  -7 13.2488 5.42341   1
  10   4   7 26.4902 10.8826   1
 -10   4  -7 21.4645 5.73649   2
 -11  -4  -7 65.8464 11.7382   1
  11  -4   7 83.4823 10.3052   1
 -11   4  -7 67.1726 9.86867   1
 -11   4  -7 89.1927 11.9867   2
  11   4   7 68.3952 11.8201   1
 -12  -4  -7 19.4414 5.69919   1
  12   4   7 13.8050 7.91579   1
 -12   4  -7 22.1366 5.13479   1
 -12   4  -7 18.3682 4.54304   2
 -13  -4  -7 49.8115 9.69598   1
 -13   4  -7 54.9992 6.83192   1
 -13   4  -7 71.3410 8.32018   2
  13   4   7 46.1060 11.4921   1
 -14  -4  -7 4.72159 4.94749   1
 -14   4  -7 3.92118 2.79178   2
 -14   4  -7 8.29271 4.44133   1
  14   4   7 0.38210 6.22652   1
 -15  -4  -7 7.84050 6.98647   1
 -15   4  -7 5.78053 3.78737   1
 -15   4  -7 7.06347 3.74320   2
 -16  -4  -7 37.1539 9.69479   1
 -16   4  -7 29.5863 5.69803   2
 -16   4  -7 22.0254 5.07833   1
 -14  -5   7 16.8772 6.57893   1
 -14   5   7 7.21609 3.78771   2
 -13  -5   7 36.8865 8.08289   1
 -13   5   7 29.6996 4.67710   2
 -13   5   7 33.9192 7.25666   1
 -12  -5   7 43.5277 8.82181   1
 -12   5   7 34.8750 5.27653   1
 -12   5   7 39.1351 7.85911   2
 -11  -5   7 10.3960 5.50633   1
 -11   5   7 17.0313 4.80336   1
 -11   5   7 2.65461 3.60829   2
 -10  -5   7 33.9807 8.32911   1
 -10   5   7 25.2186 6.17002   1
 -10   5   7 32.7940 6.09284   2
  -9  -5   7 -1.6379 4.49308   1
  -9   5   7 11.0170 6.00379   1
  -9   5   7 10.5308 4.73870   2
   9   5  -7 3.14269 5.52947   1
  -8  -5   7 2.83801 4.89080   1
  -8   5   7 7.49333 4.25559   2
  -8   5   7 0.98922 4.53462   1
   8   5  -7 -2.2289 5.83619   1
  -7  -5   7 22.4174 6.84060   1
  -7   5   7 26.8758 4.56569   2
  -7   5   7 19.4859 7.52873   1
   6  -5  -7 28.5177 6.20226   1
  -6  -5   7 20.9397 6.01006   1
  -6   5   7 28.7720 6.18880   2
  -6   5   7 18.3631 7.02774   1
  -5  -5   7 86.8699 9.62576   1
   5  -5  -7 98.1068 14.2254   1
   5   5  -7 73.1891 12.2144   1
  -5   5   7 73.1347 9.18023   1
  -5   5   7 82.9288 8.90304   2
  -4  -5   7 59.0328 9.74727   1
   4  -5  -7 52.9390 7.59218   1
   4   5  -7 43.1003 8.00458   1
  -4   5   7 50.9079 7.79988   1
   3  -5  -7 67.1836 8.36368   1
  -3  -5   7 73.8771 8.09360   1
  -3   5   7 34.9151 7.90644   1
  -2  -5   7 145.695 14.5407   1
   2  -5  -7 163.572 14.4054   1
   2   5  -7 126.041 15.3009   1
   2   5  -7 178.003 13.5741   1
  -2   5   7 151.701 13.3034   1
   1  -5  -7 12.8322 5.49544   1
  -1  -5   7 17.5259 4.88018   1
   1   5  -7 17.8081 6.21376   1
  -1   5   7 6.57535 5.44203   1
   0  -5   7 38.3681 6.17509   1
   0  -5  -7 30.9223 7.06310   1
   0   5   7 55.9843 11.5852   1
   0   5  -7 39.5164 6.75273   1
   1  -5   7 21.8198 4.70982   1
  -1   5  -7 18.7197 5.37072   1
   1   5   7 16.2836 5.72816   1
  -2  -5  -7 86.6334 11.9930   1
   2  -5   7 113.573 11.5949   1
  -2   5  -7 112.383 12.3762   1
   2   5   7 81.1867 12.5016   1
   3  -5   7 43.5574 7.24756   1
  -3  -5  -7 62.2137 11.7096   1
   3   5   7 34.2821 7.58965   1
   4  -5   7 47.9669 7.17865   1
  -4  -5  -7 40.7658 8.89079   1
  -4   5  -7 53.6279 8.20147   1
   4   5   7 71.0450 12.6627   1
   5  -5   7 43.4788 7.23529   1
  -5  -5  -7 34.9374 7.75972   1
   5   5   7 69.5419 14.6941   1
  -5   5  -7 51.7931 8.09201   1
   6  -5   7 36.8292 6.34527   1
  -6   5  -7 50.6981 6.91387   1
   6   5   7 54.6434 11.8275   1
  -6   5  -7 47.4458 7.07166   2
  -7  -5  -7 10.1300 7.29841   1
   7  -5   7 18.7433 5.35604   1
  -7   5  -7 4.24067 5.40189   1
   7   5   7 5.92868 6.20849   1
   8  -5   7 22.9877 5.46280   1
  -8  -5  -7 36.2886 7.56776   1
  -8   5  -7 28.5905 5.84077   1
   8   5   7 30.2818 9.65932   1
  -8   5  -7 16.2747 3.73661   2
  -9  -5  -7 -2.1682 4.77407   1
   9  -5   7 -3.6074 2.80143   1
  -9   5  -7 5.87953 4.55204   1
  -9   5  -7 8.32097 3.74977   2
   9   5   7 6.71796 7.73286   1
 -10  -5  -7 27.2487 8.86160   1
  10  -5   7 14.0343 5.61526   1
 -10   5  -7 17.5266 5.65543   1
  10   5   7 26.8960 9.03820   1
 -10   5  -7 23.0682 4.23149   2
 -11  -5  -7 4.54893 7.33327   1
 -11   5  -7 9.44811 3.88059   2
  11   5   7 20.2130 11.4339   1
 -11   5  -7 15.1012 5.04274   1
 -12  -5  -7 23.8897 8.05501   1
 -12   5  -7 46.3567 6.78896   1
  12   5   7 44.2699 11.0111   1
 -12   5  -7 29.4797 5.13947   2
 -13  -5  -7 30.3340 8.66907   1
  13   5   7 26.3016 11.4107   1
 -13   5  -7 25.2167 4.96211   2
 -13   5  -7 20.2861 6.41263   1
 -14  -5  -7 16.0556 7.08585   1
 -14   5  -7 25.7185 5.07464   1
 -14   5  -7 24.2885 4.84858   2
 -11  -6   7 5.23623 5.82940   1
 -11   6   7 20.1572 6.91091   1
 -11   6   7 33.1083 7.74280   2
 -10  -6   7 2.00520 4.84561   1
 -10   6   7 8.19937 5.52235   2
 -10   6   7 3.46273 6.84745   1
  -9  -6   7 3.99177 4.98798   1
  -9   6   7 12.9647 5.33505   2
   9   6  -7 8.72543 7.32017   1
  -8  -6   7 38.9783 9.80767   1
  -8   6   7 25.7444 6.26707   2
  -8   6   7 35.2545 9.33501   1
  -7  -6   7 21.8745 6.20871   1
  -7   6   7 23.7273 4.91233   2
   7   6  -7 16.5838 8.57939   1
  -6  -6   7 43.7884 8.64149   1
   6   6  -7 49.6009 12.5500   1
  -6   6   7 39.9466 9.55512   1
  -6   6   7 62.0973 9.19954   2
  -5   6   7 55.2661 11.5928   1
   5   6  -7 69.8548 12.4690   1
  -5   6   7 52.1752 8.15233   2
  -4  -6   7 30.3057 8.05496   1
   4  -6  -7 35.5618 7.91550   1
  -4   6   7 21.9797 8.86984   1
   4   6  -7 14.0277 7.51285   1
  -3  -6   7 66.9880 10.1804   1
   3  -6  -7 47.3537 9.58600   1
   3   6  -7 37.9023 10.1726   1
  -3   6   7 34.9719 10.1619   1
  -2  -6   7 15.8625 5.64136   1
  -2   6   7 21.1880 6.81868   1
   2   6  -7 15.1763 6.09626   1
   2   6  -7 12.2244 5.77899   1
   1  -6  -7 65.9230 9.27575   1
  -1  -6   7 63.4729 9.47940   1
  -1   6   7 52.4286 9.84509   1
   1   6  -7 35.2284 8.40541   1
   0  -6  -7 21.2232 7.68667   1
   0  -6   7 12.3383 5.27284   1
   0   6   7 19.4988 8.20997   1
   0   6  -7 7.87589 6.40862   1
   1  -6   7 101.136 10.1125   1
  -1  -6  -7 86.8480 10.2294   1
  -1   6  -7 71.3694 10.8838   1
   2  -6   7 14.9188 5.92000   1
  -2  -6  -7 23.4981 7.70848   1
  -2   6  -7 29.3870 8.30353   1
   2   6   7 15.8511 8.05491   1
  -3  -6  -7 37.1490 9.53498   1
   3  -6   7 40.1254 7.05367   1
   3   6   7 23.4754 7.61772   1
  -3   6  -7 29.4161 7.41114   1
   4  -6   7 34.2507 6.69913   1
  -4  -6  -7 9.17120 7.86572   1
  -4   6  -7 56.9768 9.09711   1
  -5  -6  -7 29.0094 9.01722   1
   5  -6   7 32.0063 7.07942   1
   5   6   7 23.5796 11.0415   1
  -5   6  -7 25.1778 7.19428   1
   6  -6   7 26.4485 7.37429   1
  -6  -6  -7 16.8404 8.26830   1
  -6   6  -7 23.9017 8.39116   1
   6   6   7 19.2913 9.81349   1
  -7  -6  -7 31.4446 9.08644   1
   7  -6   7 19.3179 6.72101   1
  -7   6  -7 26.7886 5.99862   2
  -7   6  -7 14.0130 5.69123   1
   7   6   7 24.5498 9.18465   1
  -8  -6  -7 66.8387 11.1092   1
   8  -6   7 72.1361 9.40271   1
  -8   6  -7 64.0121 10.1417   1
   8   6   7 68.1025 13.1070   1
  -9  -6  -7 18.0596 6.35361   1
  -9   6  -7 4.69738 5.84896   1
  -9   6  -7 14.4920 5.85844   2
   9   6   7 4.03094 10.7978   1
 -10  -6  -7 7.38149 5.37924   1
  10   6   7 1.71178 7.79331   1
 -11  -6  -7 5.12731 8.04759   1
 -11   6  -7 -0.4706 4.09467   2
 -11   6  -7 0.02529 5.20714   1
  -6  -7   7 18.9712 8.10030   1
   6   7  -7 40.9427 10.5209   1
  -6   7   7 24.7187 6.22074   2
  -5  -7   7 18.0953 7.89685   1
   5   7  -7 29.5955 11.2668   1
  -5   7   7 9.28750 7.13742   1
  -4  -7   7 7.13162 7.61645   1
   4   7  -7 17.1061 7.40906   1
  -4   7   7 21.0187 7.48301   2
   4   7  -7 31.0525 10.0928   1
  -3  -7   7 1.74294 6.44692   1
  -3   7   7 6.46934 9.43008   1
   3   7  -7 4.39295 5.95230   1
   3   7  -7 10.0683 6.89876   1
  -2  -7   7 19.2062 7.51682   1
  -2   7   7 24.3308 10.1413   1
   2   7  -7 8.81359 8.18591   1
   1  -7  -7 -6.2742 6.05718   1
  -1  -7   7 10.0537 7.66073   1
   1   7  -7 23.3996 10.1693   1
   0  -7  -7 8.22749 7.68873   1
   0  -7   7 29.7857 8.25990   1
   0   7   7 15.2883 9.74170   1
   0   7  -7 34.7836 10.3490   1
  -1  -7  -7 14.0814 8.40225   1
   1  -7   7 0.11410 5.93166   1
  -1   7  -7 2.95984 5.88967   1
   1   7   7 19.7662 10.5084   1
  -2  -7  -7 4.24812 5.99720   1
   2  -7   7 19.2659 7.77661   1
  -2   7  -7 27.7067 9.88067   1
   2   7   7 -3.0844 8.13363   1
   3  -7   7 6.58574 5.77734   1
  -3  -7  -7 4.80398 6.90660   1
  -3   7  -7 -5.9594 5.79975   1
   3   7   7 5.97837 6.03307   1
   4  -7   7 36.5275 10.7479   1
  -4  -7  -7 31.0390 10.3991   1
   4   7   7 24.0356 10.2624   1
  -5  -7  -7 25.9206 10.1874   1
   5  -7   7 4.18448 5.88238   1
   5   7   7 5.99946 10.0243   1
  -5   7  -7 11.9800 8.06659   1
   6   7   7 19.1398 12.7327   1
  -6   7  -7 33.6635 8.85039   1
  -6   7  -7 16.6361 5.60011   2
  19   0  -8 33.8182 6.74835   3
  17   0  -8 13.8697 4.66576   3
  16   0  -8 5.06322 3.65771   3
  15   0  -8 54.5879 9.57821   3
 -15   0   8 54.5730 11.1346   4
  14   0  -8 14.9219 3.62267   3
 -14   0   8 4.19570 3.43977   4
  13   0  -8 21.4630 4.02365   3
 -12   0   8 15.6101 3.45346   4
  12   0  -8 19.3386 3.83672   3
  11   0  -8 105.011 13.7479   3
 -11   0   8 108.699 10.8091   4
  10   0  -8 22.2045 3.93028   3
 -10   0   8 25.5715 3.71028   4
  -9   0   8 36.3369 7.44656   4
  -8   0   8 139.180 18.5086   1
   8   0  -8 94.8438 20.3882   3
  -8   0   8 135.735 15.1415   4
   8   0  -8 125.457 15.7975   1
   8   0  -8 124.927 18.8889   1
  -8   0   8 157.146 12.0539   1
  -7   0   8 2.44320 1.35378   1
   7   0  -8 -0.7498 1.69247   3
  -7   0   8 4.16958 1.68449   4
  -7   0   8 2.18636 0.98874   1
  -7   0   8 2.40720 0.97977   2
  -6   0   8 219.857 16.3272   4
  -6   0   8 200.238 15.0829   1
   6   0  -8 216.951 17.7530   1
   6   0  -8 224.120 15.5022   1
   6   0  -8 227.069 13.3024   3
  -6   0   8 235.744 15.0541   2
  -5   0   8 719.520 45.1068   4
   5   0  -8 852.387 49.7413   2
   5   0  -8 789.563 47.7254   1
  -5   0   8 786.980 44.4892   2
   5   0  -8 748.601 59.0447   1
  -5   0   8 692.001 63.6037   1
  -5   0   8 804.652 61.6757   1
   5   0  -8 789.013 55.5772   3
   4   0  -8 79.1046 5.07920   1
  -4   0   8 71.6937 5.85849   1
  -4   0   8 78.3161 5.04498   2
  -4   0   8 86.1203 6.27018   1
   4   0  -8 82.3815 5.26378   3
   4   0  -8 68.4641 5.87777   1
   4   0  -8 85.1826 5.63987   2
   3   0  -8 659.315 33.5304   3
   3   0  -8 639.067 38.2768   1
  -3   0   8 582.635 34.6146   1
  -3   0   8 649.204 44.9886   1
   3   0  -8 628.766 33.1130   1
   3   0  -8 665.895 39.9589   2
  -3   0   8 628.160 37.4456   2
   2   0  -8 167.043 9.20895   3
   2   0  -8 165.115 10.3119   2
  -2   0   8 165.054 10.3006   1
   2   0  -8 170.073 10.1599   1
   2   0  -8 164.979 12.9725   1
  -2   0   8 164.755 9.27655   2
  -2   0   8 168.058 12.0953   1
  -1   0   8 1365.22 91.6213   1
   1   0  -8 1465.76 85.8243   1
   1   0  -8 1445.29 77.0248   3
  -1   0   8 1426.95 88.4399   2
   1   0  -8 1502.15 78.7419   1
   1   0  -8 1484.98 82.0667   2
  -1   0   8 1466.96 91.1332   1
   0   0   8 13.6125 1.03627   2
   0   0   8 10.2407 1.86705   1
   0   0  -8 9.53134 1.65843   1
   0   0   8 9.15597 2.06528   1
   0   0  -8 15.5450 1.19016   3
   1   0   8 1259.94 74.6306   1
   1   0   8 1271.24 71.4949   2
   1   0   8 1296.52 85.2121   1
  -1   0  -8 1243.51 70.0632   1
  -1   0  -8 1220.04 68.3323   1
   2   0   8 175.238 13.2150   1
  -2   0  -8 202.407 14.2095   1
   2   0   8 195.840 12.8966   1
  -2   0  -8 185.614 12.6408   1
   3   0   8 379.649 24.1618   2
   3   0   8 377.979 45.0621   1
  -3   0  -8 379.538 25.5426   1
  -3   0  -8 458.010 32.7924   1
   3   0   8 440.097 30.5850   1
   4   0   8 51.5997 5.39446   1
  -4   0  -8 47.8567 5.77501   1
   4   0   8 41.7405 3.47489   2
  -4   0  -8 48.7028 5.35640   1
   5   0   8 378.346 39.6026   2
  -5   0  -8 372.020 33.1749   1
   5   0   8 474.383 54.6539   1
   6   0   8 134.385 14.1689   2
  -6   0  -8 130.189 10.5184   1
   6   0   8 140.909 14.8758   1
   7   0   8 0.80850 0.76982   2
   7   0   8 3.30134 2.67242   1
  -7   0  -8 -0.4031 1.18877   1
  -8   0  -8 240.433 19.4068   1
   8   0   8 221.665 23.3336   1
   8   0   8 262.904 30.3696   2
   8   0   8 232.077 21.3274   3
   9   0   8 50.4767 4.69222   2
  -9   0  -8 55.0375 5.77015   1
   9   0   8 59.4299 8.07012   1
 -10   0  -8 41.0719 4.06720   1
  10   0   8 36.9009 3.28717   3
  10   0   8 36.8388 5.65391   1
  11   0   8 54.4849 15.9542   1
  11   0   8 37.5267 8.80552   3
 -11   0  -8 46.9614 11.5776   1
  12   0   8 -1.1279 4.56286   1
  13   0   8 3.19433 4.34749   1
 -13   0  -8 18.7692 4.54678   1
  14   0   8 16.1287 6.16979   1
 -15   0  -8 109.530 10.4909   1
 -16   0  -8 70.0698 9.31041   1
 -17   0  -8 11.8289 4.14221   1
 -18   0  -8 16.7922 4.54715   1
 -19   0  -8 43.7929 7.68444   1
  19  -1  -8 10.9620 4.53900   3
  18  -1  -8 19.5214 5.67013   3
 -17  -1   8 9.60367 3.46665   4
  16  -1  -8 35.1664 5.38465   3
 -16  -1   8 37.1004 6.63126   4
 -15  -1   8 40.4711 6.06974   4
  15  -1  -8 40.9379 5.01536   3
  14  -1  -8 42.1082 5.31161   3
 -14  -1   8 31.8895 5.65936   4
 -14   1   8 37.8048 5.28540   2
  13  -1  -8 82.5355 8.32109   3
 -13  -1   8 106.937 9.36337   4
 -13   1   8 86.6488 11.0477   4
 -13   1   8 103.304 8.92824   2
 -12  -1   8 28.4491 5.42343   4
 -12  -1   8 36.6153 4.05585   1
 -12  -1   8 37.0954 4.40430   1
  12  -1  -8 24.6263 8.19396   3
 -12   1   8 24.2948 6.68874   2
 -11  -1   8 264.243 19.6965   1
 -11  -1   8 258.458 25.1804   1
 -11  -1   8 239.429 21.0802   4
 -11   1   8 253.446 17.9572   2
  11   1  -8 273.541 19.5210   1
 -11   1   8 271.754 18.2740   4
 -10  -1   8 149.661 12.2268   1
 -10  -1   8 151.301 11.7704   4
 -10   1   8 162.763 13.0130   2
 -10   1   8 155.458 9.80000   4
  10   1  -8 154.420 11.3728   1
  -9  -1   8 15.5470 2.59654   4
  -9  -1   8 16.6423 2.08850   1
  -9   1   8 20.8801 2.81023   2
   9   1  -8 20.4131 2.30444   1
  -8  -1   8 162.724 10.6827   4
   8  -1  -8 156.353 12.4807   1
  -8  -1   8 151.553 10.1369   1
   8  -1  -8 164.757 11.1725   1
  -8   1   8 158.028 10.8593   1
  -8   1   8 165.222 11.1078   1
  -8   1   8 148.235 13.2564   4
   8   1  -8 139.839 10.7656   1
  -8   1   8 156.081 10.0272   2
   7  -1  -8 27.2857 3.81251   1
   7  -1  -8 19.6804 3.89394   1
  -7  -1   8 25.9145 2.53944   1
  -7  -1   8 32.8535 5.50623   1
  -7  -1   8 35.0440 3.47632   4
  -7   1   8 22.5886 3.91090   4
  -7   1   8 22.9561 3.11629   1
  -7   1   8 18.3575 3.48197   1
  -7   1   8 19.7979 3.18279   2
   7   1  -8 28.4981 3.36213   1
   6  -1  -8 52.3450 5.25614   1
  -6  -1   8 46.6844 3.45288   1
   6  -1  -8 46.1734 3.76186   1
   6   1  -8 59.7561 4.61093   1
  -6   1   8 51.4668 4.05929   2
  -6   1   8 49.3534 4.09779   4
  -6   1   8 64.0317 5.43773   1
  -5  -1   8 602.549 34.2477   1
  -5  -1   8 659.767 51.0936   1
   5  -1  -8 630.294 39.2703   1
   5  -1  -8 637.276 51.2789   1
   5   1  -8 643.828 37.2972   2
  -5   1   8 602.952 38.0229   2
  -5   1   8 637.602 34.4148   4
   5   1  -8 627.274 39.9031   1
  -5   1   8 665.938 48.2427   1
  -4  -1   8 467.546 25.3866   1
   4  -1  -8 444.090 31.4448   1
  -4  -1   8 442.509 33.8122   1
   4  -1  -8 382.735 32.1002   2
  -4  -1   8 431.197 34.3017   3
   4  -1  -8 444.363 33.9679   1
   4   1  -8 425.137 25.0646   2
  -4   1   8 406.426 24.4608   4
  -4   1   8 483.200 31.7265   1
  -4   1   8 420.421 27.5252   1
   4   1  -8 447.428 26.7613   1
  -4   1   8 445.401 23.7453   2
  -3  -1   8 77.9650 4.85974   1
  -3  -1   8 70.8354 6.37786   1
  -3  -1   8 68.6220 4.55285   3
   3  -1  -8 63.6361 5.49418   1
   3  -1  -8 69.3003 4.78880   1
  -3   1   8 69.7885 4.77491   2
  -3   1   8 85.6483 5.45666   1
  -3   1   8 70.8001 5.07165   4
   3   1  -8 71.3591 4.85318   1
   3   1  -8 74.5260 4.39639   2
  -3   1   8 70.4136 5.86187   1
   2  -1  -8 291.355 17.0029   1
  -2  -1   8 278.998 15.8935   1
  -2  -1   8 294.350 19.7441   3
  -2  -1   8 297.435 16.9038   1
   2  -1  -8 305.378 19.4368   1
  -2   1   8 297.099 18.1817   2
  -2   1   8 288.619 18.3307   4
   2   1  -8 277.607 16.7900   2
  -2   1   8 306.008 17.0049   1
   2   1  -8 285.523 16.7933   1
  -2   1   8 297.118 20.3764   1
  -1  -1   8 66.1945 5.75348   1
   1  -1  -8 63.7449 5.27852   1
  -1  -1   8 66.8931 5.96841   1
   1   1  -8 62.9162 5.17599   1
  -1   1   8 57.2275 5.32570   1
   0  -1  -8 330.337 19.1488   1
   0  -1   8 325.866 18.7533   1
   0  -1  -8 347.766 23.2777   1
   0  -1   8 312.655 23.2301   1
   0   1  -8 322.195 19.9905   1
   0   1   8 341.566 18.9717   2
   0   1  -8 366.186 19.6056   1
   0   1   8 326.208 22.1379   1
   0   1   8 327.669 20.0776   1
  -1  -1  -8 141.264 11.3917   1
   1  -1   8 136.375 9.88765   1
   1  -1   8 133.257 8.83220   1
   1   1   8 178.276 11.8257   1
  -1   1  -8 165.067 11.4896   1
  -2  -1  -8 277.671 16.7545   1
   2  -1   8 261.392 16.8188   1
   2  -1   8 275.641 16.9599   1
  -2   1  -8 282.447 16.1588   2
   2   1   8 272.127 20.7389   1
   2   1   8 293.795 19.2205   1
  -2   1  -8 280.796 17.3735   1
   3  -1   8 71.1526 5.19345   1
  -3  -1  -8 54.0922 4.94008   1
   3   1   8 72.5661 6.83763   1
  -3   1  -8 62.3375 4.96496   1
  -3   1  -8 69.9626 3.58975   2
   4  -1   8 472.804 32.5312   1
  -4  -1  -8 458.566 29.1916   1
  -4   1  -8 507.665 26.3603   2
   4   1   8 480.469 32.4200   1
  -4   1  -8 489.475 28.4537   1
   5  -1   8 770.481 53.0452   1
  -5  -1  -8 673.486 45.1002   1
  -5  -1  -8 726.562 42.6582   3
  -5   1  -8 731.959 37.9903   2
  -5   1  -8 687.191 37.2556   1
   5   1   8 680.225 46.7053   1
  -6  -1  -8 48.8770 3.76222   3
   6  -1   8 45.1341 4.36554   2
   6  -1   8 38.7019 4.75116   1
  -6  -1  -8 45.8381 5.27594   1
  -6   1  -8 45.9678 3.94693   1
   6   1   8 47.4537 5.63886   1
  -6   1  -8 44.6303 3.37813   2
  -7  -1  -8 45.7909 3.58653   3
  -7  -1  -8 40.5517 4.93990   1
   7  -1   8 37.5204 3.83491   2
   7  -1   8 39.1046 6.74398   1
   7   1   8 41.5583 5.77148   1
  -7   1  -8 36.6751 4.59174   1
  -7   1  -8 35.5968 3.22367   2
   8  -1   8 147.509 13.8743   2
  -8  -1  -8 154.334 10.4900   1
   8  -1   8 155.628 14.8648   1
  -8   1  -8 153.364 11.0781   1
   8   1   8 120.396 10.2965   1
   9  -1   8 17.0409 2.93577   2
   9  -1   8 24.5293 4.84270   1
  -9  -1  -8 20.4130 3.61198   1
   9   1   8 21.8110 5.84593   1
  -9   1  -8 13.9177 3.43995   1
 -10  -1  -8 122.554 17.3036   1
  10  -1   8 113.218 14.2430   1
  10  -1   8 102.720 15.3963   3
 -10   1  -8 132.790 15.2909   1
  10   1   8 121.189 14.7722   1
  11  -1   8 194.091 22.9809   1
 -11  -1  -8 209.040 27.7625   1
  11  -1   8 183.842 21.5675   3
 -11   1  -8 176.308 18.0478   1
  11   1   8 238.135 42.0578   1
  12  -1   8 57.5489 11.6037   1
  12  -1   8 71.7386 6.81819   3
 -12  -1  -8 70.6628 6.84668   1
 -12   1  -8 71.8767 7.22938   1
  12   1   8 71.0551 11.1720   1
  13  -1   8 71.0478 8.09621   3
 -13  -1  -8 78.0170 8.58869   1
  13  -1   8 71.8802 8.79467   1
 -13   1  -8 73.0094 9.96337   1
  13   1   8 79.4520 13.9688   1
  14  -1   8 13.2968 4.94551   1
 -14  -1  -8 19.3217 6.81187   1
  14  -1   8 20.1943 4.30125   3
 -14   1  -8 17.2901 6.18221   1
  14   1   8 11.6182 6.67143   1
 -15  -1  -8 37.5391 7.31488   1
  15  -1   8 32.6548 6.29952   3
 -15   1  -8 51.6778 6.13144   1
 -16   1  -8 40.9861 6.23710   1
 -17  -1  -8 21.5699 5.47591   1
 -17   1  -8 17.7384 4.63866   1
  18  -1   8 29.7278 5.39735   3
 -18  -1  -8 31.8762 5.19341   1
 -18   1  -8 40.7818 6.32136   1
  19  -1   8 -0.3078 2.87118   3
 -19  -1  -8 -4.5197 4.22817   1
 -19   1  -8 0.43554 3.12681   1
  18  -2  -8 7.30329 3.62462   3
 -18   2   8 -1.3737 2.65079   2
  17  -2  -8 41.4715 6.15400   3
 -17   2   8 60.0347 7.98504   2
  16  -2  -8 7.22322 3.79354   3
 -16  -2   8 11.4787 4.20153   4
 -16   2   8 -2.4522 2.84829   2
 -15  -2   8 11.1724 2.18090   1
 -15  -2   8 10.1126 3.85260   4
 -15   2   8 7.79607 3.88872   2
 -14  -2   8 64.1264 6.06926   4
 -14  -2   8 65.7039 6.74431   1
 -14   2   8 83.9783 8.60039   2
 -13  -2   8 138.709 9.49030   1
 -13  -2   8 132.248 11.2178   4
 -13   2   8 153.638 14.1313   2
 -12  -2   8 13.8062 2.52365   1
 -12   2   8 7.48615 3.25377   2
 -11  -2   8 132.430 8.88766   1
 -11  -2   8 123.398 11.4265   4
  11   2  -8 138.650 11.2509   1
 -11   2   8 130.357 12.3713   2
 -10  -2   8 186.239 21.7923   1
 -10  -2   8 183.052 11.5081   4
 -10  -2   8 185.375 13.0752   1
 -10   2   8 139.686 9.72075   4
  10   2  -8 170.107 15.0373   1
  -9  -2   8 278.717 24.5809   4
   9  -2  -8 347.349 34.9438   1
  -9  -2   8 319.160 33.6895   1
  -9  -2   8 340.659 21.0582   1
   9  -2  -8 304.170 31.7496   1
  -9   2   8 319.691 27.5632   4
   9   2  -8 317.133 22.8516   1
  -9   2   8 309.613 22.1542   1
  -9   2   8 335.108 20.3468   2
  -9   2   8 328.805 33.8409   1
  -8  -2   8 17.2525 3.00943   1
  -8  -2   8 12.1608 3.45019   1
   8  -2  -8 16.5432 2.90863   1
   8   2  -8 10.1988 3.19787   1
  -8   2   8 9.56117 2.70564   4
  -8   2   8 11.4461 3.14495   2
  -8   2   8 12.9905 2.57538   1
  -7  -2   8 151.795 11.4478   1
   7  -2  -8 154.732 14.1454   1
  -7  -2   8 155.852 20.5686   1
  -7   2   8 154.601 10.5681   2
  -7   2   8 163.305 13.3585   1
   7   2  -8 165.742 11.1023   1
  -7   2   8 161.387 10.2338   4
  -6  -2   8 164.317 9.90924   1
  -6  -2   8 172.188 14.8134   1
   6  -2  -8 141.565 15.5244   1
   6   2  -8 181.357 11.3761   1
  -6   2   8 157.590 11.4141   2
  -6   2   8 160.767 14.8879   4
  -6   2   8 144.114 9.99102   1
  -6   2   8 156.063 13.5480   1
  -5  -2   8 131.891 12.8901   1
  -5  -2   8 122.074 8.63980   1
   5  -2  -8 109.521 8.08024   1
   5   2  -8 157.619 12.5554   1
  -5   2   8 170.314 10.6110   2
  -5   2   8 135.285 8.91869   4
  -5   2   8 147.641 9.39597   1
  -5   2   8 136.728 11.8360   1
  -4  -2   8 43.9708 7.91972   1
   4  -2  -8 35.1965 4.47513   1
  -4  -2   8 39.7816 3.75487   1
  -4   2   8 34.7763 3.44457   1
  -4   2   8 39.9458 5.74630   1
   3  -2  -8 94.8313 8.61054   1
  -3  -2   8 103.795 6.58382   1
  -3  -2   8 78.0248 8.61931   1
   3   2  -8 97.3521 7.40618   1
  -3   2   8 101.113 8.46833   1
  -3   2   8 91.5372 6.79327   4
  -3   2   8 88.6220 7.79308   2
  -3   2   8 104.706 9.27168   1
   2  -2  -8 102.590 9.72284   1
  -2  -2   8 110.561 8.01551   1
  -2  -2   8 94.8419 8.89342   1
   2   2  -8 89.8821 6.85262   1
  -2   2   8 92.1835 7.63827   1
  -2   2   8 93.7031 6.96999   2
  -2   2   8 104.988 5.90791   4
  -1  -2   8 287.924 16.8320   1
  -1  -2   8 296.516 23.8279   1
   1  -2  -8 302.565 17.5100   1
   1   2  -8 342.022 19.6082   1
  -1   2   8 304.497 19.6537   4
  -1   2   8 311.347 20.2631   1
  -1   2   8 293.482 22.0375   1
   0  -2   8 110.017 7.50232   1
   0  -2  -8 104.880 7.95393   1
   0   2  -8 146.384 9.64629   1
   0   2   8 124.746 9.16565   1
   0   2   8 123.113 8.39010   4
   1  -2   8 179.548 11.0676   1
  -1  -2  -8 188.017 12.7639   1
   1   2   8 188.386 11.8185   4
   1   2   8 153.758 11.9628   1
   1   2   8 188.331 14.1973   1
  -1   2  -8 168.287 11.8197   1
  -2  -2  -8 150.002 11.8371   1
   2  -2   8 151.780 10.9575   1
   2   2   8 152.230 11.1956   1
  -2   2  -8 148.230 10.6660   1
   2   2   8 154.136 8.54125   4
  -3  -2  -8 128.969 9.92395   1
   3  -2   8 125.409 8.86807   1
  -3   2  -8 134.469 8.61951   1
   3   2   8 105.800 7.18707   4
   3   2   8 122.746 9.02567   1
   4  -2   8 55.7444 4.81180   1
  -4  -2  -8 54.6487 5.18889   1
  -4   2  -8 71.5755 5.98667   2
  -4   2  -8 89.1284 6.24533   1
   4   2   8 72.7820 7.54956   1
  -5  -2  -8 97.9620 8.81911   1
   5  -2   8 94.4465 8.18495   1
  -5   2  -8 98.6688 6.62817   2
  -5   2  -8 87.6160 7.73038   1
   5   2   8 110.521 11.3565   1
  -6  -2  -8 213.330 12.4768   1
   6  -2   8 192.632 15.8211   1
  -6   2  -8 239.196 14.0179   1
   6   2   8 189.277 14.4125   1
  -6   2  -8 202.729 15.2630   2
   7  -2   8 130.752 11.1985   1
  -7  -2  -8 133.572 10.4059   1
  -7   2  -8 126.736 11.0672   1
   7   2   8 127.103 12.6341   1
  -7   2  -8 136.437 10.7827   2
   8  -2   8 7.20805 2.64267   1
  -8  -2  -8 12.8394 3.46394   1
  -8   2  -8 10.3294 2.15439   2
  -8   2  -8 10.7625 2.69804   1
  -9  -2  -8 337.258 26.4959   1
   9  -2   8 366.888 28.5486   1
   9   2   8 371.472 34.4055   4
   9   2   8 400.191 33.9828   1
  -9   2  -8 378.503 24.6865   1
  -9   2  -8 377.578 31.8288   2
  10  -2   8 132.723 14.2972   1
 -10  -2  -8 124.239 14.5010   1
  10   2   8 160.877 25.9652   1
 -10   2  -8 127.209 12.6807   1
 -10   2  -8 118.212 13.0298   2
  10   2   8 135.762 18.0004   4
  11  -2   8 84.3574 11.3112   1
 -11  -2  -8 86.4807 12.9733   1
  11   2   8 90.1442 13.2711   1
 -11   2  -8 82.0268 8.36155   2
 -11   2  -8 87.5158 10.1299   1
 -12  -2  -8 6.60949 4.86805   1
  12  -2   8 1.06735 4.29990   1
  12   2   8 5.64652 7.02405   1
 -12   2  -8 15.5309 4.08747   1
 -12   2  -8 9.93863 3.16471   2
  13  -2   8 121.040 14.6119   1
 -13  -2  -8 85.5448 15.6656   1
 -13   2  -8 74.5867 9.13469   2
 -13   2  -8 83.3693 10.8182   1
  13   2   8 113.354 25.1144   1
 -14  -2  -8 37.6191 9.43710   1
 -14   2  -8 50.0788 6.78328   1
  15  -2   8 21.0472 3.70703   3
 -15  -2  -8 15.7873 5.42658   1
 -15   2  -8 16.6887 3.57698   1
  16  -2   8 16.6595 3.89326   3
 -16  -2  -8 2.10025 4.44695   1
 -16   2  -8 13.3918 4.22395   1
 -17  -2  -8 39.6579 9.48457   1
  17  -2   8 29.0174 5.18687   3
 -17   2  -8 24.7723 4.89046   1
 -18  -2  -8 -7.8098 4.60489   1
 -18   2  -8 9.99571 2.77975   1
 -17   3   8 46.9921 7.25570   2
 -16  -3   8 62.4110 6.87732   4
 -16  -3   8 46.6224 7.39179   1
 -16   3   8 62.8087 7.90533   2
 -15  -3   8 22.4685 4.43357   1
 -15  -3   8 22.3006 5.40570   4
 -15   3   8 2.90897 2.75306   2
 -14  -3   8 27.4440 4.62721   1
 -14   3   8 42.0701 5.46228   2
 -13  -3   8 21.8742 4.06263   1
 -13   3   8 30.1190 4.66330   2
 -12  -3   8 34.8865 5.62002   4
 -12  -3   8 32.1751 5.71779   1
 -12   3   8 54.2816 6.96025   2
 -12   3   8 41.7003 3.35272   1
 -11  -3   8 82.0839 6.60559   1
 -11  -3   8 115.505 16.7132   4
 -11   3   8 81.3860 10.4129   2
 -11   3   8 91.4709 14.5321   1
 -10  -3   8 42.1904 4.33062   4
 -10  -3   8 39.6836 4.95236   1
 -10   3   8 56.9296 6.57330   2
  10   3  -8 46.0428 6.54093   1
 -10   3   8 45.9680 5.93977   1
  10   3  -8 45.4455 7.32786   1
   9  -3  -8 35.0661 9.56514   1
  -9  -3   8 19.3846 3.63361   1
  -9   3   8 15.4126 4.13989   2
  -9   3   8 24.1572 7.52640   1
  -8  -3   8 50.8300 9.45971   1
  -8  -3   8 78.2352 6.75423   1
   8  -3  -8 61.6715 6.77856   1
  -8   3   8 67.6996 6.48565   1
  -8   3   8 81.3335 7.22656   2
  -8   3   8 69.1400 8.02585   1
   8   3  -8 76.3985 7.89667   1
  -7  -3   8 80.9851 7.17271   1
  -7  -3   8 75.3918 9.83103   1
   7  -3  -8 68.8194 6.83497   1
  -7   3   8 61.0512 5.50997   1
  -7   3   8 72.1313 7.39877   1
  -7   3   8 82.6044 7.28603   2
   6  -3  -8 49.8084 7.22479   1
  -6  -3   8 68.9680 5.73421   1
  -6   3   8 54.3841 6.01249   1
  -6   3   8 61.9645 8.22025   1
  -6   3   8 61.2073 7.55487   2
   6   3  -8 61.9125 6.73321   1
   5  -3  -8 196.095 12.7983   1
  -5  -3   8 202.652 15.3338   1
   5   3  -8 174.774 14.7654   1
  -5   3   8 179.641 14.9003   2
  -5   3   8 168.987 14.8813   1
  -5   3   8 170.219 17.7209   1
  -4  -3   8 74.7677 7.05089   1
   4  -3  -8 95.4142 7.42313   1
  -4   3   8 85.7590 10.3484   1
  -4   3   8 83.7324 6.98236   2
  -4   3   8 89.5173 7.67360   1
   4   3  -8 92.9458 7.80712   1
  -3  -3   8 173.402 12.3300   1
   3  -3  -8 162.214 11.7396   1
   3   3  -8 149.872 11.5678   1
  -3   3   8 137.525 12.4884   1
  -3   3   8 147.349 12.7593   1
  -3   3   8 150.572 10.4995   2
   2  -3  -8 32.2564 4.39382   1
  -2  -3   8 39.7216 4.53050   1
  -2   3   8 22.4444 4.00768   1
  -2   3   8 27.6389 2.92634   4
   2   3  -8 33.1927 4.94671   1
  -2   3   8 29.7199 4.08107   1
   1  -3  -8 25.5853 4.25775   1
  -1  -3   8 38.2528 4.37813   1
  -1   3   8 38.5079 3.64669   4
  -1   3   8 40.9315 5.87972   1
   1   3  -8 35.7068 5.34473   1
   0  -3   8 89.6604 8.35020   1
   0  -3  -8 88.2442 7.21771   1
   0   3   8 93.7693 9.50637   1
   0   3  -8 97.0841 10.2488   1
   0   3   8 98.9526 7.82259   4
  -1  -3  -8 72.5688 8.62967   1
   1  -3   8 85.1446 7.06656   1
  -1   3  -8 73.0824 6.97375   1
   1   3   8 75.1678 9.49147   1
  -2  -3  -8 28.9000 5.14603   1
   2  -3   8 31.5401 3.92837   1
   2   3   8 25.9661 6.24074   1
  -2   3  -8 40.9467 4.50617   1
  -3  -3  -8 133.477 10.8916   1
   3  -3   8 171.499 11.9353   1
  -3   3  -8 147.442 11.2442   1
   3   3   8 155.089 13.2177   1
   4  -3   8 51.9070 5.28390   1
  -4  -3  -8 51.4799 7.24954   1
  -4   3  -8 42.5771 4.69836   1
   4   3   8 60.1474 6.85006   1
   5  -3   8 87.0182 12.3524   1
  -5  -3  -8 88.2648 10.2893   1
  -5   3  -8 72.4603 8.71206   1
   5   3   8 91.2423 10.3040   1
  -5   3  -8 70.2851 6.68707   2
  -6  -3  -8 27.5153 7.05755   1
   6  -3   8 29.8888 5.09092   1
  -6   3  -8 29.4795 3.40729   2
  -6   3  -8 26.1345 4.13167   1
   6   3   8 35.0601 7.38834   1
   7  -3   8 61.1066 6.48210   1
  -7  -3  -8 51.0241 7.18600   1
  -7   3  -8 75.2865 7.98856   1
  -7   3  -8 66.6510 6.99414   2
   7   3   8 74.8169 10.6690   1
   8  -3   8 68.0879 7.73663   1
  -8  -3  -8 67.6222 7.19120   1
  -8   3  -8 78.9504 7.39633   1
   8   3   8 76.0661 8.31001   1
  -9  -3  -8 59.7823 7.48309   1
   9  -3   8 60.7076 7.35557   1
   9   3   8 52.9638 10.6925   1
  -9   3  -8 54.9572 7.00336   1
  -9   3  -8 49.4953 5.18932   2
  10  -3   8 33.7835 4.80244   1
 -10  -3  -8 32.8335 7.45996   1
 -10   3  -8 32.4087 5.53075   2
 -10   3  -8 27.8190 5.85337   1
  10   3   8 29.3654 8.30114   1
  11  -3   8 126.712 18.9969   1
 -11  -3  -8 174.689 12.2870   1
 -11   3  -8 179.157 13.8150   2
  11   3   8 155.870 18.4776   1
 -11   3  -8 181.087 12.9169   1
  12  -3   8 21.9558 6.86051   1
 -12  -3  -8 26.3426 6.33711   1
 -12   3  -8 1.69911 3.08068   2
 -12   3  -8 7.01164 3.11764   1
 -13  -3  -8 24.0036 7.87463   1
  13   3   8 22.0482 8.92803   1
 -13   3  -8 29.3052 5.36006   1
 -14  -3  -8 53.2367 9.10345   1
 -14   3  -8 56.5485 6.74092   1
 -14   3  -8 54.5152 8.19527   2
  14   3   8 38.6218 10.0477   1
 -15  -3  -8 35.5852 6.88196   1
 -15   3  -8 45.5455 6.78602   1
 -15   3  -8 40.3461 5.11132   2
 -16  -3  -8 42.7740 11.5322   1
 -16   3  -8 21.4620 5.70300   2
 -16   3  -8 24.5892 5.57111   1
 -17  -3  -8 75.2583 10.5527   1
 -16  -4   8 11.6261 4.77108   1
 -16   4   8 6.37067 6.47095   2
 -15  -4   8 4.34539 4.29169   1
 -15   4   8 3.81087 3.44923   2
 -14  -4   8 40.8954 6.95137   1
 -14   4   8 60.0601 5.83952   2
 -13  -4   8 6.92672 3.78379   4
 -13  -4   8 2.48507 4.13897   1
 -13   4   8 3.64253 3.82191   2
 -12  -4   8 15.1510 4.87165   1
 -12  -4   8 16.5093 4.29973   4
 -12   4   8 12.1422 3.30702   1
 -12   4   8 13.8169 3.35480   2
 -11  -4   8 18.3274 5.49319   1
 -11  -4   8 14.3680 3.39481   4
 -11   4   8 10.6445 4.05353   1
 -10  -4   8 107.117 10.5418   1
 -10   4   8 87.3689 9.74786   2
 -10   4   8 92.7149 13.5846   1
  10   4  -8 90.1520 9.78655   1
  -9  -4   8 40.0463 6.42231   1
  -9   4   8 49.4803 8.73762   1
  -9   4   8 60.1227 7.69880   2
  -8  -4   8 109.632 10.0252   1
  -8   4   8 88.6582 10.7631   1
   8   4  -8 85.4785 10.7429   1
  -8   4   8 91.3268 8.99827   2
   7  -4  -8 127.459 12.9172   1
  -7  -4   8 137.558 14.8377   1
  -7   4   8 116.756 14.6317   2
  -7   4   8 125.536 20.0062   1
   7   4  -8 128.797 12.8687   1
   6  -4  -8 10.6339 4.14044   1
  -6  -4   8 21.0208 5.62431   1
   6   4  -8 29.5539 6.98409   1
  -6   4   8 30.0911 6.95088   1
  -6   4   8 22.6486 6.06769   2
  -5  -4   8 14.5999 4.63178   1
   5  -4  -8 10.7744 4.13352   1
   5   4  -8 14.2259 5.26922   1
  -5   4   8 9.72885 3.00819   1
  -5   4   8 4.56865 2.76242   2
   5   4  -8 18.4760 5.32917   1
  -5   4   8 10.0731 4.67930   1
  -4  -4   8 80.9475 7.98724   1
   4  -4  -8 83.0918 7.06994   1
   4   4  -8 79.4161 7.37379   1
  -4   4   8 59.1684 7.90249   2
  -4   4   8 76.2845 9.92735   1
  -3  -4   8 24.1116 4.96740   1
   3  -4  -8 22.3240 4.90813   1
  -3   4   8 13.0717 5.08374   1
   3   4  -8 22.1704 5.28160   1
  -2  -4   8 40.2856 6.35083   1
   2  -4  -8 45.5056 7.11630   1
  -2   4   8 47.3347 7.93833   1
   2   4  -8 74.9400 7.93702   1
  -1  -4   8 35.4741 5.76767   1
   1  -4  -8 35.1814 5.21202   1
   1   4  -8 42.5794 7.31043   1
  -1   4   8 30.5654 7.19892   1
   0  -4   8 22.1698 4.56512   1
   0  -4  -8 15.6536 4.29434   1
   0   4  -8 28.2196 6.15610   1
   0   4   8 28.3687 7.43188   1
   1  -4   8 23.2092 4.08781   1
  -1  -4  -8 21.9589 4.57797   1
  -1   4  -8 43.9486 6.42694   1
   1   4   8 30.7457 6.49347   1
   2  -4   8 75.4894 7.71677   1
  -2  -4  -8 93.1408 10.5554   1
   2   4   8 96.0884 11.1088   1
  -2   4  -8 67.5290 8.50128   1
  -3  -4  -8 44.8046 6.62304   1
   3  -4   8 54.7913 6.77732   1
  -3   4  -8 58.0199 8.41371   1
   3   4   8 57.6215 9.37758   1
  -4  -4  -8 42.4757 6.42585   1
   4  -4   8 59.2203 6.98754   1
   4   4   8 53.8211 8.59630   1
  -4   4  -8 40.3058 5.91976   1
   5  -4   8 8.10946 3.59830   1
  -5   4  -8 8.04384 3.03319   2
  -6  -4  -8 30.7937 6.69017   1
   6  -4   8 33.5033 5.65599   1
  -6   4  -8 27.0615 5.45968   1
   6   4   8 32.2931 7.77578   1
  -6   4  -8 33.6237 5.10626   2
   7  -4   8 180.846 15.6884   1
  -7  -4  -8 199.157 16.8133   1
  -7   4  -8 224.683 14.6148   2
   7   4   8 170.541 16.8670   1
  -7   4  -8 218.006 15.7909   1
   8  -4   8 81.8970 8.59058   1
  -8  -4  -8 87.5368 10.0898   1
   8   4   8 82.9741 11.0148   1
  -8   4  -8 63.0365 8.06863   1
  -8   4  -8 94.2523 8.79180   2
  -9  -4  -8 17.4215 7.52819   1
   9  -4   8 29.3039 8.33162   1
   9   4   8 35.5980 9.27141   1
  -9   4  -8 35.6317 7.83161   1
 -10  -4  -8 122.906 11.9261   1
  10  -4   8 132.355 12.0885   1
  10   4   8 142.122 13.3389   1
 -10   4  -8 111.844 10.8691   2
 -10   4  -8 112.256 10.9075   1
  11  -4   8 13.5106 4.97344   1
  11   4   8 19.8794 8.87310   1
 -11   4  -8 18.6904 3.82981   2
  12  -4   8 0.09014 2.61509   1
 -12  -4  -8 4.63861 6.51650   1
 -12   4  -8 3.86281 2.70129   2
 -12   4  -8 -1.2141 2.99666   1
 -13  -4  -8 22.0734 7.60302   1
  13   4   8 17.0448 8.35510   1
 -13   4  -8 12.7749 4.62187   1
 -14  -4  -8 0.45328 5.83024   1
 -14   4  -8 18.2931 4.71140   1
  14   4   8 17.0900 9.43686   1
 -14   4  -8 27.8162 5.43764   2
 -15  -4  -8 4.30922 4.36422   1
 -15   4  -8 4.09998 4.09443   1
 -16  -4  -8 30.6011 9.50215   1
 -16   4  -8 35.0382 6.10526   1
 -14  -5   8 28.3113 6.96668   1
 -14   5   8 26.1180 5.43706   2
 -13  -5   8 13.1929 5.84252   1
 -13   5   8 10.4325 4.99794   2
 -12  -5   8 6.27302 5.94986   1
 -12   5   8 28.8134 7.56268   2
 -11  -5   8 23.2594 6.56480   1
 -11   5   8 15.9454 5.51307   1
 -11   5   8 16.7538 5.02325   1
 -11   5   8 22.0406 6.20924   2
 -10  -5   8 27.6758 8.02620   1
 -10   5   8 27.4124 5.68721   2
 -10   5   8 20.5297 6.09117   1
  -9  -5   8 9.06138 5.07791   1
   9   5  -8 -4.7019 4.42306   1
  -9   5   8 11.1096 5.62909   1
  -9   5   8 3.34112 3.99006   2
  -8  -5   8 10.5406 4.84490   1
   8   5  -8 7.29915 5.81260   1
  -8   5   8 14.9508 5.93999   2
  -8   5   8 1.91614 4.82669   1
  -7  -5   8 73.2419 8.84000   1
   7   5  -8 57.6536 9.16851   1
  -7   5   8 57.6871 10.2858   1
  -7   5   8 44.1296 6.35605   2
   6  -5  -8 57.9466 9.03669   1
  -6  -5   8 44.4754 6.91655   1
  -6   5   8 45.9999 7.88539   2
  -6   5   8 47.7925 7.80322   1
  -5  -5   8 19.9757 5.40365   1
   5  -5  -8 18.3968 5.15022   1
  -5   5   8 18.1845 7.82642   1
  -5   5   8 20.9191 4.38293   2
   5   5  -8 18.6903 8.01494   1
   4  -5  -8 59.4448 7.34952   1
  -4  -5   8 74.2457 8.71544   1
   4   5  -8 59.7305 8.69317   1
  -4   5   8 59.5084 8.39520   2
  -3  -5   8 18.1138 4.67506   1
   3   5  -8 25.5963 8.59818   1
  -3   5   8 24.2057 8.10230   1
  -2  -5   8 61.9458 9.16002   1
   2  -5  -8 41.8401 8.48010   1
  -2   5   8 50.1427 8.73700   1
   2   5  -8 37.3333 9.02348   1
  -1  -5   8 14.4837 5.83708   1
   1  -5  -8 4.96262 4.99343   1
  -1   5   8 7.60291 6.12599   1
   1   5  -8 5.57002 4.32967   1
   0  -5   8 38.6103 6.34368   1
   0   5  -8 56.2611 8.97908   1
   0   5   8 44.8175 9.38325   1
  -1  -5  -8 3.00488 5.12219   1
   1  -5   8 0.26567 3.23678   1
  -1   5  -8 -2.0493 4.74532   1
   1   5   8 7.60933 5.37953   1
   2  -5   8 18.5272 5.26131   1
  -2  -5  -8 30.6773 7.43338   1
   2   5   8 34.0664 9.32809   1
  -2   5  -8 33.2984 7.89677   1
   3  -5   8 36.7528 6.28489   1
  -3  -5  -8 33.3745 7.99519   1
  -3   5  -8 23.8584 4.87510   1
   3   5   8 25.9990 7.06504   1
   4  -5   8 26.8143 5.26370   1
  -4  -5  -8 22.6054 6.10760   1
   4   5   8 16.5907 9.18939   1
  -4   5  -8 35.0872 6.77754   1
   5  -5   8 26.4649 5.94399   1
  -5   5  -8 32.0488 7.54508   1
   5   5   8 22.7116 8.21691   1
   6  -5   8 47.2702 6.35432   1
  -6  -5  -8 52.2177 9.82252   1
  -6   5  -8 48.0541 6.55923   1
  -6   5  -8 42.7521 6.62262   2
   6   5   8 34.6676 8.88641   1
   7  -5   8 54.7864 8.79696   1
  -7  -5  -8 47.8198 9.10690   1
  -7   5  -8 46.8998 7.44092   1
   7   5   8 79.0270 12.2909   1
  -7   5  -8 60.8169 6.60848   2
  -8  -5  -8 14.9765 6.40216   1
   8  -5   8 13.0476 6.07663   1
   8   5   8 15.4489 8.26943   1
  -8   5  -8 11.2925 6.54547   1
  -8   5  -8 17.0728 4.54126   2
  -9  -5  -8 1.24356 6.03623   1
   9  -5   8 7.05534 4.67377   1
  -9   5  -8 14.2665 5.85646   1
   9   5   8 17.3906 10.0800   1
  -9   5  -8 9.94173 3.98564   2
 -10  -5  -8 6.27682 6.56741   1
 -10   5  -8 24.7833 5.57842   2
 -10   5  -8 23.9975 6.82773   1
  10   5   8 20.0387 11.6200   1
 -11  -5  -8 47.6798 10.2770   1
 -11   5  -8 23.7459 5.09159   2
  11   5   8 25.6848 10.5026   1
 -11   5  -8 22.7495 6.17354   1
 -12  -5  -8 7.33790 6.94039   1
 -12   5  -8 35.8664 6.28275   1
  12   5   8 42.0116 11.3061   1
 -12   5  -8 22.0220 4.81966   2
 -13  -5  -8 17.0486 8.20576   1
 -13   5  -8 18.8494 5.16624   1
 -13   5  -8 25.6316 4.78716   2
  13   5   8 20.5359 10.4720   1
 -14  -5  -8 16.5478 7.32747   1
 -14   5  -8 29.0821 5.43205   1
 -14   5  -8 25.3804 4.75915   2
 -11  -6   8 10.1000 6.50898   1
 -11   6   8 6.89203 5.47600   1
 -10  -6   8 73.0846 9.30937   1
 -10   6   8 52.3763 10.1324   1
 -10   6   8 51.3341 8.12066   2
  -9  -6   8 20.7583 7.20704   1
  -9   6   8 4.19398 5.90577   2
  -9   6   8 18.0276 7.11822   1
  -8  -6   8 6.96040 6.80838   1
   8   6  -8 16.8975 7.58284   1
  -8   6   8 10.7544 7.11389   1
  -7  -6   8 21.9596 6.27183   1
  -7   6   8 23.3282 5.93351   2
  -7   6   8 27.6911 7.80096   1
   7   6  -8 21.5218 8.25314   1
  -6  -6   8 36.9997 8.13224   1
  -6   6   8 31.2496 6.34875   2
  -6   6   8 31.3671 8.94113   1
  -5  -6   8 9.76168 5.05611   1
   5   6  -8 -2.3663 6.22669   1
   5   6  -8 11.1622 8.54620   1
  -5   6   8 3.52527 6.67203   2
  -5   6   8 1.28448 6.83866   1
  -4  -6   8 62.0124 9.44893   1
  -4   6   8 62.3746 8.95698   2
  -4   6   8 51.7832 11.9421   1
   4   6  -8 45.7346 8.89856   1
  -3  -6   8 7.89673 6.08149   1
   3  -6  -8 28.2449 8.58127   1
  -3   6   8 24.5577 7.14909   1
   2  -6  -8 24.7261 8.32429   1
  -2  -6   8 36.3852 7.80340   1
   2   6  -8 31.5336 8.46128   1
  -2   6   8 19.1206 7.41996   1
   1  -6  -8 53.0280 11.9077   1
   1   6  -8 46.1761 8.23786   1
   0  -6  -8 27.9488 7.22953   1
   0   6  -8 56.6506 10.2057   1
   0   6   8 60.8721 11.0395   1
  -1  -6  -8 32.0248 9.11852   1
   1  -6   8 22.8750 6.86427   1
  -1   6  -8 29.3301 8.94219   1
   1   6   8 17.4617 11.3424   1
   2  -6   8 32.1861 7.04942   1
  -2  -6  -8 28.5537 7.93996   1
  -2   6  -8 14.4237 6.71283   1
   2   6   8 31.6769 10.1880   1
  -3  -6  -8 24.4379 8.17806   1
   3  -6   8 14.6956 4.97776   1
  -3   6  -8 23.5682 8.97038   1
   3   6   8 8.84436 8.10949   1
   4  -6   8 20.1767 6.71518   1
   4   6   8 26.9795 9.66800   1
  -4   6  -8 27.3132 6.60322   1
  -5  -6  -8 17.4107 8.76027   1
  -5   6  -8 6.74089 6.75378   1
   5   6   8 -2.3908 6.92340   1
  -6  -6  -8 38.8018 11.5768   1
   6  -6   8 47.5231 7.39011   1
  -6   6  -8 42.4749 7.91653   1
  -6   6  -8 52.2459 9.18729   2
  -7  -6  -8 22.1893 9.41128   1
   7  -6   8 12.6161 4.33414   1
  -7   6  -8 9.82408 4.96439   1
  -7   6  -8 10.7576 3.87116   2
   7   6   8 31.4741 12.6401   1
  -8  -6  -8 31.8865 9.50957   1
   8  -6   8 17.7336 5.45041   1
  -8   6  -8 6.85988 4.29100   2
   8   6   8 7.98730 9.74933   1
  -8   6  -8 14.4063 6.26905   1
   9  -6   8 9.76290 5.06747   1
  -9  -6  -8 4.59353 6.39578   1
  -9   6  -8 12.9698 5.76673   1
   9   6   8 13.2375 10.3583   1
 -10  -6  -8 43.7267 13.6448   1
 -10   6  -8 16.8996 5.87673   2
  10   6   8 18.4318 10.9913   1
 -10   6  -8 21.2881 7.79523   1
 -11   6  -8 18.5889 5.57519   1
  -5  -7   8 36.5681 9.25135   1
  -5   7   8 34.6252 9.80428   1
  -5   7   8 29.6925 6.80553   2
  -4  -7   8 -1.0595 5.97303   1
  -4   7   8 -0.4907 4.99323   2
   4   7  -8 2.82333 7.79883   1
  -4   7   8 0.65545 6.26385   1
  -3  -7   8 16.5684 7.30663   1
   3   7  -8 5.08951 8.72388   1
  -3   7   8 3.37331 7.32815   1
  -2  -7   8 32.8169 7.91124   1
   2  -7  -8 20.9382 9.56587   1
  -2   7   8 24.5621 8.48010   1
   2   7  -8 30.3957 9.72291   1
  -1  -7   8 -7.2280 4.79549   1
   1  -7  -8 -7.4544 4.96204   1
  -1   7   8 2.70596 7.76729   1
   1   7  -8 19.6753 9.69764   1
   0  -7  -8 16.7445 9.70862   1
   0  -7   8 17.3920 6.53614   1
   0   7  -8 21.8661 7.56040   1
   0   7   8 34.6759 14.4535   1
  -1  -7  -8 -1.3760 6.25428   1
   1  -7   8 3.04872 5.89323   1
  -1   7  -8 0.28560 6.11947   1
   1   7   8 1.94313 7.49105   1
  -2  -7  -8 21.9823 7.38456   1
   2  -7   8 14.7671 6.32028   1
   2   7   8 18.2065 9.26813   1
  -2   7  -8 22.5031 8.39714   1
   3  -7   8 8.98411 7.58807   1
  -3  -7  -8 10.1779 7.70347   1
  -3   7  -8 19.2933 8.21317   1
   3   7   8 27.4189 10.5107   1
  -4  -7  -8 11.9600 7.54262   1
   4  -7   8 2.31666 5.09039   1
   4   7   8 16.5899 10.2661   1
  -4   7  -8 -4.5647 5.93475   1
  -5  -7  -8 36.8513 8.69990   1
   5  -7   8 47.4486 9.14857   1
  -5   7  -8 47.6383 11.4647   1
  -5   7  -8 27.3854 9.85591   2
  19   0  -9 32.1931 5.73501   3
  18   0  -9 3.67030 2.69970   3
  17   0  -9 14.0362 5.91689   3
  16   0  -9 15.2858 4.36014   3
 -16   0   9 13.9949 3.37755   4
  15   0  -9 27.5139 4.93984   3
 -15   0   9 19.1379 4.57217   4
 -14   0   9 26.1725 7.01549   4
  14   0  -9 15.5111 6.20302   3
 -13   0   9 30.7531 6.16010   4
  13   0  -9 27.5180 5.13383   3
 -12   0   9 42.8251 5.54390   4
  12   0  -9 47.3043 4.94215   3
 -11   0   9 431.278 33.1480   4
  11   0  -9 480.918 31.0800   3
  10   0  -9 76.0553 12.2190   3
 -10   0   9 93.4133 13.1325   4
  -9   0   9 9.50390 1.60722   1
   9   0  -9 8.81189 1.11164   1
   9   0  -9 8.44216 1.07384   1
   9   0  -9 8.10675 2.67553   3
  -9   0   9 12.2841 2.51551   4
   8   0  -9 28.4956 3.63149   3
  -8   0   9 29.9572 2.84809   4
   8   0  -9 27.9412 4.01355   1
  -8   0   9 32.0463 2.63506   1
  -8   0   9 26.5787 3.43208   1
   7   0  -9 17.5357 3.33271   3
   7   0  -9 16.0221 4.30253   1
  -7   0   9 18.6181 3.80762   4
   7   0  -9 16.9842 6.00514   1
  -7   0   9 24.3507 3.64186   1
   6   0  -9 80.4417 5.66759   3
   6   0  -9 89.4307 5.95386   1
  -6   0   9 80.8648 5.50725   1
  -6   0   9 78.4748 5.97327   2
  -6   0   9 84.1147 5.25752   4
   6   0  -9 74.1581 5.94399   1
  -5   0   9 4.33831 1.77409   1
   5   0  -9 4.98155 1.32263   1
  -5   0   9 6.38051 1.74840   1
   5   0  -9 4.81455 1.24057   1
   5   0  -9 5.91932 1.65274   2
   4   0  -9 483.985 31.6484   2
   4   0  -9 480.150 27.7497   3
  -4   0   9 483.752 25.8602   2
  -4   0   9 519.452 30.6844   1
   4   0  -9 534.510 31.8042   1
   4   0  -9 473.100 34.1032   1
  -4   0   9 514.549 34.3507   1
  -3   0   9 1934.38 115.878   1
   3   0  -9 2090.43 137.288   1
  -3   0   9 1856.29 107.485   2
   3   0  -9 1959.82 109.481   1
   3   0  -9 1940.14 100.747   3
   3   0  -9 1912.03 109.762   2
  -3   0   9 1977.46 113.782   1
  -2   0   9 154.933 12.1512   1
   2   0  -9 161.834 13.1542   1
  -2   0   9 149.727 9.30159   2
   2   0  -9 141.370 11.0986   3
   2   0  -9 150.006 12.4620   2
  -1   0   9 201.870 16.5679   1
  -1   0   9 226.180 14.7031   1
   1   0  -9 219.480 11.8833   1
   1   0  -9 212.990 12.6265   2
   1   0  -9 205.994 12.3829   3
  -1   0   9 210.984 12.2042   2
   0   0   9 59.9568 3.78592   2
   0   0  -9 60.5469 4.69256   1
   0   0  -9 59.8664 3.52678   3
   0   0   9 50.3027 5.02821   1
   0   0   9 56.5241 5.09984   1
   1   0   9 179.699 10.6889   2
   1   0   9 201.214 13.6493   1
   1   0   9 192.711 16.3563   1
  -1   0  -9 191.418 12.1845   1
   2   0   9 345.213 23.0721   1
   2   0   9 277.820 20.9278   1
  -2   0  -9 336.430 20.7927   1
  -3   0  -9 1936.56 112.781   1
   3   0   9 1952.34 120.436   1
   4   0   9 571.104 37.3924   1
   4   0   9 564.618 29.8328   2
  -4   0  -9 578.184 36.6477   1
  -5   0  -9 6.32946 2.54239   1
   5   0   9 8.99623 2.82135   1
   5   0   9 6.09177 0.81510   2
   6   0   9 76.5271 5.47654   2
  -6   0  -9 92.1534 6.99592   1
   6   0   9 85.8049 7.13289   1
   7   0   9 49.8685 6.26171   1
   7   0   9 47.7774 5.05789   2
  -7   0  -9 45.7922 4.46203   1
  -8   0  -9 36.9472 3.80825   1
   8   0   9 36.6628 4.53309   1
   8   0   9 37.1112 3.33080   2
   9   0   9 10.7684 1.59694   2
   9   0   9 7.16723 3.97223   1
  -9   0  -9 12.6320 3.65761   1
  10   0   9 133.397 15.0378   1
 -10   0  -9 163.157 15.1737   1
 -11   0  -9 302.708 38.3510   1
  11   0   9 328.528 46.7245   1
  12   0   9 30.8405 10.3589   1
 -12   0  -9 21.6292 7.22493   1
  13   0   9 17.2517 4.87847   1
 -13   0  -9 17.1091 4.66000   1
 -14   0  -9 62.8189 9.25630   1
  14   0   9 62.7496 13.3175   1
 -15   0  -9 28.0265 5.56428   1
 -16   0  -9 -0.6472 3.75988   1
 -17   0  -9 31.5674 7.45568   1
 -18   0  -9 -2.7260 4.62011   1
 -19   0  -9 4.27336 5.95937   1
  18  -1  -9 17.8878 4.64763   3
 -17  -1   9 22.1602 6.22155   4
  17  -1  -9 22.1722 5.88749   3
 -16  -1   9 3.93178 5.81260   4
  16  -1  -9 8.14435 2.88673   3
 -15  -1   9 23.6872 5.16998   4
  15  -1  -9 13.9991 3.73116   3
 -14  -1   9 35.0345 6.03404   4
  14  -1  -9 25.4423 3.97916   3
 -14   1   9 23.2548 5.39636   2
 -13  -1   9 31.6369 4.27505   4
  13  -1  -9 38.1607 4.31691   3
 -13   1   9 37.6968 5.00494   2
 -13   1   9 33.0670 5.39400   4
 -12  -1   9 137.442 10.6090   1
 -12  -1   9 134.159 15.0526   4
 -12  -1   9 126.665 14.7956   1
  12  -1  -9 142.983 13.0478   3
 -12   1   9 135.095 13.2825   2
 -12   1   9 136.418 11.9603   4
 -11  -1   9 251.389 22.0254   1
 -11  -1   9 261.764 20.1587   1
 -11  -1   9 246.222 15.3162   4
 -11   1   9 260.587 19.5652   2
 -11   1   9 259.905 21.7127   4
 -10  -1   9 105.064 8.82882   1
 -10  -1   9 128.407 10.3807   4
 -10   1   9 96.6167 11.4020   2
  10   1  -9 113.601 9.46834   1
 -10   1   9 97.4521 11.0545   4
  -9  -1   9 17.4541 3.64428   4
  -9  -1   9 26.5561 2.86832   1
   9   1  -9 14.4868 2.77758   1
  -9   1   9 17.3303 3.67710   4
  -8  -1   9 19.8879 2.40477   1
   8  -1  -9 17.5151 1.90177   1
  -8  -1   9 16.1447 3.58170   1
   8  -1  -9 19.4037 2.49728   1
  -8  -1   9 20.6178 2.68462   4
   8   1  -9 18.2810 2.53427   1
  -8   1   9 16.2218 1.90623   1
  -8   1   9 20.8739 2.58544   1
  -8   1   9 14.6220 2.30611   2
  -7  -1   9 128.865 11.7048   1
   7  -1  -9 138.093 10.6927   1
   7  -1  -9 131.941 8.83245   1
  -7  -1   9 133.047 9.18280   1
   7   1  -9 146.612 9.60278   1
  -7   1   9 159.306 11.1415   2
  -7   1   9 142.582 9.44753   4
  -7   1   9 142.638 12.0977   1
   6  -1  -9 75.0998 6.82235   1
   6  -1  -9 65.9499 6.68658   1
  -6  -1   9 83.1247 4.94895   1
  -6  -1   9 63.7397 7.51247   1
  -6   1   9 69.5553 6.13720   1
  -6   1   9 83.0426 5.52594   4
   6   1  -9 76.8029 6.53028   1
   5  -1  -9 143.207 14.8923   1
  -5  -1   9 148.701 15.0821   1
  -5  -1   9 150.553 12.3213   1
   5  -1  -9 140.674 10.4967   1
   5   1  -9 138.366 10.6105   1
  -5   1   9 149.668 10.8020   1
  -5   1   9 133.028 10.1162   4
   5   1  -9 144.120 9.76417   2
  -5   1   9 143.304 10.6782   1
  -5   1   9 170.064 12.6414   2
  -4  -1   9 492.182 38.3259   1
  -4  -1   9 551.329 34.1737   1
   4  -1  -9 554.587 36.6605   1
   4  -1  -9 563.763 36.5482   2
  -4  -1   9 587.072 31.5743   3
   4   1  -9 508.911 31.5928   1
  -4   1   9 540.307 41.2879   1
  -4   1   9 550.127 34.0209   2
   4   1  -9 557.654 36.0828   2
  -4   1   9 537.861 31.9827   4
  -4   1   9 552.294 47.8715   1
  -3  -1   9 408.086 22.8837   1
   3  -1  -9 417.177 40.0229   1
  -3  -1   9 434.822 30.7149   1
  -3  -1   9 388.884 28.6485   3
  -3   1   9 396.738 22.5181   4
  -3   1   9 377.762 21.7868   2
   3   1  -9 412.882 24.8823   1
  -3   1   9 413.379 29.1360   1
  -3   1   9 426.100 24.0834   1
   3   1  -9 391.916 27.0590   2
  -2  -1   9 1102.83 57.6723   1
   2  -1  -9 1063.26 62.5871   1
  -2  -1   9 1016.56 58.4488   1
  -2  -1   9 1055.59 58.6961   3
   2   1  -9 1154.47 65.1791   1
   2   1  -9 1060.57 57.0368   2
  -2   1   9 1059.97 64.6040   1
  -2   1   9 1057.77 67.4885   1
  -2   1   9 1039.56 71.3027   2
   1  -1  -9 21.0512 3.00864   1
  -1  -1   9 27.5500 3.23568   1
  -1  -1   9 28.2714 2.84157   1
  -1  -1   9 26.7786 2.53280   3
  -1   1   9 25.2779 3.75674   1
  -1   1   9 24.5461 2.96939   2
  -1   1   9 29.5672 3.67473   1
   0  -1   9 51.2291 3.25032   3
   0  -1   9 47.9649 4.72917   1
   0  -1  -9 61.8212 4.32666   1
   0  -1   9 51.1731 4.97712   1
   0   1  -9 54.6584 3.17609   2
   0   1   9 60.3030 5.16665   1
   0   1   9 61.7001 4.07310   2
   0   1   9 56.5350 5.66903   1
   0   1  -9 53.7680 4.75711   1
   1  -1   9 19.2404 3.06308   1
   1  -1   9 17.5554 2.95530   1
   1   1   9 22.8312 3.27785   1
  -1   1  -9 24.8989 3.01563   1
   1   1   9 22.9505 3.98976   1
  -1   1  -9 23.3307 1.44118   2
   2  -1   9 1072.31 62.9040   1
  -2  -1  -9 1110.19 65.3910   1
   2   1   9 1173.40 78.3367   1
   2   1   9 1191.68 77.6340   1
  -2   1  -9 1163.97 65.6804   1
  -2   1  -9 856.681 52.5398   2
  -3  -1  -9 574.403 37.6001   1
   3  -1   9 495.193 38.6281   1
  -3   1  -9 575.228 33.0587   1
   3   1   9 596.256 43.6423   1
   4  -1   9 360.063 25.0217   1
  -4  -1  -9 274.503 23.0378   1
  -4   1  -9 230.054 17.7501   1
   4   1   9 307.461 32.6664   1
  -5  -1  -9 54.9019 4.73282   3
  -5  -1  -9 63.3738 7.71201   1
   5  -1   9 63.5890 10.5191   1
   5   1   9 82.1707 9.77114   1
  -5   1  -9 81.8455 8.98534   1
  -6  -1  -9 88.8254 6.79209   1
  -6  -1  -9 95.4493 5.86250   3
   6  -1   9 98.2529 11.3200   1
   6   1   9 83.3842 7.91456   1
  -6   1  -9 64.7093 5.95935   1
  -7  -1  -9 96.0669 8.78132   1
   7  -1   9 73.5935 8.40574   2
   7  -1   9 118.356 18.2130   1
   7   1   9 85.5492 10.7668   1
  -7   1  -9 93.1497 12.8376   1
   8  -1   9 21.0167 4.70734   1
  -8  -1  -9 16.9404 3.12392   1
   8  -1   9 22.9420 2.49583   2
  -8   1  -9 13.6680 3.83784   1
   9  -1   9 41.0298 4.26420   2
   9  -1   9 37.5379 5.97345   1
  -9  -1  -9 53.2045 4.88764   1
   9  -1   9 41.9393 3.59677   3
   9   1   9 45.2502 6.43065   1
  -9   1  -9 47.1667 6.49645   1
  10  -1   9 100.749 16.0598   1
 -10  -1  -9 119.035 10.7830   1
  10  -1   9 128.298 11.1115   3
  10   1   9 122.419 14.8403   1
 -10   1  -9 131.353 9.21278   1
  11  -1   9 170.300 21.4958   3
  11  -1   9 207.324 23.1615   1
 -11  -1  -9 164.210 21.0462   1
  11   1   9 193.264 23.7955   1
 -11   1  -9 187.750 19.0035   1
  12  -1   9 66.2519 9.35638   3
 -12  -1  -9 73.2439 13.6298   1
  12  -1   9 94.6900 16.8960   1
 -12   1  -9 74.6947 12.4014   1
  12   1   9 106.065 18.5060   1
  13  -1   9 43.3700 8.06367   1
 -13  -1  -9 54.8724 6.32331   1
  13  -1   9 52.9751 7.09042   3
 -13   1  -9 37.2121 5.87975   1
  13   1   9 53.7103 9.21629   1
 -14  -1  -9 41.6991 5.83224   1
  14  -1   9 40.4883 4.83777   3
  14  -1   9 39.0384 6.33917   1
 -14   1  -9 34.3065 4.82061   1
  14   1   9 37.3160 9.42822   1
 -15  -1  -9 45.7225 8.08016   1
  15  -1   9 36.9534 4.48296   3
 -15   1  -9 25.9114 5.34162   1
  16  -1   9 4.83008 2.69315   3
 -16  -1  -9 3.19106 3.75367   1
 -16   1  -9 8.90872 4.09239   1
 -17  -1  -9 11.8562 5.03672   1
 -17   1  -9 2.23830 3.45847   1
 -18  -1  -9 9.02490 5.72364   1
 -18   1  -9 3.74423 3.46298   1
  18  -2  -9 9.87678 4.44769   3
 -18  -2   9 8.22699 3.87210   4
 -18   2   9 0.35812 2.93843   2
  17  -2  -9 34.6968 5.54829   3
 -17  -2   9 46.6578 7.44298   4
 -17   2   9 31.4281 6.14389   2
 -16  -2   9 44.9704 7.31261   4
  16  -2  -9 42.5557 6.10803   3
 -16   2   9 42.6292 7.14759   2
 -15  -2   9 38.9160 5.68935   4
 -15   2   9 41.0765 6.61072   2
 -14  -2   9 99.6060 10.1824   1
 -14  -2   9 94.0011 10.3864   4
 -14   2   9 108.486 11.1126   2
 -13  -2   9 84.9842 10.6450   4
 -13  -2   9 80.9885 8.38509   1
 -13   2   9 90.0163 9.71865   2
 -12  -2   9 35.8692 4.54653   1
 -12   2   9 23.2453 5.20080   2
 -11  -2   9 80.6231 12.0427   4
 -11  -2   9 61.6008 5.98060   1
 -11   2   9 71.4182 8.40579   2
 -11   2   9 83.5807 10.5616   4
 -10  -2   9 191.308 12.3258   1
 -10  -2   9 182.048 14.2708   4
 -10   2   9 175.856 13.2090   2
 -10   2   9 185.191 9.52734   1
  10   2  -9 169.690 14.4455   1
 -10   2   9 184.483 12.3862   4
 -10   2   9 156.597 10.3974   1
   9  -2  -9 67.1118 12.4179   1
  -9  -2   9 55.8985 12.7687   1
  -9  -2   9 67.2279 5.61421   1
  -9   2   9 68.9301 8.53328   4
   9   2  -9 77.8045 7.31731   1
  -9   2   9 63.2012 7.92908   2
  -9   2   9 66.2913 8.08743   1
  -9   2   9 91.3673 13.4323   1
  -8  -2   9 31.8190 6.87950   1
   8  -2  -9 41.1491 4.23536   1
  -8  -2   9 37.5367 3.67246   1
  -8   2   9 17.8610 3.09986   4
  -8   2   9 19.9791 3.25138   1
  -7  -2   9 20.5904 4.94123   1
  -7  -2   9 31.7746 4.13973   1
   7  -2  -9 27.5148 3.87580   1
  -7   2   9 33.8041 4.11775   4
  -7   2   9 27.3998 2.99981   2
  -7   2   9 36.8358 5.26976   1
  -7   2   9 38.3755 3.81523   1
   6  -2  -9 121.724 10.6140   1
  -6  -2   9 131.646 14.3166   1
  -6  -2   9 127.206 8.50758   1
   6   2  -9 134.482 9.73002   1
  -6   2   9 116.837 9.43853   1
  -6   2   9 120.898 9.40872   1
  -6   2   9 117.230 8.50611   4
  -6   2   9 126.850 8.12016   2
  -5  -2   9 64.6533 8.86064   1
   5  -2  -9 66.0145 7.77503   1
  -5  -2   9 66.4753 6.07505   1
  -5   2   9 70.0191 8.17930   1
  -5   2   9 61.4967 6.51471   1
  -5   2   9 64.5210 5.70503   2
   5   2  -9 64.8922 5.97588   1
  -5   2   9 67.9940 6.76645   4
   4  -2  -9 41.4081 5.86802   1
  -4  -2   9 50.3465 5.41905   1
  -4  -2   9 46.1267 8.44535   1
  -4   2   9 47.2776 6.14180   1
   4   2  -9 47.2858 6.75662   1
  -4   2   9 41.7657 5.46621   1
  -4   2   9 37.1905 4.89905   2
  -3  -2   9 403.981 34.8533   1
  -3  -2   9 355.423 21.4502   1
   3  -2  -9 386.901 25.9135   1
  -3   2   9 418.254 25.0083   1
  -3   2   9 463.260 23.4437   2
  -3   2   9 437.846 30.0572   1
  -3   2   9 397.148 24.1937   4
   3   2  -9 394.778 25.5245   1
   2  -2  -9 9.37647 2.39122   1
  -2  -2   9 11.1375 3.44819   1
  -2   2   9 21.7577 2.73158   4
   2   2  -9 14.2309 3.16147   1
  -2   2   9 21.9739 4.55209   1
  -2   2   9 22.8706 2.27091   1
  -2   2   9 16.7502 2.73997   2
   1  -2  -9 47.9998 4.65761   1
  -1  -2   9 61.3112 4.79587   1
   1   2  -9 59.2210 4.93769   1
  -1   2   9 58.9287 6.28653   1
  -1   2   9 67.6516 4.58046   4
  -1   2   9 59.0097 5.99107   1
   0  -2  -9 82.1910 7.06783   1
   0  -2   9 94.7941 7.02681   1
   0   2   9 109.774 6.64967   4
   0   2  -9 97.5891 8.54542   1
   0   2   9 95.0187 7.84666   1
   0   2   9 105.867 8.65021   1
  -1  -2  -9 52.7945 4.96483   1
   1  -2   9 43.7045 4.72354   1
  -1   2  -9 38.5679 5.11716   1
   1   2   9 50.7466 6.03370   1
   1   2   9 54.9929 3.61315   4
   2  -2   9 14.3360 2.94905   1
  -2  -2  -9 12.3764 4.09742   1
   2   2   9 9.54433 1.32064   4
   2   2   9 9.65835 3.64977   1
   3  -2   9 218.621 14.9422   1
  -3  -2  -9 174.374 14.3611   1
   3   2   9 197.121 18.0290   1
  -3   2  -9 184.303 11.4141   1
   4  -2   9 110.035 9.60324   1
  -4  -2  -9 102.711 7.91474   1
  -4   2  -9 117.100 7.51917   2
  -4   2  -9 113.308 9.05746   1
   4   2   9 102.693 9.75911   1
  -5  -2  -9 83.1592 8.18591   1
   5  -2   9 89.7496 7.97306   1
  -5   2  -9 114.269 8.67364   1
  -5   2  -9 122.119 7.65219   2
  -6  -2  -9 139.719 9.03123   1
   6  -2   9 115.399 9.43534   1
  -6   2  -9 108.684 7.83170   1
  -6   2  -9 121.523 7.87009   2
   6   2   9 99.5570 11.3578   1
  -7  -2  -9 33.0466 5.70043   1
  -7  -2  -9 31.1683 2.84241   3
   7  -2   9 31.9964 5.38830   1
   7   2   9 42.1169 7.26110   1
  -7   2  -9 44.5828 5.02766   1
  -7   2  -9 48.3318 4.13384   2
   8  -2   9 18.2837 3.61031   1
  -8  -2  -9 16.4968 4.16727   1
   8   2   9 20.1703 5.85814   1
  -8   2  -9 12.8624 2.91771   2
  -8   2  -9 14.2452 2.91501   1
   9  -2   9 106.706 13.0328   1
  -9  -2  -9 112.628 11.0830   1
  -9   2  -9 129.613 10.5589   2
  -9   2  -9 119.007 8.74149   1
   9   2   9 130.005 14.6197   1
  10  -2   9 163.684 13.5961   1
 -10  -2  -9 178.534 13.7455   1
 -10   2  -9 129.082 11.3997   1
  10   2   9 126.163 13.4367   1
 -10   2  -9 147.377 12.0891   2
  11  -2   9 108.009 14.0782   1
 -11  -2  -9 110.998 10.0132   1
 -11   2  -9 122.946 12.2463   2
  11   2   9 136.074 13.4649   1
 -11   2  -9 114.934 10.9408   1
  12  -2   9 43.5567 7.01454   1
 -12   2  -9 60.7105 5.95736   2
 -12   2  -9 62.9738 7.70605   1
 -13  -2  -9 103.151 10.7651   1
  13  -2   9 92.6250 12.0540   1
 -13   2  -9 116.191 11.3837   1
  13   2   9 143.599 17.3430   1
  14  -2   9 16.7649 6.73082   3
 -14  -2  -9 33.5358 9.78965   1
 -14   2  -9 34.8236 10.4480   1
  14   2   9 39.8183 16.3974   1
  15  -2   9 6.55115 2.87619   3
 -15  -2  -9 14.2311 5.58801   1
  16  -2   9 38.2376 5.54541   3
 -16   2  -9 49.7452 6.24438   1
 -17  -2  -9 21.9058 6.84550   1
  17  -2   9 14.9521 4.13030   3
 -17   2  -9 12.0177 5.09377   1
 -18  -2  -9 24.0240 6.45757   1
 -18   2  -9 18.2064 4.81462   1
 -17   3   9 40.3178 6.17696   2
 -16  -3   9 14.3618 4.22319   4
 -16   3   9 10.5359 3.00519   2
 -15  -3   9 100.715 8.65337   1
 -15  -3   9 81.1354 8.46335   4
 -15   3   9 107.115 12.0334   2
 -14  -3   9 28.4602 6.06143   4
 -14  -3   9 36.1445 5.32737   1
 -14   3   9 17.3961 3.84132   2
 -13  -3   9 134.630 15.3686   4
 -13  -3   9 167.259 10.8667   1
 -13   3   9 140.771 13.2159   2
 -12  -3   9 131.413 11.1545   1
 -12  -3   9 149.755 19.0865   4
 -12   3   9 138.652 15.8881   2
 -11  -3   9 8.88649 3.95520   4
 -11   3   9 17.7814 3.60359   1
 -11   3   9 10.9401 3.01996   2
 -10  -3   9 69.2195 6.47377   1
 -10  -3   9 67.8845 6.76588   4
 -10   3   9 54.2745 6.71774   1
 -10   3   9 50.2876 5.80443   2
  10   3  -9 72.1733 8.83291   1
  -9  -3   9 84.4272 7.61733   1
  -9   3   9 70.4499 7.39822   1
   9   3  -9 80.9907 9.28756   1
  -9   3   9 85.4393 8.61959   2
  -8  -3   9 197.299 23.6497   1
  -8  -3   9 227.594 14.4708   1
   8  -3  -9 248.899 24.0270   1
   8   3  -9 223.803 18.3563   1
  -8   3   9 249.888 19.9721   1
  -8   3   9 241.424 15.7583   2
  -7  -3   9 95.4804 7.86028   1
   7  -3  -9 121.444 9.53055   1
  -7   3   9 99.7592 9.56126   1
  -7   3   9 96.5409 9.82261   1
  -7   3   9 118.701 10.2822   2
   7   3  -9 92.4043 10.0521   1
  -6  -3   9 33.0860 4.78386   1
   6  -3  -9 43.4950 5.63845   1
   6   3  -9 40.9537 5.19397   1
  -6   3   9 34.0537 4.11866   1
  -6   3   9 37.3907 5.96340   1
   5  -3  -9 115.207 11.5163   1
  -5  -3   9 132.258 9.39783   1
  -5   3   9 103.292 10.9144   1
  -5   3   9 98.7064 8.78969   2
  -5   3   9 101.445 10.1210   1
  -5   3   9 112.357 9.67718   4
  -4  -3   9 267.080 18.3795   1
   4  -3  -9 233.617 15.6484   1
   4   3  -9 238.272 17.5339   1
  -4   3   9 234.258 15.5901   1
  -4   3   9 235.069 17.5022   4
  -4   3   9 241.000 17.7598   1
  -4   3   9 237.716 16.4411   2
  -3  -3   9 35.2353 4.95274   1
   3  -3  -9 49.9328 9.59499   1
  -3   3   9 21.7518 3.85896   2
  -3   3   9 26.7081 2.98868   4
  -3   3   9 20.0882 3.00420   1
  -3   3   9 26.5750 5.83294   1
  -2  -3   9 76.4038 6.68684   1
   2  -3  -9 72.1105 6.75907   1
  -2   3   9 76.5256 5.89208   4
  -2   3   9 82.2456 6.98761   1
  -2   3   9 59.6777 8.93634   1
   2   3  -9 64.3530 7.45700   1
  -1  -3   9 94.6121 7.43661   1
   1  -3  -9 82.8002 7.87260   1
  -1   3   9 103.148 11.0324   1
  -1   3   9 92.5421 6.44952   4
   1   3  -9 83.3772 8.50972   1
   0  -3   9 6.15779 2.70063   1
   0  -3  -9 7.85575 3.08659   1
   0   3   9 9.37245 4.42399   1
   0   3  -9 -0.9828 2.36388   1
   0   3   9 0.80103 1.11734   4
   1  -3   9 120.852 8.14498   1
  -1  -3  -9 125.274 9.64271   1
   1   3   9 115.457 7.28653   4
  -1   3  -9 124.129 10.5976   1
   1   3   9 121.898 11.6972   1
   2  -3   9 54.5334 5.25236   1
  -2  -3  -9 52.0819 5.88983   1
   2   3   9 52.5057 7.17088   1
   2   3   9 54.3317 3.90018   4
  -2   3  -9 43.6512 5.94768   1
   3  -3   9 71.2820 6.67211   1
  -3  -3  -9 59.2246 6.65305   1
   3   3   9 51.7618 4.24142   4
   3   3   9 42.4661 6.37461   1
   4  -3   9 160.474 11.9196   1
  -4  -3  -9 152.860 13.7056   1
  -4   3  -9 144.315 15.0024   1
   4   3   9 161.321 12.8489   1
   4   3   9 124.210 15.9149   4
   5  -3   9 133.273 9.64238   1
  -5  -3  -9 141.168 10.9155   1
   5   3   9 118.166 13.0342   1
  -5   3  -9 109.264 9.81364   1
  -5   3  -9 143.311 10.2113   2
  -6  -3  -9 26.6872 6.82829   1
   6  -3   9 31.2701 5.40381   1
  -6   3  -9 21.8185 2.88049   2
  -6   3  -9 23.1591 3.98334   1
   6   3   9 34.5640 9.40226   1
  -7  -3  -9 72.7526 9.57466   1
   7  -3   9 86.0383 10.0566   1
  -7   3  -9 83.3372 8.54330   2
   7   3   9 72.1382 11.5638   1
  -7   3  -9 86.6820 7.43940   1
   8  -3   9 227.066 20.5548   1
  -8  -3  -9 251.282 16.7218   1
   8   3   9 270.841 20.2538   1
  -8   3  -9 229.328 18.1469   2
  -8   3  -9 246.620 18.8310   1
  -9  -3  -9 72.6178 8.82772   1
   9  -3   9 59.3022 9.54096   1
  -9   3  -9 70.6460 6.75713   1
  -9   3  -9 70.3000 6.40006   2
   9   3   9 78.6054 11.2709   1
  10  -3   9 51.3956 7.55471   1
 -10  -3  -9 43.0611 7.96492   1
  10   3   9 34.7194 11.8110   1
 -10   3  -9 43.6136 6.32587   2
 -10   3  -9 42.5060 6.18987   1
 -11  -3  -9 22.9816 5.74671   1
 -11   3  -9 23.6074 3.30254   2
  11   3   9 11.3846 7.58252   1
 -11   3  -9 28.8162 5.81933   1
 -12  -3  -9 182.257 19.4031   1
  12  -3   9 187.125 17.5961   1
  12   3   9 175.018 26.3263   1
 -12   3  -9 208.005 14.1888   2
 -12   3  -9 222.823 17.2238   1
 -13  -3  -9 91.3974 13.1600   1
 -13   3  -9 97.9159 11.2139   2
  13   3   9 117.365 18.8798   1
 -13   3  -9 87.9542 11.5166   1
 -14  -3  -9 8.99413 6.91947   1
 -14   3  -9 10.4975 5.93061   1
 -14   3  -9 1.55800 2.79745   2
  14   3   9 4.52565 9.19431   1
 -15  -3  -9 71.4805 9.50459   1
 -15   3  -9 51.7297 6.52432   2
 -16  -3  -9 20.9226 8.56719   1
 -16   3  -9 32.8605 6.82893   1
 -17  -3  -9 4.67821 5.71129   1
 -17   3  -9 4.66884 4.49485   1
 -15  -4   9 28.3813 5.90971   1
 -15   4   9 29.6696 5.73801   2
 -14  -4   9 12.0813 4.35383   1
 -14   4   9 13.6546 4.47537   2
 -13  -4   9 9.30513 3.87746   1
 -13  -4   9 11.6538 3.06778   4
 -13   4   9 2.08427 3.65908   2
 -12  -4   9 4.94372 2.51878   4
 -12  -4   9 4.97547 3.73652   1
 -12   4   9 7.42099 3.08524   1
 -12   4   9 4.84131 3.82394   2
 -11  -4   9 21.1172 3.36221   4
 -11  -4   9 17.2754 5.09907   1
 -11   4   9 12.0218 4.59669   1
 -10  -4   9 39.1170 6.57268   1
 -10   4   9 23.2708 5.68502   1
 -10   4   9 27.0115 5.09810   2
  -9  -4   9 56.0776 8.33683   1
  -9   4   9 64.8415 8.91278   1
  -9   4   9 69.6721 7.00490   2
  -8  -4   9 195.802 14.7192   1
  -8   4   9 168.877 13.2017   2
   8   4  -9 150.912 14.5386   1
  -8   4   9 177.318 12.0773   1
   7  -4  -9 54.3895 6.25523   1
  -7  -4   9 50.5835 6.65736   1
  -7   4   9 62.4298 7.42026   1
   7   4  -9 43.0869 6.93027   1
  -7   4   9 50.0384 6.85364   2
  -6  -4   9 8.13174 4.35662   1
   6  -4  -9 14.2109 4.57222   1
  -6   4   9 5.16680 3.47945   2
  -6   4   9 3.69986 5.06913   1
   6   4  -9 11.0850 4.82967   1
   5  -4  -9 59.6833 8.18028   1
  -5  -4   9 65.4888 6.10287   1
  -5   4   9 68.9138 9.04622   2
   5   4  -9 78.0505 7.75285   1
  -5   4   9 65.2054 9.05774   1
   4  -4  -9 11.3757 4.10568   1
  -4  -4   9 19.1622 4.85804   1
  -4   4   9 6.32214 5.41274   1
  -4   4   9 2.99528 4.10633   2
   4   4  -9 6.52633 4.55842   1
  -3  -4   9 60.6562 6.53557   1
   3  -4  -9 40.4382 7.00663   1
  -3   4   9 44.7718 6.79653   1
   3   4  -9 34.0778 6.67732   1
   2  -4  -9 21.0552 5.26120   1
  -2  -4   9 11.5806 3.89669   1
   2   4  -9 16.3050 5.38478   1
  -2   4   9 13.7875 6.85442   1
  -1  -4   9 36.5367 5.23694   1
  -1   4   9 55.8385 9.43281   1
   1   4  -9 47.6644 6.78666   1
   0  -4  -9 79.2863 8.97032   1
   0  -4   9 61.5397 7.20693   1
   0   4   9 65.8901 9.99710   1
   0   4  -9 78.4557 9.05997   1
   1  -4   9 44.0855 4.91537   1
  -1  -4  -9 55.7851 6.71311   1
   1   4   9 49.3579 7.98159   1
  -1   4  -9 49.0059 7.25454   1
   2  -4   9 21.5927 4.38569   1
   2   4   9 16.7988 6.20210   1
  -2   4  -9 14.7856 4.60117   1
  -3  -4  -9 50.7347 9.45654   1
   3  -4   9 50.2022 6.91118   1
   3   4   9 57.7991 9.17297   1
  -3   4  -9 43.9991 7.13857   1
   4  -4   9 11.5229 3.93743   1
  -4  -4  -9 13.2479 4.28311   1
  -4   4  -9 10.6162 4.16839   1
   4   4   9 16.9637 7.93865   1
   5  -4   9 105.743 10.6184   1
  -5  -4  -9 124.303 11.2977   1
  -5   4  -9 124.944 10.0236   1
  -5   4  -9 131.985 13.3518   2
   5   4   9 126.685 15.8529   1
   6  -4   9 14.3842 4.20980   1
  -6  -4  -9 25.2608 5.70956   1
  -6   4  -9 24.5022 4.26215   2
   6   4   9 19.9608 9.25511   1
  -6   4  -9 30.4324 5.81398   1
   7  -4   9 20.6117 5.68702   1
   7   4   9 37.7168 10.8471   1
  -7   4  -9 37.5560 5.42106   1
   8  -4   9 169.864 14.0740   1
  -8  -4  -9 209.920 17.6393   1
  -8   4  -9 177.438 12.8427   2
  -8   4  -9 188.692 14.6675   1
   8   4   9 160.961 19.5214   1
  -9  -4  -9 57.6493 7.99176   1
   9  -4   9 58.0261 7.06220   1
  -9   4  -9 79.7591 8.09848   2
  -9   4  -9 85.0225 7.88641   1
   9   4   9 81.4341 12.1095   1
 -10  -4  -9 17.8866 6.89834   1
  10  -4   9 21.0965 5.17956   1
 -10   4  -9 18.0702 3.45726   2
 -10   4  -9 14.3098 5.36233   1
  11  -4   9 7.11498 4.81291   1
 -11  -4  -9 11.5628 6.42827   1
  11   4   9 2.06379 7.35743   1
 -11   4  -9 4.74795 2.92730   2
 -12  -4  -9 6.34079 5.58102   1
 -12   4  -9 2.84579 3.82535   1
 -12   4  -9 6.58522 3.25094   2
  12   4   9 20.0880 10.1902   1
 -13  -4  -9 9.41644 4.40316   1
  13   4   9 12.0019 11.4091   1
 -13   4  -9 14.0633 4.71462   1
 -14  -4  -9 14.9956 6.71455   1
 -14   4  -9 0.98317 3.88784   1
  14   4   9 2.10904 10.4410   1
 -14   4  -9 6.32445 2.61396   2
 -15  -4  -9 25.4589 8.45400   1
 -15   4  -9 30.1019 7.57562   1
 -13  -5   9 15.1721 5.70214   1
 -13   5   9 11.6651 3.69615   2
 -12  -5   9 32.3092 6.67164   1
 -12   5   9 29.0880 5.23134   2
 -12   5   9 22.4775 5.30562   1
 -11  -5   9 13.3454 4.49770   1
 -11   5   9 8.50360 4.92149   2
 -11   5   9 10.7662 5.51789   1
 -10  -5   9 32.1626 7.99566   1
 -10   5   9 17.1193 5.77138   1
 -10   5   9 18.7838 5.59453   2
  -9  -5   9 -3.9963 5.58529   1
  -9   5   9 3.92519 4.02954   2
  -9   5   9 4.68714 5.48739   1
   9   5  -9 -0.3282 4.49858   1
   9   5  -9 -2.1093 4.31074   1
  -8  -5   9 33.3291 7.09794   1
  -8   5   9 44.0355 9.73810   1
  -8   5   9 33.9731 6.42722   2
   8   5  -9 27.6114 7.14559   1
  -7  -5   9 46.8716 7.50605   1
  -7   5   9 40.0604 8.39477   1
  -7   5   9 34.8676 6.23835   2
   7   5  -9 34.2927 7.68646   1
  -6  -5   9 12.7840 4.47752   1
   6   5  -9 5.80726 5.91449   1
  -6   5   9 3.98891 5.08121   2
  -6   5   9 14.5119 6.14116   1
   5  -5  -9 27.8751 6.49983   1
  -5  -5   9 29.3769 6.18282   1
  -5   5   9 44.0364 8.83749   1
   5   5  -9 41.4593 6.84399   1
   4  -5  -9 26.2242 6.67023   1
  -4  -5   9 39.4465 7.17912   1
  -4   5   9 35.1709 7.80173   1
   4   5  -9 42.1914 10.3325   1
  -4   5   9 48.6149 6.85583   2
  -3  -5   9 27.1096 8.14579   1
   3  -5  -9 28.6827 8.49962   1
  -3   5   9 25.2919 8.74026   1
   3   5  -9 37.8073 6.23746   1
   2  -5  -9 13.0520 4.94914   1
  -2  -5   9 11.4761 5.42773   1
  -2   5   9 17.9101 6.09364   1
   2   5  -9 19.8972 6.82690   1
  -1  -5   9 15.4326 5.15897   1
   1  -5  -9 7.87490 5.45896   1
  -1   5   9 13.5304 6.56469   1
   1   5  -9 13.3064 5.54680   1
   0  -5   9 19.9013 5.67010   1
   0   5  -9 23.6969 8.28223   1
   0   5   9 34.2892 8.61799   1
   1  -5   9 23.8144 5.23259   1
  -1  -5  -9 30.2419 6.62305   1
  -1   5  -9 30.0260 6.75079   1
   1   5   9 23.7309 7.48447   1
   2  -5   9 23.3511 5.14203   1
  -2  -5  -9 24.3959 6.16785   1
   2   5   9 22.2220 6.48276   1
   3  -5   9 31.7085 5.89555   1
  -3  -5  -9 21.4667 6.56968   1
   3   5   9 19.6362 10.2737   1
  -3   5  -9 32.5235 6.63998   1
  -4  -5  -9 75.1610 10.9697   1
   4  -5   9 78.7271 9.33823   1
   4   5   9 44.1801 11.8932   1
  -4   5  -9 51.4128 8.16496   1
  -5  -5  -9 44.8360 9.80402   1
   5  -5   9 36.8295 5.45687   1
   5   5   9 29.1162 8.73094   1
  -5   5  -9 26.2996 6.60574   1
   6  -5   9 12.0489 5.02988   1
  -6  -5  -9 22.3852 7.61244   1
  -6   5  -9 16.1094 4.67307   2
   6   5   9 24.6163 8.70461   1
  -7  -5  -9 21.9560 7.55963   1
   7  -5   9 24.6789 5.85616   1
  -7   5  -9 42.0999 8.18723   1
   7   5   9 33.8489 11.1453   1
  -8  -5  -9 21.6864 6.23948   1
   8  -5   9 29.0650 5.65556   1
  -8   5  -9 12.4022 5.25910   1
   8   5   9 6.37504 6.91066   1
  -9  -5  -9 13.4773 6.73040   1
   9  -5   9 6.85916 4.91041   1
  -9   5  -9 0.34822 4.19958   1
  -9   5  -9 -1.2525 2.89518   2
   9   5   9 14.6773 9.66515   1
 -10  -5  -9 43.3385 9.02502   1
  10  -5   9 31.7186 6.46455   1
 -10   5  -9 41.3673 6.32793   2
  10   5   9 65.8207 13.7008   1
 -11  -5  -9 41.4118 8.68888   1
  11   5   9 35.4282 11.5191   1
 -11   5  -9 48.3329 6.06585   2
 -12  -5  -9 33.5063 10.2735   1
 -12   5  -9 27.9999 7.07681   1
 -12   5  -9 22.9022 4.57557   2
 -13  -5  -9 8.82261 6.86023   1
 -13   5  -9 2.95852 4.63047   1
  13   5   9 20.2340 10.4043   1
 -10  -6   9 51.5727 8.38362   1
 -10   6   9 37.3978 6.46715   2
 -10   6   9 21.6048 7.39930   1
  -9  -6   9 -5.4240 4.79081   1
  -9   6   9 6.28903 3.94813   2
  -9   6   9 2.61018 7.05388   1
  -8  -6   9 24.1407 6.73876   1
   8   6  -9 30.6833 7.70043   1
  -8   6   9 25.4937 6.32261   2
  -8   6   9 22.0348 7.96844   1
  -7  -6   9 16.3745 6.14813   1
  -7   6   9 18.1979 4.86895   2
  -7   6   9 17.7401 7.28393   1
   7   6  -9 23.4692 8.10548   1
  -6  -6   9 6.01113 5.77984   1
  -6   6   9 6.12528 6.20311   2
   6   6  -9 0.51754 6.41618   1
  -6   6   9 -2.8408 6.09374   1
  -5  -6   9 6.16541 5.71643   1
  -5   6   9 20.2500 6.36922   2
   5   6  -9 8.27498 6.04048   1
  -5   6   9 12.3261 8.49795   1
  -4  -6   9 16.9120 5.55875   1
  -4   6   9 16.6399 7.56116   1
   4   6  -9 3.53047 6.58977   1
  -3  -6   9 18.6601 6.86959   1
   3   6  -9 16.5317 7.79591   1
  -3   6   9 2.48407 5.73228   1
  -2  -6   9 23.3256 7.64636   1
   2   6  -9 24.3914 7.73746   1
  -2   6   9 32.2170 8.77096   1
  -1  -6   9 15.1057 5.50603   1
  -1   6   9 10.4192 6.50607   1
   1   6  -9 17.2409 6.57543   1
   0  -6   9 15.7164 6.61594   1
   0  -6  -9 -0.3184 5.00784   1
   0   6  -9 1.36420 5.39444   1
   0   6   9 16.3756 9.98409   1
  -1  -6  -9 19.3601 7.07617   1
   1  -6   9 15.2637 4.34116   1
   1   6   9 31.8157 8.21306   1
  -2  -6  -9 10.3856 6.33009   1
   2  -6   9 20.1523 8.00332   1
  -2   6  -9 32.2015 7.70708   1
   2   6   9 33.8049 9.86470   1
   3  -6   9 6.93904 4.54105   1
  -3  -6  -9 12.1170 8.65565   1
  -3   6  -9 16.2564 7.65792   1
   3   6   9 9.42582 7.60444   1
   4  -6   9 20.9433 6.02867   1
  -4  -6  -9 5.59658 7.12616   1
  -4   6  -9 27.6727 8.97309   1
  -5  -6  -9 3.42317 6.33198   1
   5  -6   9 5.10258 4.81035   1
  -5   6  -9 10.4110 5.96698   1
   5   6   9 7.38455 10.7504   1
   6  -6   9 -3.1769 3.55334   1
  -6  -6  -9 -4.7096 4.07977   1
  -6   6  -9 19.3664 6.36317   2
   6   6   9 25.6204 12.1484   1
   7  -6   9 21.8943 5.93416   1
  -7  -6  -9 17.9312 8.70597   1
  -7   6  -9 13.4422 6.65677   1
   7   6   9 19.8779 10.7660   1
  -7   6  -9 14.0028 4.70552   2
  -8  -6  -9 -7.8461 6.01032   1
   8  -6   9 0.08870 2.70136   1
  -8   6  -9 20.8871 6.75005   1
   8   6   9 30.5370 13.9897   1
  -9  -6  -9 5.31866 7.68188   1
   9  -6   9 5.54563 4.24104   1
  -9   6  -9 4.32621 5.31031   1
   9   6   9 11.3313 9.82846   1
  -9   6  -9 5.57095 5.87680   2
 -10  -6  -9 10.4498 8.59852   1
 -10   6  -9 8.58389 5.87900   1
  10   6   9 18.5603 11.8724   1
  -4  -7   9 5.97603 5.88996   1
  -4   7   9 26.6801 10.8441   1
   4   7  -9 19.1830 9.54864   1
  -3  -7   9 51.6720 9.09780   1
  -3   7   9 40.7968 9.54240   1
   2   7  -9 3.12089 8.70081   1
  -2   7   9 23.8598 8.76211   1
  -1  -7   9 18.7313 7.67771   1
   1  -7  -9 2.13091 6.03019   1
   1   7  -9 16.8907 7.80358   1
  -1   7   9 24.2573 11.4629   1
   0  -7  -9 -3.9997 4.47698   1
   0  -7   9 5.20286 5.64103   1
   0   7   9 10.0877 9.06735   1
   0   7  -9 27.0300 10.0358   1
   1  -7   9 12.2743 6.99849   1
  -1  -7  -9 5.32553 7.80959   1
   1   7   9 6.52695 9.68551   1
  -1   7  -9 29.0451 9.43517   1
  -2  -7  -9 22.2949 11.4752   1
  -2   7  -9 6.71555 7.54375   1
   2   7   9 30.9812 11.5793   1
   3  -7   9 23.5967 7.20073   1
  -3  -7  -9 27.9431 9.25769   1
  -3   7  -9 29.2710 7.48794   1
   3   7   9 15.3846 12.4599   1
   4  -7   9 8.00025 5.85538   1
  -4  -7  -9 16.0548 9.66354   1
  -4   7  -9 8.60606 7.44088   1
  18   0 -10 4.25842 3.96539   3
  17   0 -10 66.2923 10.4233   3
  16   0 -10 66.1125 9.95987   3
 -16   0  10 48.2555 5.72667   4
  15   0 -10 9.54019 4.94239   3
 -15   0  10 19.0751 4.09144   4
 -14   0  10 19.2181 4.57711   4
  14   0 -10 13.0077 3.93830   3
 -13   0  10 35.9222 5.29090   4
  13   0 -10 30.7186 4.84222   3
 -12   0  10 0.75056 3.10592   4
  12   0 -10 -2.1104 2.65670   3
  11   0 -10 141.752 11.1230   3
 -11   0  10 121.706 13.4705   4
 -10   0  10 36.5728 5.66770   4
  10   0 -10 35.8924 5.08732   3
  -9   0  10 298.784 19.0709   4
  -9   0  10 302.648 28.8604   1
  -9   0  10 308.552 22.4726   1
   9   0 -10 276.184 24.5574   1
   9   0 -10 303.311 19.6655   1
   8   0 -10 29.1417 5.27800   1
   8   0 -10 30.3725 3.48532   1
  -8   0  10 34.7200 4.23410   4
  -8   0  10 37.1620 3.28810   1
   7   0 -10 57.2825 5.04057   3
  -7   0  10 58.3865 5.55562   4
  -7   0  10 52.7592 4.80007   1
   7   0 -10 54.1846 4.10137   1
   6   0 -10 2.13510 1.25367   1
  -6   0  10 2.53952 1.80202   4
  -6   0  10 0.83069 1.35643   2
  -6   0  10 4.63800 1.77188   1
  -6   0  10 1.79964 1.64740   1
  -5   0  10 69.1352 6.67403   1
   5   0 -10 71.8917 5.57372   3
   5   0 -10 70.8877 5.85196   1
  -5   0  10 65.7276 6.10934   1
  -5   0  10 56.5656 5.25471   2
   4   0 -10 43.8778 4.15399   2
   4   0 -10 40.2201 3.35925   1
  -4   0  10 34.8070 3.84148   1
  -4   0  10 41.6277 3.15916   2
   4   0 -10 38.7405 2.90700   3
  -4   0  10 36.6214 3.62662   1
   3   0 -10 567.882 33.8041   1
   3   0 -10 608.754 32.2707   3
  -3   0  10 564.816 37.1164   1
   3   0 -10 621.399 39.4062   2
  -3   0  10 600.152 33.9926   2
  -3   0  10 586.670 48.7706   1
   2   0 -10 35.8382 3.31516   2
  -2   0  10 37.5131 2.98660   2
   2   0 -10 38.3678 3.50638   1
  -2   0  10 35.9956 3.64956   1
   2   0 -10 38.0612 2.73623   3
   1   0 -10 17.6347 2.46301   1
  -1   0  10 17.3078 2.58896   1
   1   0 -10 21.8906 1.91085   3
  -1   0  10 21.6282 2.00139   2
   1   0 -10 25.5112 2.38099   2
   0   0  10 586.358 40.8879   1
   0   0  10 536.295 36.7646   2
   0   0 -10 561.119 32.4067   1
   0   0  10 610.026 39.1831   1
  -1   0 -10 7.75082 2.25071   1
   1   0  10 5.54396 2.18693   1
  -2   0 -10 55.9217 6.58876   1
   2   0  10 55.9959 5.61637   1
  -3   0 -10 333.005 21.2372   1
   3   0  10 405.315 34.3704   1
   4   0  10 17.4520 4.09577   1
   4   0  10 15.0377 1.22772   2
  -4   0 -10 16.5677 3.90626   1
   5   0  10 23.3726 2.84661   2
   5   0  10 27.3724 4.80139   1
  -5   0 -10 29.6238 4.90394   1
   6   0  10 5.39575 2.94434   1
   6   0  10 5.06746 0.92266   2
  -6   0 -10 9.80350 2.75602   1
   7   0  10 23.2156 5.68770   1
  -7   0 -10 33.7443 5.72408   1
   7   0  10 26.6940 2.52254   2
   8   0  10 38.8753 5.66388   1
  -8   0 -10 51.1927 5.37999   1
   8   0  10 49.4815 4.01506   2
   9   0  10 288.111 22.2214   2
  -9   0 -10 294.522 20.5575   1
   9   0  10 266.347 19.1903   1
  10   0  10 33.4448 6.77876   1
 -10   0 -10 37.1776 4.36365   1
  11   0  10 49.7377 14.4665   1
 -11   0 -10 42.6127 11.5106   1
 -12   0 -10 4.57648 2.96198   1
  12   0  10 8.25410 4.81783   1
 -13   0 -10 32.8929 5.46738   1
  14   0  10 30.0048 7.69961   1
 -14   0 -10 47.2964 6.41643   1
 -15   0 -10 0.57542 3.84588   1
 -16   0 -10 16.2136 7.69515   1
 -17   0 -10 42.0116 6.84458   1
 -18   0 -10 0.89178 4.15825   1
 -18  -1  10 13.9038 4.27775   4
  18  -1 -10 8.07830 3.16566   3
  17  -1 -10 2.43667 4.05828   3
 -17  -1  10 2.81112 3.66097   4
 -16  -1  10 14.5669 4.57450   4
 -15  -1  10 25.0694 5.35429   4
  15  -1 -10 16.1563 3.47018   3
 -15   1  10 4.93498 3.68873   4
 -14  -1  10 74.9679 8.50076   4
  14  -1 -10 78.5667 7.65941   3
 -14   1  10 84.2049 8.16657   2
 -14   1  10 80.1649 7.89202   4
  13  -1 -10 27.8441 4.15167   3
 -13  -1  10 21.3792 3.81432   4
 -13   1  10 37.8927 4.93966   2
  12  -1 -10 46.1198 4.85825   3
 -12  -1  10 40.0260 4.17895   1
 -12  -1  10 54.1270 6.83202   4
 -12   1  10 41.6715 6.14477   2
 -12   1  10 49.3903 6.51812   4
 -11  -1  10 123.571 8.40790   1
 -11  -1  10 114.014 12.6218   1
  11  -1 -10 92.2908 9.63833   3
 -11  -1  10 114.475 10.7520   4
 -11   1  10 109.707 9.50932   2
 -11   1  10 128.456 10.7804   4
 -10  -1  10 59.9568 7.03424   4
 -10  -1  10 59.2854 4.50353   1
 -10   1  10 54.1665 7.92279   2
 -10   1  10 57.3636 5.84094   4
  10   1 -10 61.0718 5.72976   1
  -9  -1  10 162.802 9.54092   1
  -9  -1  10 150.823 15.0601   4
   9  -1 -10 133.118 11.0285   1
   9  -1 -10 154.954 11.1459   1
  -9   1  10 162.208 12.2601   1
  -9   1  10 160.356 11.4882   1
   9   1 -10 165.816 13.6445   1
  -9   1  10 162.547 14.1625   4
  -9   1  10 154.845 14.3216   2
  -8  -1  10 68.4855 5.97846   4
   8  -1 -10 65.2607 5.40955   1
   8  -1 -10 58.6291 4.95015   1
  -8  -1  10 61.1755 7.06010   1
  -8  -1  10 56.7182 4.98104   1
   8   1 -10 64.7216 6.28872   1
  -8   1  10 77.1499 5.88020   2
  -8   1  10 62.7157 5.13395   1
  -8   1  10 59.1159 6.23350   1
  -8   1  10 57.0307 6.93867   4
  -7  -1  10 80.7485 6.41970   1
  -7  -1  10 80.6326 8.11201   1
   7  -1 -10 90.1451 8.72050   1
  -7   1  10 77.5923 7.85687   4
  -7   1  10 75.5544 9.25518   1
   7   1 -10 80.8627 5.92918   1
  -7   1  10 79.3712 7.95399   2
  -6  -1  10 54.4683 4.00656   1
   6  -1 -10 50.0489 5.14746   1
  -6  -1  10 50.3270 5.53038   1
  -6   1  10 52.7961 4.49543   2
   6   1 -10 44.9633 5.02398   1
  -6   1  10 60.2820 4.91709   1
  -6   1  10 55.5788 5.89588   1
  -6   1  10 66.4987 5.59036   4
   5  -1 -10 121.292 8.75183   1
  -5  -1  10 121.596 9.91496   1
  -5  -1  10 112.237 7.36810   1
   5   1 -10 129.811 9.04984   1
  -5   1  10 123.969 7.90892   1
  -5   1  10 110.130 7.90521   4
  -5   1  10 115.719 8.86571   1
  -5   1  10 123.774 9.42190   2
  -4  -1  10 521.707 37.9592   1
  -4  -1  10 519.597 30.5821   1
   4  -1 -10 571.470 34.9689   1
   4   1 -10 557.889 33.7489   1
  -4   1  10 551.208 31.5591   1
   4   1 -10 516.780 44.0721   2
  -4   1  10 533.237 28.6303   4
  -4   1  10 507.157 32.1331   2
  -4   1  10 544.033 36.0223   1
  -3  -1  10 579.104 30.4674   1
  -3  -1  10 532.812 29.6728   3
   3  -1 -10 513.988 30.3637   1
  -3  -1  10 541.372 35.7083   1
  -3   1  10 550.083 36.0052   2
  -3   1  10 534.073 30.0849   4
   3   1 -10 540.880 31.6975   2
  -3   1  10 537.531 42.2439   1
  -3   1  10 585.358 34.7111   1
   3   1 -10 564.472 33.9425   1
  -2  -1  10 156.811 9.42446   3
  -2  -1  10 142.854 10.4820   1
   2  -1 -10 152.507 10.8545   1
  -2  -1  10 135.927 11.0293   1
   2   1 -10 155.926 8.84224   2
  -2   1  10 155.770 11.6338   1
  -2   1  10 134.779 11.9800   1
  -2   1  10 154.855 9.78090   2
   2   1 -10 133.800 10.2128   1
  -1  -1  10 373.535 22.8660   1
  -1  -1  10 363.914 19.8453   3
  -1  -1  10 329.366 23.0488   1
   1  -1 -10 357.306 20.6471   1
   1   1 -10 337.074 18.4415   2
  -1   1  10 334.007 21.2482   1
   1   1 -10 376.679 20.5396   1
  -1   1  10 374.882 22.2934   1
  -1   1  10 370.832 19.0640   2
   0  -1 -10 142.594 10.8483   1
   0  -1  10 168.135 10.8207   3
   0  -1  10 171.702 9.87980   1
   0  -1  10 162.213 10.7389   1
   0   1  10 164.392 14.1092   1
   0   1 -10 159.757 11.8638   1
   0   1  10 158.391 10.7054   1
   0   1  10 183.754 10.5647   2
   0   1 -10 162.160 8.63041   2
   1  -1  10 330.568 23.3958   3
  -1  -1 -10 332.626 19.2783   1
   1  -1  10 331.496 22.9554   1
   1   1  10 353.358 20.8595   1
  -1   1 -10 365.199 21.5218   1
   1   1  10 354.658 24.8061   1
  -1   1 -10 345.808 17.8931   2
  -2  -1 -10 113.826 8.35760   1
   2  -1  10 106.809 7.98737   1
  -2   1 -10 132.992 8.56547   1
   2   1  10 109.444 9.06507   1
   3  -1  10 545.882 33.1771   1
  -3  -1 -10 545.304 33.6226   1
  -3   1 -10 535.826 33.6818   1
   3   1  10 592.605 37.2537   1
  -4  -1 -10 476.961 30.8711   1
   4  -1  10 548.537 37.4717   1
  -4  -1 -10 502.841 29.6054   3
   4   1  10 520.184 33.5971   1
  -4   1 -10 531.400 30.7867   1
  -5  -1 -10 115.706 9.32579   1
   5  -1  10 109.102 10.8164   1
  -5  -1 -10 103.883 6.04920   3
   5   1  10 117.502 11.2843   1
  -5   1 -10 104.025 8.34747   1
  -6  -1 -10 86.9728 7.10106   1
  -6  -1 -10 76.3807 5.18439   3
   6   1  10 50.4116 7.60569   1
  -6   1 -10 72.4135 6.91901   1
   7  -1  10 109.321 11.0761   1
  -7  -1 -10 109.826 10.2191   1
  -7   1 -10 116.783 8.95375   1
   7   1  10 95.5940 9.49041   1
  -8  -1 -10 17.6942 5.54358   1
   8  -1  10 20.6464 3.45693   3
   8  -1  10 26.4785 4.29619   2
   8   1  10 35.9879 8.40081   1
  -8   1 -10 21.3722 3.83923   1
  -9  -1 -10 169.316 11.2061   1
   9  -1  10 166.664 17.5936   1
   9  -1  10 171.518 13.9592   3
   9  -1  10 164.842 15.7336   2
  -9   1 -10 178.257 12.4272   1
   9   1  10 163.141 13.4510   1
  10  -1  10 86.3036 12.2967   1
  10  -1  10 78.1001 6.27183   3
 -10  -1 -10 72.4724 8.92070   1
  10  -1  10 73.2019 7.72433   2
  10   1  10 63.9317 9.87703   1
 -10   1 -10 73.5590 5.98060   1
  11  -1  10 117.608 10.9679   3
 -11  -1 -10 138.175 10.1824   1
  11  -1  10 119.572 14.8052   1
 -11   1 -10 141.948 10.5061   1
  11   1  10 118.177 12.7000   1
 -12  -1 -10 27.2112 5.91454   1
  12  -1  10 25.0489 6.85526   1
 -12   1 -10 31.7068 6.20190   1
  13  -1  10 12.9419 2.86615   3
  13  -1  10 8.51943 5.22449   1
 -13   1 -10 16.0386 4.65318   1
  13   1  10 15.8474 7.84672   1
  14  -1  10 57.4427 6.66137   3
  14  -1  10 56.6818 12.2702   1
 -14   1 -10 78.0879 9.39137   1
  14   1  10 62.8614 15.1742   1
  15  -1  10 16.2789 2.66663   3
 -15  -1 -10 22.6175 4.53249   1
 -15   1 -10 14.7033 4.43293   1
  16  -1  10 18.5071 3.27091   3
 -16  -1 -10 17.3817 6.41193   1
 -16   1 -10 30.8029 4.96651   1
 -17  -1 -10 6.60940 4.81628   1
 -17   1 -10 17.7141 4.60829   1
 -18  -1 -10 6.81924 5.66929   1
 -18   1 -10 9.48091 4.11257   1
  18  -2 -10 11.1813 5.10563   3
 -18  -2  10 6.14231 4.38779   4
 -18   2  10 -0.7375 3.18781   2
  17  -2 -10 38.0292 7.04741   3
 -17  -2  10 43.4326 6.37929   4
 -17   2  10 28.8582 5.06669   2
  16  -2 -10 25.3026 6.50532   3
 -16  -2  10 28.0461 8.50501   4
 -16   2  10 34.2090 7.78453   2
 -15  -2  10 27.1592 3.70193   4
 -15   2  10 35.8718 6.15729   2
 -14  -2  10 16.6687 3.98969   4
 -14  -2  10 16.1720 2.77688   1
 -14   2  10 13.9912 2.80614   2
 -13  -2  10 94.6911 8.42529   1
 -13  -2  10 78.7570 7.91526   4
 -13   2  10 107.169 9.77758   2
 -12  -2  10 65.1665 6.78693   4
 -12  -2  10 81.4079 5.64960   1
 -12   2  10 49.5822 7.23264   4
 -12   2  10 67.3342 6.88539   2
 -11  -2  10 69.0475 8.13741   4
 -11  -2  10 55.0647 5.42260   1
 -11   2  10 62.6647 5.31280   4
 -11   2  10 59.8256 6.81367   2
 -10  -2  10 117.008 8.56726   1
 -10  -2  10 116.346 11.5768   4
 -10   2  10 116.052 8.34301   1
 -10   2  10 112.699 10.6336   1
 -10   2  10 114.256 13.7048   4
  10   2 -10 107.673 11.3312   1
 -10   2  10 115.193 12.6175   2
  -9  -2  10 40.0703 4.52823   1
  -9  -2  10 35.5727 5.11108   1
  -9  -2  10 44.2215 5.91738   4
   9  -2 -10 46.6815 5.10999   1
   9   2 -10 41.6505 5.47107   1
  -9   2  10 37.5753 4.15245   1
  -9   2  10 31.8279 5.50740   4
  -9   2  10 33.4977 4.87765   2
  -8  -2  10 349.997 24.9572   1
  -8  -2  10 313.145 20.1606   1
   8  -2 -10 304.836 37.1346   1
  -8   2  10 325.946 25.1513   4
   8   2 -10 317.563 23.7642   1
  -8   2  10 320.763 31.8452   1
  -8   2  10 250.544 25.5150   2
  -7  -2  10 138.568 17.6455   1
   7  -2 -10 142.912 16.9053   1
  -7  -2  10 158.575 9.82221   1
   7   2 -10 122.172 9.62251   1
  -7   2  10 131.280 11.2974   4
  -7   2  10 111.708 10.9808   1
  -7   2  10 116.680 10.3435   2
  -7   2  10 136.847 13.4055   1
  -6  -2  10 101.117 7.84180   1
  -6  -2  10 79.1984 6.91760   1
   6  -2 -10 96.7853 7.45530   1
  -6   2  10 91.5691 7.47404   4
  -6   2  10 78.2790 6.74922   2
   6   2 -10 94.6482 7.65021   1
  -6   2  10 87.5373 7.90232   1
  -6   2  10 91.3819 9.13875   1
  -5  -2  10 78.8093 6.10470   1
  -5  -2  10 69.5166 7.79996   1
   5  -2 -10 75.0706 6.02843   1
   5   2 -10 63.8848 6.12506   1
  -5   2  10 56.5198 5.35274   2
  -5   2  10 76.7133 7.15965   4
  -5   2  10 75.0722 6.70898   1
  -4  -2  10 144.833 8.55787   1
  -4  -2  10 136.182 13.9007   1
   4  -2 -10 140.923 13.0025   1
  -4   2  10 120.213 9.75718   1
   4   2 -10 132.842 10.7677   1
  -4   2  10 125.285 8.12428   2
  -4   2  10 138.884 10.2364   1
  -4   2  10 134.025 8.12062   4
   3  -2 -10 92.1083 7.11526   1
  -3  -2  10 77.2827 5.88405   1
  -3  -2  10 94.9457 9.09239   1
  -3   2  10 115.116 6.40686   4
  -3   2  10 85.5851 6.36376   2
   3   2 -10 105.913 7.69478   1
  -3   2  10 94.1198 8.03606   1
  -3   2  10 94.6482 7.36647   1
  -2  -2  10 283.038 16.9913   1
   2  -2 -10 255.682 19.1455   1
  -2   2  10 308.928 20.0227   1
   2   2 -10 291.869 17.1333   1
  -2   2  10 297.987 19.2040   2
  -2   2  10 291.260 17.4734   4
  -2   2  10 293.784 17.8983   1
  -1  -2  10 110.309 6.86420   1
   1  -2 -10 110.109 9.11799   1
  -1   2  10 133.457 10.1014   2
  -1   2  10 128.325 10.1599   1
   1   2 -10 119.931 10.7672   1
  -1   2  10 121.207 7.83695   4
  -1   2  10 102.753 8.95732   1
   0  -2  10 50.4190 4.14879   1
   0  -2 -10 53.5284 5.42417   1
   0   2 -10 52.6100 5.85216   1
   0   2  10 56.1400 4.36331   4
   0   2  10 62.2363 6.09686   1
   0   2  10 69.1800 6.94753   1
  -1  -2 -10 130.506 9.41720   1
   1  -2  10 112.960 8.75313   1
  -1   2 -10 106.401 8.09741   1
   1   2  10 90.5961 8.85643   1
   1   2  10 110.814 6.79295   4
   2  -2  10 286.965 17.6332   1
  -2  -2 -10 259.512 16.9628   1
   2   2  10 332.948 19.8064   1
  -2   2 -10 278.446 18.5125   1
   2   2  10 298.430 16.7369   4
   3  -2  10 107.873 7.56999   1
  -3  -2 -10 92.8009 8.93815   1
  -3   2 -10 106.450 9.86358   2
   3   2  10 140.415 11.4764   1
  -3   2 -10 127.056 9.60322   1
   4  -2  10 137.784 9.92083   1
  -4  -2 -10 119.795 9.79669   1
  -4   2 -10 128.439 9.33397   1
   4   2  10 116.437 10.3333   1
  -4   2 -10 153.708 8.86182   2
   5  -2  10 77.6447 7.63576   1
  -5  -2 -10 83.7907 7.31479   1
  -5   2 -10 96.6678 6.67073   1
   5   2  10 83.8827 9.39287   1
  -5   2 -10 91.6243 5.64028   2
  -6  -2 -10 112.406 10.1307   1
   6  -2  10 87.6868 8.45699   1
  -6   2 -10 92.7405 5.88706   2
  -6   2 -10 79.1072 6.69666   1
  -7  -2 -10 180.794 12.2806   1
  -7  -2 -10 177.977 16.7851   3
   7  -2  10 171.550 14.5132   1
  -7   2 -10 203.984 13.3546   1
   7   2  10 192.472 15.1778   1
  -7   2 -10 188.904 14.0642   2
   8  -2  10 410.786 34.9424   1
  -8  -2 -10 433.862 24.1372   1
  -8   2 -10 442.959 26.9799   1
  -8   2 -10 468.124 32.7974   2
   8   2  10 443.422 33.7196   1
   9  -2  10 61.2182 7.43708   1
  -9  -2 -10 53.5852 7.02501   1
   9   2  10 70.9893 10.5895   1
  -9   2 -10 57.7057 4.97781   2
  -9   2 -10 73.1371 8.17296   1
  10  -2  10 119.084 12.1047   1
 -10  -2 -10 147.143 14.3685   1
 -10   2 -10 158.252 14.1407   1
  10   2  10 125.332 16.2498   1
 -10   2 -10 152.185 13.3244   2
  11  -2  10 36.6744 8.72042   1
 -11  -2 -10 43.5757 8.78627   1
  11   2  10 42.1255 8.92883   1
 -11   2 -10 27.5296 4.05321   2
 -11   2 -10 25.3887 5.11870   1
 -12  -2 -10 42.0277 10.1496   1
  12  -2  10 38.7457 7.83788   1
 -12   2 -10 30.9651 6.55690   1
 -13  -2 -10 92.6599 11.2852   1
  13  -2  10 92.2858 10.1914   1
 -13   2 -10 96.3999 12.5977   1
  13   2  10 104.071 16.3393   1
 -14  -2 -10 6.71804 4.75132   1
  14  -2  10 4.98706 2.21244   3
  14   2  10 2.88971 7.39689   1
 -15  -2 -10 16.7102 5.66361   1
  15  -2  10 10.6438 3.25608   3
 -15   2 -10 4.87521 3.59040   1
 -16  -2 -10 95.4407 11.8616   1
  16  -2  10 95.9473 20.4426   3
 -16   2 -10 70.5232 9.11345   1
 -17  -2 -10 23.1297 7.65269   1
 -17   2 -10 20.6878 5.87993   1
 -18  -2 -10 7.07402 6.44945   1
 -18   2 -10 11.3100 4.25788   1
 -17   3  10 0.63996 3.60811   2
 -16  -3  10 2.61194 3.12286   4
 -16   3  10 14.7839 4.60986   2
 -15  -3  10 4.68554 3.19570   4
 -15  -3  10 1.53479 1.78399   1
 -15   3  10 0.53806 2.89034   2
 -14  -3  10 17.3814 4.29484   1
 -14  -3  10 12.8303 5.27245   4
 -14   3  10 14.2288 5.01788   2
 -13  -3  10 34.8074 5.33524   4
 -13  -3  10 34.3984 5.29752   1
 -13   3  10 23.2770 4.88830   2
 -12  -3  10 127.453 8.98068   1
 -12  -3  10 116.102 12.9124   4
 -12   3  10 105.826 9.67192   2
 -11  -3  10 49.8685 6.17492   4
 -11  -3  10 49.9910 5.75940   1
 -11   3  10 20.8059 4.65333   2
 -11   3  10 16.7052 4.09699   1
 -10  -3  10 5.21055 3.03574   1
 -10   3  10 8.78991 3.59342   1
 -10   3  10 7.72942 4.28111   2
  -9  -3  10 47.5587 5.47223   1
   9   3 -10 53.9696 7.69044   1
  -9   3  10 55.3377 10.6260   1
  -9   3  10 37.8757 6.35752   2
  -8  -3  10 96.1150 7.71896   1
   8   3 -10 85.7591 8.43373   1
  -8   3  10 102.977 10.1144   1
  -8   3  10 98.9175 8.19667   2
  -7  -3  10 109.276 9.08388   1
   7  -3 -10 123.339 10.6710   1
   7   3 -10 116.735 10.5542   1
  -7   3  10 92.8700 7.89876   4
  -7   3  10 99.5812 11.2765   1
  -7   3  10 93.8380 10.3705   2
   6  -3 -10 10.1106 3.31484   1
  -6   3  10 17.1162 3.72708   4
  -6   3  10 12.5563 2.94112   2
  -6   3  10 19.5342 3.20099   1
  -6   3  10 18.1049 5.88956   1
   6   3 -10 26.1511 5.34003   1
  -5  -3  10 86.2329 7.28449   1
   5  -3 -10 85.8323 7.20657   1
  -5   3  10 85.0022 7.85072   1
  -5   3  10 76.2836 7.97056   2
  -5   3  10 91.2356 7.33321   4
  -5   3  10 103.527 8.30665   1
   5   3 -10 85.6579 8.64997   1
   4  -3 -10 47.7910 5.66754   1
  -4  -3  10 51.9227 5.39827   1
   4   3 -10 44.6227 5.64325   1
  -4   3  10 36.6156 6.13428   1
  -4   3  10 45.5963 5.12165   2
  -4   3  10 48.4841 4.21364   1
  -4   3  10 40.9922 4.83841   4
   3  -3 -10 14.1099 3.31583   1
  -3  -3  10 12.3381 2.80973   1
  -3   3  10 9.58315 2.85442   4
  -3   3  10 11.6951 3.87430   1
  -3   3  10 4.08267 3.60520   2
   3   3 -10 13.7551 4.15942   1
  -3   3  10 10.6017 2.53884   1
  -2  -3  10 22.0997 3.60488   1
   2  -3 -10 23.1084 3.45771   1
  -2   3  10 19.1800 4.00819   2
   2   3 -10 27.5375 4.85022   1
  -2   3  10 29.6467 3.23456   4
  -2   3  10 30.0776 6.56100   1
[truncated: 251,764 more chars]
