# Supplementary material for: Crystal structure of 2-oxo-1,2-di­phenyl­ethyl diiso­propyl­carbamate
Source: Acta Crystallogr E Crystallogr Commun. 2021 Oct 13;77(Pt 11):1091–4. doi: 10.1107/S2056989021010367 (PMC8587984; doi:10.1107/S2056989021010367)
Supplement: Supplementary file 2 [file e-77-01091-Isup2.hkl]

data_I                                                                          
_shelx_title ' p21_a.res in P2(1)'                                              
_shelx_refln_list_code          4                                               
_shelx_F_calc_maximum      173.53                                               
_exptl_crystal_F_000       728.00                                               
_reflns_d_resolution_high  0.7705                                               
                                                                                
loop_                                                                           
 _space_group_symop_operation_xyz                                               
 'x, y, z'                                                                      
 '-x, y+1/2, -z'                                                                
                                                                                
_cell_length_a    15.7976                                                       
_cell_length_b     5.9184                                                       
_cell_length_c    19.5340                                                       
_cell_angle_alpha  90.000                                                       
_cell_angle_beta   90.310                                                       
_cell_angle_gamma  90.000                                                       
                                                                                
_shelx_F_squared_multiplier     1.000                                           
                                                                                
loop_                                                                           
 _refln_index_h                                                                 
 _refln_index_k                                                                 
 _refln_index_l                                                                 
 _refln_F_squared_calc                                                          
 _refln_F_squared_meas                                                          
 _refln_F_squared_sigma                                                         
 _refln_observed_status                                                         
   1  -7   0          8.59         -5.09        10.82 o                         
   2  -7   0         17.36         24.50        13.93 o                         
   3  -7   0         40.87         36.88        14.23 o                         
   4  -7   0          6.07         -0.78        13.41 o                         
   5  -7   0          9.36          3.18        15.47 o                         
   6  -7   0         57.60        104.66        30.76 o                         
   7  -7   0         17.97        -11.54        20.38 o                         
   8  -7   0         54.34         -0.65        20.12 o                         
   0  -6   0        820.87        780.17        70.83 o                         
   1  -6   0          3.99          0.55         9.88 o                         
   2  -6   0         83.83         64.63        21.25 o                         
   3  -6   0         71.46         61.00        14.13 o                         
   4  -6   0         33.00         42.37        11.54 o                         
   5  -6   0        134.47         94.35        15.95 o                         
   6  -6   0         15.88         24.84        13.56 o                         
   8  -6   0         25.22         56.32        23.02 o                         
   9  -6   0         37.18         47.81        22.03 o                         
  10  -6   0         41.96         34.82        17.46 o                         
  11  -6   0         98.33         70.77        23.31 o                         
  12  -6   0         53.29         77.27        34.38 o                         
   1  -5   0        644.41        591.33        35.89 o                         
   2  -5   0        421.66        498.82        29.88 o                         
   3  -5   0         65.08         80.07        12.30 o                         
   4  -5   0        337.81        372.13        33.41 o                         
   5  -5   0        208.70        255.67        20.28 o                         
   6  -5   0         98.49         44.86        15.05 o                         
   7  -5   0        120.29        106.19        11.58 o                         
   8  -5   0        125.98        154.55        15.47 o                         
   9  -5   0         23.98         23.71        18.93 o                         
  10  -5   0         17.29         29.96        20.22 o                         
  11  -5   0        111.37        133.66        29.70 o                         
  12  -5   0          3.82         16.33        14.42 o                         
  13  -5   0         54.60         60.85        18.66 o                         
  14  -5   0         18.66         23.60        15.66 o                         
  15  -5   0          3.31        -13.12        13.12 o                         
   0  -4   0        116.88        183.13        22.55 o                         
   1  -4   0         92.24         67.37        10.07 o                         
   2  -4   0        236.72        254.07        20.19 o                         
   3  -4   0         21.24         25.56         9.27 o                         
   4  -4   0        104.22        119.09        14.49 o                         
   5  -4   0        267.74        242.72        15.59 o                         
   6  -4   0        205.04        204.32        16.76 o                         
   7  -4   0        372.47        362.26        21.78 o                         
   8  -4   0        669.97        685.82        30.68 o                         
   9  -4   0         18.49         15.58        13.98 o                         
  10  -4   0        412.11        449.83        33.98 o                         
  11  -4   0         26.09         46.91        16.65 o                         
  12  -4   0         24.42         41.83        20.46 o                         
  13  -4   0         30.81         90.44        21.69 o                         
  14  -4   0          5.25          2.94        12.49 o                         
  15  -4   0          6.63         -0.70        11.87 o                         
  16  -4   0         32.58         20.31        18.17 o                         
  17  -4   0          5.16         40.48        25.77 o                         
   1  -3   0       1525.61       1516.97        70.71 o                         
   2  -3   0          1.60          6.72         5.65 o                         
   3  -3   0       1334.61       1538.88        84.23 o                         
   4  -3   0        276.21        285.07        24.70 o                         
   5  -3   0       1437.93       1568.92        70.23 o                         
   6  -3   0        441.76        482.66        27.39 o                         
   7  -3   0        641.24        654.84        32.60 o                         
   8  -3   0         35.65         35.05         6.03 o                         
   9  -3   0        731.19        757.16        42.62 o                         
  10  -3   0         45.37         66.22        10.07 o                         
  11  -3   0        240.62        183.72        28.30 o                         
  12  -3   0        102.63        160.80        24.82 o                         
  13  -3   0         25.11         42.73        17.45 o                         
  14  -3   0         13.04         15.87        15.52 o                         
  15  -3   0         60.43         29.94        17.71 o                         
  16  -3   0         37.22         41.95        15.23 o                         
  17  -3   0         80.20         72.87        23.15 o                         
  18  -3   0         16.00        -11.68        11.68 o                         
   0  -2   0       1176.69       1230.29        56.49 o                         
   1  -2   0        197.85        176.28        12.59 o                         
   2  -2   0       3943.12       4030.50       124.54 o                         
   3  -2   0        275.17        269.48        11.19 o                         
   4  -2   0        124.81        147.69         7.46 o                         
   5  -2   0        327.75        306.25        11.39 o                         
   6  -2   0       3712.36       3859.95       124.27 o                         
   7  -2   0         26.03         33.30         5.32 o                         
   8  -2   0         62.49         52.90         3.97 o                         
   9  -2   0          1.83          2.56         2.41 o                         
  10  -2   0        272.49        282.16        19.83 o                         
  11  -2   0        120.01        109.61        11.55 o                         
  12  -2   0        110.90        103.79        12.11 o                         
  13  -2   0          9.77         18.49         9.71 o                         
  14  -2   0        403.33        310.15        35.35 o                         
  15  -2   0        124.72         92.22        19.16 o                         
  16  -2   0        185.34        161.18        21.44 o                         
  17  -2   0         12.55         13.06         7.91 o                         
  18  -2   0         89.93         63.98        12.41 o                         
   1  -1   0      30113.97      29359.88       822.56 o                         
   2  -1   0        150.06        148.36         9.00 o                         
   3  -1   0       1042.47        951.43        22.40 o                         
   4  -1   0         52.95         42.33         2.90 o                         
   5  -1   0         47.57         56.26         2.73 o                         
   6  -1   0         47.43         38.88         2.53 o                         
   7  -1   0       1920.53       1800.61        48.45 o                         
   8  -1   0         35.74         43.24         3.76 o                         
   9  -1   0       1242.39       1335.48        54.15 o                         
  10  -1   0         55.54         53.13         5.03 o                         
  11  -1   0        496.14        519.42        30.36 o                         
  12  -1   0          8.06          1.08         5.46 o                         
  13  -1   0       1087.69       1083.02        49.33 o                         
  14  -1   0        108.93         97.31        14.53 o                         
  15  -1   0         22.43         42.75         7.69 o                         
  16  -1   0         54.55         48.35         9.03 o                         
  17  -1   0          7.27         23.67        11.71 o                         
  18  -1   0         69.47         53.79         8.61 o                         
  19  -1   0         85.16         96.02        14.30 o                         
  20  -1   0         33.93         36.73        13.80 o                         
   2   0   0       4390.75       4084.11       138.44 o                         
   3   0   0          2.10          3.28         0.92 o                         
   4   0   0        984.27        925.85        22.85 o                         
   5   0   0          9.50         14.39         1.30 o                         
   6   0   0        232.45        247.27         6.61 o                         
   7   0   0         48.75         49.40         2.91 o                         
   8   0   0       3104.53       3090.79       124.82 o                         
   9   0   0         78.88         78.16         4.69 o                         
  10   0   0       2799.53       2864.54       138.75 o                         
  11   0   0          2.97          4.40         5.16 o                         
  12   0   0         43.10         57.24         5.63 o                         
  13   0   0          1.66         -2.70         3.44 o                         
  14   0   0        374.76        333.86        36.75 o                         
  15   0   0         29.37         48.56         6.96 o                         
  16   0   0          0.31          6.20         5.84 o                         
  17   0   0          3.36          6.71         5.77 o                         
  18   0   0        323.67        285.92        37.88 o                         
  19   0   0          0.02         26.15        11.60 o                         
   1   1   0      30110.84      28766.20       821.51 o                         
   2   1   0        150.18        142.06         5.91 o                         
   3   1   0       1041.15        985.15        27.08 o                         
   4   1   0         52.98         55.38         4.45 o                         
   5   1   0         47.52         51.90         2.89 o                         
   6   1   0         47.46         48.83         2.61 o                         
   7   1   0       1921.93       1925.88        56.03 o                         
   8   1   0         35.78         38.04         4.11 o                         
   9   1   0       1241.43       1272.87        49.41 o                         
  10   1   0         55.64         55.83         5.22 o                         
  11   1   0        496.16        515.41        29.27 o                         
  12   1   0          8.05          5.93         3.08 o                         
  13   1   0       1086.55       1072.94        62.98 o                         
  15   1   0         22.55         34.54         8.22 o                         
  16   1   0         54.59         52.57         9.04 o                         
   0   2   0       1178.60       1145.33        54.88 o                         
   1   2   0        197.62        168.54         7.53 o                         
   2   2   0       3943.46       4020.06       119.56 o                         
   3   2   0        275.04        301.30        12.81 o                         
   4   2   0        124.35        123.03         7.17 o                         
   5   2   0        327.57        339.89        13.60 o                         
   6   2   0       3712.67       3949.90       119.98 o                         
   7   2   0         26.09         43.92         5.00 o                         
   8   2   0         62.52         75.02         7.08 o                         
   9   2   0          1.83          1.12         2.46 o                         
  10   2   0        272.35        265.96        15.61 o                         
  11   2   0        120.23         95.00         7.75 o                         
  12   2   0        110.88        106.53         7.46 o                         
  13   2   0          9.67         18.47         4.57 o                         
  14   2   0        402.84        348.09        23.30 o                         
  15   2   0        124.65        132.60        14.57 o                         
  16   2   0        185.25        139.64        14.14 o                         
  17   2   0         12.55         10.86         9.42 o                         
   1   3   0       1527.01       1506.82        73.51 o                         
   2   3   0          1.61          5.46         5.88 o                         
   3   3   0       1334.93       1507.39        62.36 o                         
   4   3   0        275.83        295.32        15.04 o                         
   5   3   0       1439.11       1526.84        53.48 o                         
   6   3   0        441.16        442.15        17.56 o                         
   7   3   0        642.72        696.55        26.53 o                         
   8   3   0         35.52         47.53         7.53 o                         
   9   3   0        731.27        728.00        33.87 o                         
  10   3   0         45.34         42.84         6.54 o                         
  11   3   0        240.41        286.73        23.41 o                         
  12   3   0        102.66         83.02        14.22 o                         
  13   3   0         25.08         25.22         4.72 o                         
  14   3   0         13.08          7.79        10.28 o                         
  15   3   0         60.06         53.09         9.58 o                         
  16   3   0         37.15         27.59         7.73 o                         
  17   3   0         80.71         92.18        16.26 o                         
  18   3   0         15.99         56.65        15.22 o                         
   0   4   0        116.54        106.33        16.78 o                         
   1   4   0         92.24        108.11        13.90 o                         
   2   4   0        236.40        229.45        19.74 o                         
   3   4   0         21.22         23.67         9.34 o                         
   4   4   0        104.20        147.32        13.95 o                         
   5   4   0        267.96        293.44        25.76 o                         
   6   4   0        205.69        207.99        22.38 o                         
   7   4   0        372.41        386.66        25.67 o                         
   8   4   0        670.87        668.23        29.77 o                         
   9   4   0         18.42         19.96         7.02 o                         
  10   4   0        411.70        436.61        27.48 o                         
  11   4   0         26.04         51.61         8.17 o                         
  12   4   0         24.40         37.88         8.70 o                         
  13   4   0         30.89         11.80         6.47 o                         
  14   4   0          5.28         -4.25         5.85 o                         
  15   4   0          6.62         25.02         8.00 o                         
  16   4   0         32.46         33.54         7.93 o                         
  17   4   0          5.15          6.31        12.54 o                         
   1   5   0        645.23        461.08        47.22 o                         
   2   5   0        422.28        331.34        43.19 o                         
   3   5   0         65.23         84.60        16.46 o                         
   4   5   0        337.42        342.37        27.46 o                         
   5   5   0        208.83        228.97        48.70 o                         
   6   5   0         99.00        126.08        12.50 o                         
   7   5   0        120.48        121.07        13.56 o                         
   8   5   0        125.95        109.78        21.99 o                         
   9   5   0         23.91         14.19         7.79 o                         
  10   5   0         17.28         14.65        10.90 o                         
  11   5   0        111.31        149.33        17.74 o                         
  12   5   0          3.85          4.94        11.82 o                         
  13   5   0         54.79         80.27        12.79 o                         
  14   5   0         18.80          9.68        11.56 o                         
  15   5   0          3.24         18.38         8.44 o                         
   0   6   0        820.70        892.54        73.19 o                         
   1   6   0          3.96        -13.81        13.81 o                         
   2   6   0         83.82         73.05        23.30 o                         
   4   6   0         32.96         41.74        23.70 o                         
   5   6   0        134.11        146.83        21.24 o                         
   6   6   0         15.82         21.09        11.80 o                         
   7   6   0         96.36        111.29        15.01 o                         
   8   6   0         25.26         34.12        11.22 o                         
   9   6   0         37.01         53.38        16.75 o                         
  10   6   0         41.90         38.81        10.96 o                         
  11   6   0         98.47        103.49        14.30 o                         
  12   6   0         53.29         41.61        13.09 o                         
   1   7   0          8.67          9.62        19.41 o                         
   2   7   0         17.32         42.42        17.64 o                         
   3   7   0         40.99         50.94        15.77 o                         
   4   7   0          6.08         20.14        20.91 o                         
   5   7   0          9.39         20.64        24.62 o                         
   6   7   0         57.66         68.92        14.28 o                         
   7   7   0         17.89         44.15        17.06 o                         
   8   7   0         54.42         66.49        21.09 o                         
  -8  -7   1          5.30         12.96        19.42 o                         
  -7  -7   1         32.20         27.53        20.99 o                         
  -6  -7   1         20.20         19.03        26.67 o                         
  -5  -7   1         39.61         29.47        13.14 o                         
  -4  -7   1         23.78         17.57        13.08 o                         
  -3  -7   1          3.58         -1.85        11.78 o                         
  -2  -7   1         39.78         35.71        13.43 o                         
  -1  -7   1         10.96         44.77        15.83 o                         
   0  -7   1         46.36         67.55        17.23 o                         
   1  -7   1         19.84         26.55        16.26 o                         
   2  -7   1         44.56         28.80        14.03 o                         
   3  -7   1          2.74         -2.48        12.70 o                         
   4  -7   1         50.33         80.13        17.14 o                         
   5  -7   1         58.67         50.73        13.79 o                         
   6  -7   1         32.07         11.54        25.37 o                         
   7  -7   1         19.16        -17.81        17.81 o                         
   8  -7   1          4.96         16.70        19.26 o                         
 -12  -6   1          6.66         33.28        20.69 o                         
 -11  -6   1         91.32        141.21        29.82 o                         
 -10  -6   1         51.12         43.67        20.64 o                         
  -9  -6   1         49.97         42.76        21.53 o                         
  -8  -6   1          7.78         72.89        30.41 o                         
  -7  -6   1        121.64        138.58        24.22 o                         
  -6  -6   1         44.76         21.80         9.74 o                         
  -5  -6   1        123.51        113.15        15.24 o                         
  -4  -6   1         41.84         44.22        19.83 o                         
  -3  -6   1        113.65        109.62        17.68 o                         
  -2  -6   1         93.70         89.28        14.58 o                         
  -1  -6   1        202.65        232.16        25.48 o                         
   0  -6   1         36.94         23.46        19.96 o                         
   1  -6   1        267.05        240.84        49.82 o                         
   2  -6   1         46.66         47.74        13.02 o                         
   3  -6   1        204.94        225.79        21.45 o                         
   4  -6   1         39.96         48.46        19.63 o                         
   5  -6   1        119.63         87.22        21.37 o                         
   6  -6   1         58.97         55.30        20.84 o                         
   7  -6   1        117.30         81.71        29.97 o                         
   8  -6   1         12.17          5.50        17.61 o                         
   9  -6   1         22.77         29.24        19.91 o                         
  10  -6   1         27.42         39.78        19.94 o                         
  11  -6   1         57.67        119.78        34.56 o                         
  12  -6   1          7.78         12.14        16.64 o                         
 -15  -5   1         61.24        108.75        26.99 o                         
 -14  -5   1         31.81         44.62        20.07 o                         
 -13  -5   1         27.31         38.18        18.92 o                         
 -12  -5   1         52.49         80.23        21.62 o                         
 -11  -5   1         83.02        131.48        33.25 o                         
 -10  -5   1         76.17        110.16        24.50 o                         
  -9  -5   1        151.26        116.04        22.45 o                         
  -8  -5   1         68.74         71.37        12.66 o                         
  -7  -5   1        141.72        150.02        17.90 o                         
  -6  -5   1        187.80        231.02        19.81 o                         
  -5  -5   1        288.34        329.16        21.40 o                         
  -4  -5   1        996.05        990.55        51.16 o                         
  -3  -5   1        346.26        379.99        30.86 o                         
  -2  -5   1         93.97         42.04        17.72 o                         
  -1  -5   1         56.90         37.95        14.34 o                         
   0  -5   1        234.96        220.49        24.68 o                         
   1  -5   1        130.06        121.17        14.35 o                         
   2  -5   1         69.07         54.58        12.43 o                         
   3  -5   1        814.94        781.29        39.12 o                         
   4  -5   1        535.16        525.47        42.91 o                         
   5  -5   1        403.08        365.55        23.43 o                         
   6  -5   1        307.55        332.02        24.01 o                         
   7  -5   1        142.94        132.79        16.10 o                         
   8  -5   1         87.41        108.65        17.31 o                         
   9  -5   1         93.96         92.75        30.31 o                         
  10  -5   1         60.63         70.32        19.71 o                         
  11  -5   1         52.59         70.99        25.47 o                         
  12  -5   1         41.55         33.73        18.41 o                         
  13  -5   1         34.84         25.71        21.82 o                         
  14  -5   1         58.49         39.05        18.26 o                         
  15  -5   1         27.83         23.35        17.51 o                         
 -17  -4   1         45.91         50.45        18.90 o                         
 -16  -4   1         26.21         32.87        18.77 o                         
 -15  -4   1         23.06          3.14        13.81 o                         
 -14  -4   1         38.64         52.44        18.73 o                         
 -13  -4   1        128.49        102.61        21.55 o                         
 -12  -4   1         34.58         30.78        17.51 o                         
 -11  -4   1         90.29        111.43        19.99 o                         
 -10  -4   1        495.31        469.02        24.71 o                         
  -9  -4   1          9.89          4.31         3.64 o                         
  -8  -4   1       1201.16       1224.06        54.19 o                         
  -7  -4   1        322.62        330.20        28.74 o                         
  -6  -4   1        416.23        451.08        28.17 o                         
  -5  -4   1        185.12        191.48        14.34 o                         
  -4  -4   1        556.62        535.81        31.69 o                         
  -3  -4   1        588.53        580.29        33.27 o                         
  -2  -4   1        286.12        315.14        30.27 o                         
  -1  -4   1         36.27         36.30        10.95 o                         
   0  -4   1         71.96         68.54        15.22 o                         
   1  -4   1         62.65         72.68        14.86 o                         
   2  -4   1        317.41        348.38        23.27 o                         
   3  -4   1        250.73        311.66        44.42 o                         
   4  -4   1        931.49        914.29        50.63 o                         
   5  -4   1        165.56        133.82        23.08 o                         
   6  -4   1        246.05        245.29        24.08 o                         
   7  -4   1        715.82        653.61        29.90 o                         
   8  -4   1        484.66        500.76        35.57 o                         
   9  -4   1          9.26          9.92         5.87 o                         
  10  -4   1        202.70        207.83        30.29 o                         
  11  -4   1         41.19         39.18        14.13 o                         
  12  -4   1         67.99         50.38        16.07 o                         
  13  -4   1         76.86        101.98        24.47 o                         
  14  -4   1         71.04         83.82        24.45 o                         
  15  -4   1         36.91        131.29        29.55 o                         
  16  -4   1         43.50         20.99        16.04 o                         
  17  -4   1         53.27         71.97        25.46 o                         
 -18  -3   1         40.21         32.59        17.08 o                         
 -17  -3   1         48.33         50.78        17.56 o                         
 -16  -3   1         57.28        124.44        22.23 o                         
 -15  -3   1        141.34        185.64        22.91 o                         
 -14  -3   1         77.00        109.13        18.83 o                         
 -13  -3   1         69.68         92.13        21.92 o                         
 -12  -3   1        128.57        131.81        19.57 o                         
 -11  -3   1         66.77         58.81         6.01 o                         
 -10  -3   1        295.09        292.67        15.80 o                         
  -9  -3   1        438.95        432.61        21.14 o                         
  -8  -3   1        256.40        314.08        31.65 o                         
  -7  -3   1        186.44        189.87         9.62 o                         
  -6  -3   1        561.14        471.35        40.24 o                         
  -5  -3   1        684.07        704.47        34.74 o                         
  -4  -3   1        833.93        905.72        44.59 o                         
  -3  -3   1        452.95        465.15        25.22 o                         
  -2  -3   1        421.21        424.67        47.48 o                         
  -1  -3   1        232.22        316.65        22.02 o                         
   0  -3   1        177.35        149.99        17.98 o                         
   1  -3   1        184.62        211.48        14.10 o                         
   2  -3   1        726.69        755.73        36.10 o                         
   3  -3   1        278.15        273.09        37.62 o                         
   4  -3   1       1190.52       1201.99        51.91 o                         
   5  -3   1        527.83        531.79        27.87 o                         
   6  -3   1       1158.41       1141.44        41.69 o                         
   7  -3   1        107.48        125.09         8.50 o                         
   8  -3   1        456.91        431.97        25.82 o                         
   9  -3   1        327.83        333.01        24.74 o                         
  10  -3   1        262.03        290.56        23.97 o                         
  11  -3   1         75.26         61.44         9.34 o                         
  12  -3   1         59.09         21.52        17.55 o                         
  13  -3   1         53.30         33.90        13.65 o                         
  14  -3   1         65.68        112.75        22.89 o                         
  15  -3   1         78.26         48.85        21.09 o                         
  16  -3   1         29.77         32.90        15.23 o                         
  17  -3   1         44.70         36.15        14.25 o                         
  18  -3   1         30.19         72.36        22.06 o                         
 -19  -2   1        101.70         77.01        16.09 o                         
 -18  -2   1        100.50        109.09        11.93 o                         
 -17  -2   1        132.92        101.95        12.08 o                         
 -16  -2   1         16.08         30.59        11.56 o                         
 -15  -2   1        156.08        163.78        21.18 o                         
 -14  -2   1         76.27         83.41        14.87 o                         
 -13  -2   1        181.99         87.33        14.04 o                         
 -12  -2   1        142.31        147.43        13.13 o                         
 -11  -2   1         43.33         26.24         3.77 o                         
 -10  -2   1        104.74         70.25         7.45 o                         
  -9  -2   1         19.38         21.34         3.96 o                         
  -8  -2   1        376.59        410.70        19.45 o                         
  -7  -2   1        242.31        245.21        10.53 o                         
  -6  -2   1       1402.10       1599.18        50.34 o                         
  -5  -2   1       1776.42       1819.91        73.11 o                         
  -4  -2   1        756.20        869.13        29.22 o                         
  -3  -2   1       1317.51       1394.56        43.77 o                         
  -2  -2   1        847.76        835.49        27.27 o                         
  -1  -2   1       1119.65       1170.59        36.96 o                         
   0  -2   1         46.44         62.00         5.30 o                         
   1  -2   1       1403.80       1496.30        46.92 o                         
   2  -2   1        550.98        558.49        21.67 o                         
   3  -2   1       1338.78       1345.00        41.80 o                         
   4  -2   1        940.94        978.35        33.63 o                         
   5  -2   1       2408.98       2357.78        67.95 o                         
   6  -2   1       1575.74       1702.37        56.47 o                         
   7  -2   1        195.41        209.90        11.30 o                         
   8  -2   1        512.76        557.22        29.23 o                         
   9  -2   1         16.21          4.42         5.21 o                         
  10  -2   1        179.20        179.43        12.68 o                         
  11  -2   1         52.31         51.76         5.92 o                         
  12  -2   1         61.15         66.88        12.27 o                         
  13  -2   1        320.83        355.33        31.73 o                         
  14  -2   1         35.11         26.36        11.23 o                         
  15  -2   1         87.92         62.23        18.70 o                         
  16  -2   1         11.89         23.60        14.25 o                         
  17  -2   1        151.56        168.21        14.29 o                         
  18  -2   1         85.63         83.48        11.91 o                         
  19  -2   1        138.34        110.15        21.93 o                         
 -20  -1   1         46.51         39.17        11.26 o                         
 -19  -1   1          6.82         15.34        10.10 o                         
 -18  -1   1         71.80         64.37        18.54 o                         
 -17  -1   1        156.51        118.39        14.33 o                         
 -16  -1   1         20.13         33.79        11.06 o                         
 -15  -1   1         87.26        115.67        10.36 o                         
 -14  -1   1        333.76        305.88        44.54 o                         
 -13  -1   1        187.06        164.42        16.65 o                         
 -12  -1   1        103.50        102.60        13.87 o                         
 -11  -1   1        109.72        113.95         7.64 o                         
 -10  -1   1        233.08        237.13        12.66 o                         
  -9  -1   1        482.77        446.25        18.38 o                         
  -8  -1   1        341.81        328.38        15.55 o                         
  -7  -1   1        494.12        496.09        15.66 o                         
  -6  -1   1       3050.98       3038.95        70.85 o                         
  -5  -1   1       4116.56       3957.57        86.84 o                         
  -4  -1   1       2558.68       2538.40        53.78 o                         
  -3  -1   1       4382.05       4334.86       101.40 o                         
  -2  -1   1       1159.48       1174.35        36.09 o                         
  -1  -1   1       2019.68       1945.33        55.04 o                         
   0  -1   1        133.36        137.14         6.00 o                         
   1  -1   1       1387.20       1405.03        41.25 o                         
   2  -1   1       1763.35       1674.79        49.54 o                         
   3  -1   1       3644.92       3622.76       103.13 o                         
   4  -1   1       2432.35       2373.78        71.79 o                         
   5  -1   1       3301.17       3205.44        92.58 o                         
   6  -1   1       2654.61       2567.82        74.19 o                         
   7  -1   1        416.44        432.63        13.35 o                         
   8  -1   1        370.16        442.90        17.98 o                         
   9  -1   1        470.74        528.11        30.28 o                         
  10  -1   1        147.87        149.18        12.61 o                         
  11  -1   1         66.59         71.74         8.84 o                         
  12  -1   1        183.62        190.96        11.70 o                         
  13  -1   1        244.11        274.09        16.35 o                         
  14  -1   1        308.48        326.07        27.33 o                         
  15  -1   1         47.34         33.43         8.02 o                         
  16  -1   1         21.54         71.34         9.21 o                         
  17  -1   1        150.84        144.51        14.78 o                         
  18  -1   1        130.38        159.48        15.10 o                         
  19  -1   1          4.20          0.29         8.83 o                         
  20  -1   1         71.21         94.16        15.39 o                         
 -20   0   1         18.35          3.81        11.19 o                         
 -19   0   1        109.15        138.14        21.85 o                         
 -18   0   1        103.25        102.55        19.81 o                         
 -17   0   1         49.92         49.50        16.10 o                         
 -16   0   1        112.85        146.55        12.03 o                         
 -15   0   1         29.34         45.35         6.90 o                         
 -14   0   1         23.73         31.52        12.32 o                         
 -13   0   1         23.79         33.36         6.64 o                         
 -12   0   1        626.48        650.92        34.08 o                         
 -11   0   1         49.00         37.89         4.49 o                         
 -10   0   1          9.71         10.73         1.92 o                         
  -9   0   1         50.77         15.54         4.87 o                         
  -8   0   1         59.36         59.37         3.72 o                         
  -7   0   1       1110.63       1076.07        33.26 o                         
  -6   0   1        258.24        248.37         6.91 o                         
  -5   0   1         58.24         62.49         2.17 o                         
  -4   0   1        814.26        730.52        17.73 o                         
  -3   0   1       8619.12       7800.85       174.77 o                         
  -2   0   1        353.14        281.58         8.81 o                         
  -1   0   1         12.12          9.58         1.21 o                         
   1   0   1         29.02         25.72         2.36 o                         
   2   0   1        251.19        208.09         5.89 o                         
   3   0   1       8432.36       7860.55       197.03 o                         
   4   0   1        539.97        469.51        15.99 o                         
   5   0   1         38.33         39.80         1.89 o                         
   6   0   1        107.54        116.64         9.01 o                         
   7   0   1       1056.36       1113.42        31.64 o                         
   8   0   1         45.54         34.47         2.43 o                         
   9   0   1        123.45        131.84         7.46 o                         
  10   0   1          4.20          3.92         3.65 o                         
  11   0   1         84.63         84.76         7.36 o                         
  12   0   1        330.40        323.71        29.39 o                         
  13   0   1         28.38         35.83         4.75 o                         
  14   0   1         56.85         69.17         8.33 o                         
  15   0   1         11.87          5.05         5.51 o                         
  16   0   1         51.09         16.62         6.26 o                         
  17   0   1         33.85         25.23         9.45 o                         
  18   0   1         62.96         27.69        13.92 o                         
  19   0   1         90.58         71.13        15.80 o                         
 -16   1   1         20.15         11.64         6.19 o                         
 -15   1   1         87.33         61.53         7.19 o                         
 -14   1   1        333.35        356.37        31.45 o                         
 -13   1   1        186.94        165.41        18.27 o                         
 -12   1   1        103.04         60.12        13.01 o                         
 -11   1   1        109.92        126.24         9.16 o                         
 -10   1   1        232.79        228.77        12.02 o                         
  -9   1   1        483.19        502.10        21.39 o                         
  -8   1   1        341.53        372.79        20.58 o                         
  -7   1   1        493.59        533.69        18.06 o                         
  -6   1   1       3050.66       3036.23        91.87 o                         
  -5   1   1       4115.02       4023.62       125.94 o                         
  -4   1   1       2557.11       2433.21        93.14 o                         
  -3   1   1       4381.86       4128.78       110.90 o                         
  -2   1   1       1160.63       1103.36        30.53 o                         
  -1   1   1       2019.25       1956.45        55.31 o                         
   0   1   1        133.42        122.21         5.44 o                         
   1   1   1       1387.08       1355.94        37.90 o                         
   2   1   1       1765.04       1691.63        47.62 o                         
   3   1   1       3644.71       3674.63        99.38 o                         
   4   1   1       2430.60       2343.06        63.06 o                         
   5   1   1       3299.99       3236.88        95.59 o                         
   6   1   1       2654.42       2635.05        72.38 o                         
   7   1   1        415.95        443.14        14.14 o                         
   8   1   1        369.80        433.79        14.67 o                         
   9   1   1        471.18        532.07        21.01 o                         
  10   1   1        147.79        130.63        10.45 o                         
  11   1   1         66.61         56.41         6.68 o                         
  12   1   1        183.03        182.23        11.62 o                         
  13   1   1        243.98        269.56        14.79 o                         
  14   1   1        308.04        312.25        41.67 o                         
  15   1   1         47.39         20.67         7.56 o                         
  16   1   1         21.49         38.00         9.90 o                         
  17   1   1        150.74        153.79        20.13 o                         
 -17   2   1        132.91        164.64        21.74 o                         
 -16   2   1         16.07         33.23        11.86 o                         
 -15   2   1        156.10        168.22        12.96 o                         
 -14   2   1         76.38         84.44         7.43 o                         
 -13   2   1        181.32        153.19        28.98 o                         
 -12   2   1        142.27        162.90        10.76 o                         
 -11   2   1         43.21         59.26         7.96 o                         
 -10   2   1        104.79        100.36         8.67 o                         
  -9   2   1         19.38         13.40         2.96 o                         
  -8   2   1        376.83        371.96        20.18 o                         
  -7   2   1        242.48        258.43        15.96 o                         
  -6   2   1       1401.72       1560.95        51.78 o                         
  -5   2   1       1774.07       1644.14        96.31 o                         
  -4   2   1        755.50        819.79        24.11 o                         
  -3   2   1       1317.25       1292.71        39.73 o                         
  -2   2   1        847.21        837.99        27.10 o                         
  -1   2   1       1119.45       1152.92        36.98 o                         
   0   2   1         46.55         47.80         4.22 o                         
   1   2   1       1403.41       1346.71        42.26 o                         
   2   2   1        550.96        572.05        20.14 o                         
   3   2   1       1338.18       1341.57        41.84 o                         
   4   2   1        940.05       1026.98        29.46 o                         
   5   2   1       2406.55       2543.04        74.86 o                         
   6   2   1       1575.55       1764.91        60.11 o                         
   7   2   1        195.43        198.74         9.50 o                         
   8   2   1        512.94        572.59        21.15 o                         
   9   2   1         16.24         12.03         3.47 o                         
  10   2   1        179.09        183.23         9.48 o                         
  11   2   1         52.51         54.06         4.95 o                         
  12   2   1         61.11         20.80         6.71 o                         
  13   2   1        319.77        373.45        24.02 o                         
  14   2   1         35.14         20.51         6.29 o                         
  15   2   1         87.93         71.85        10.66 o                         
  16   2   1         11.88         11.51         5.12 o                         
  17   2   1        151.51        162.73        24.12 o                         
 -18   3   1         40.12         72.01        19.30 o                         
 -17   3   1         48.35         83.04        15.14 o                         
 -16   3   1         57.23         58.93        13.78 o                         
 -15   3   1        141.35        126.09        10.76 o                         
 -14   3   1         76.90         71.69         8.61 o                         
 -13   3   1         69.93         65.66         7.69 o                         
 -12   3   1        128.81        161.44        15.01 o                         
 -11   3   1         66.74         68.68         7.31 o                         
 -10   3   1        294.96        286.10        14.32 o                         
  -9   3   1        439.01        451.17        19.09 o                         
  -8   3   1        256.35        222.46        15.16 o                         
  -7   3   1        186.64        192.12        12.78 o                         
  -6   3   1        560.04        607.94        36.10 o                         
  -5   3   1        684.44        700.86        26.81 o                         
  -4   3   1        832.85        928.32        35.86 o                         
  -3   3   1        452.41        468.38        21.20 o                         
  -2   3   1        421.84        452.07        18.96 o                         
  -1   3   1        232.48        252.53        19.30 o                         
   0   3   1        177.36        225.17        47.74 o                         
   1   3   1        184.82        188.37        15.48 o                         
   2   3   1        727.88        726.10        30.96 o                         
   3   3   1        278.00        311.50        15.96 o                         
   4   3   1       1189.27       1134.87        43.37 o                         
   5   3   1        528.01        547.58        26.62 o                         
   6   3   1       1156.67       1228.79        53.96 o                         
   7   3   1        107.71        110.43        11.24 o                         
   8   3   1        456.63        448.85        21.03 o                         
   9   3   1        327.76        303.10        14.69 o                         
  10   3   1        261.81        272.98        14.28 o                         
  11   3   1         75.08         66.96         7.92 o                         
  12   3   1         59.23         59.66        10.49 o                         
  13   3   1         53.47         45.76         7.02 o                         
  14   3   1         65.63         68.97         7.45 o                         
  15   3   1         78.36         76.81        14.72 o                         
  16   3   1         29.75         14.31         7.52 o                         
  17   3   1         44.75         42.05        10.68 o                         
  18   3   1         30.12         16.88        10.82 o                         
 -17   4   1         45.95         81.91        20.10 o                         
 -16   4   1         26.37         37.51        12.84 o                         
 -15   4   1         23.06         21.93         7.69 o                         
 -14   4   1         38.81         21.70         9.75 o                         
 -13   4   1        128.54        123.92        12.39 o                         
 -12   4   1         34.57         20.39         9.17 o                         
 -11   4   1         90.33         95.69        11.08 o                         
 -10   4   1        494.91        551.97        27.71 o                         
  -9   4   1          9.91         37.26        11.46 o                         
  -8   4   1       1201.72       1228.58        47.30 o                         
  -7   4   1        322.32        359.19        28.59 o                         
  -6   4   1        416.92        389.46        19.98 o                         
  -5   4   1        184.95        214.43        19.61 o                         
  -4   4   1        557.04        589.33        31.73 o                         
  -3   4   1        588.16        617.68        34.26 o                         
  -2   4   1        285.90        271.26        25.73 o                         
  -1   4   1         36.25         97.91        19.78 o                         
   0   4   1         71.90        105.43        13.05 o                         
   1   4   1         62.57         88.58        13.46 o                         
   2   4   1        317.28        292.58        20.22 o                         
   3   4   1        250.61        308.56        33.64 o                         
   4   4   1        931.93        908.50        88.16 o                         
   5   4   1        165.41        161.09        17.85 o                         
   6   4   1        246.38        261.85        27.82 o                         
   7   4   1        715.39        758.01        34.27 o                         
   8   4   1        484.86        471.35        66.80 o                         
   9   4   1          9.29         21.90        11.54 o                         
  10   4   1        202.56        216.35        26.79 o                         
  11   4   1         41.18         24.63        12.08 o                         
  12   4   1         67.89         76.17        11.99 o                         
  13   4   1         76.89         58.31         9.08 o                         
  14   4   1         71.28         79.74        10.59 o                         
  15   4   1         36.92         34.32        17.93 o                         
  16   4   1         43.67         41.21        15.75 o                         
  17   4   1         53.32         61.87        14.59 o                         
 -15   5   1         61.35         48.58         9.88 o                         
 -14   5   1         31.83         26.23         8.93 o                         
 -13   5   1         27.29         34.21        10.67 o                         
 -12   5   1         52.28         73.79        16.53 o                         
 -11   5   1         82.83         73.08        13.79 o                         
 -10   5   1         76.19         78.13        11.01 o                         
  -9   5   1        151.01        177.00        14.53 o                         
  -8   5   1         68.94        101.89        18.06 o                         
  -7   5   1        141.98        155.19        17.05 o                         
  -6   5   1        187.23        226.12        21.02 o                         
  -5   5   1        288.42        264.51        22.20 o                         
  -4   5   1        994.65        938.60        74.44 o                         
  -3   5   1        346.30        427.84        29.27 o                         
  -2   5   1         94.30         79.38        14.22 o                         
  -1   5   1         56.80         95.71        19.92 o                         
   0   5   1        234.93        243.01        21.19 o                         
   1   5   1        129.92        117.84        18.52 o                         
   2   5   1         69.16         51.22        21.12 o                         
   3   5   1        814.91        632.20        36.57 o                         
   4   5   1        534.78        551.29        40.93 o                         
   5   5   1        403.18        397.76        28.47 o                         
   6   5   1        306.81        285.46        22.94 o                         
   7   5   1        143.13        150.67        29.42 o                         
   8   5   1         87.56         67.46        11.43 o                         
   9   5   1         93.78         56.90        10.86 o                         
  10   5   1         60.59         80.33        12.37 o                         
  11   5   1         52.45         48.66         9.30 o                         
  12   5   1         41.45         48.34        11.58 o                         
  13   5   1         34.85         50.41        11.12 o                         
  14   5   1         58.61         71.80        10.31 o                         
  15   5   1         27.90         44.79        12.66 o                         
 -12   6   1          6.65         -9.00         9.00 o                         
 -11   6   1         91.57        134.41        15.48 o                         
 -10   6   1         51.14         43.03        15.39 o                         
  -9   6   1         50.01         39.76        10.11 o                         
  -8   6   1          7.76         33.74        13.88 o                         
  -7   6   1        121.83        123.21        17.21 o                         
  -6   6   1         44.80         44.31        13.25 o                         
  -5   6   1        123.30        148.06        22.46 o                         
  -3   6   1        113.53        155.00        21.00 o                         
  -2   6   1         93.80        104.13        18.53 o                         
  -1   6   1        202.95        188.70        25.10 o                         
   0   6   1         36.99         70.03        17.40 o                         
   1   6   1        267.14        277.92        28.41 o                         
   2   6   1         46.68        113.85        29.81 o                         
   3   6   1        205.13        149.17        20.34 o                         
   4   6   1         39.99         35.08        14.80 o                         
   5   6   1        119.59        146.84        26.17 o                         
   6   6   1         58.91         85.57        13.16 o                         
   7   6   1        117.40        123.96        15.15 o                         
   8   6   1         12.10         20.82        13.37 o                         
   9   6   1         22.78          7.12        15.17 o                         
  10   6   1         27.45         54.57        11.01 o                         
  11   6   1         57.69         61.81        13.43 o                         
  12   6   1          7.78         -3.12         8.86 o                         
  -8   7   1          5.27         13.10        17.49 o                         
  -7   7   1         32.11         23.05        14.38 o                         
  -6   7   1         20.21          8.79        13.09 o                         
  -5   7   1         39.57         51.60        17.40 o                         
  -4   7   1         23.75         44.40        16.52 o                         
  -3   7   1          3.62         33.97        16.47 o                         
  -2   7   1         39.67         50.90        17.53 o                         
  -1   7   1         10.96         27.46        17.55 o                         
   0   7   1         46.42         17.77        15.74 o                         
   1   7   1         19.84         48.37        20.36 o                         
   2   7   1         44.47         69.33        38.88 o                         
   3   7   1          2.77        -11.71        13.45 o                         
   4   7   1         50.27         45.43        17.17 o                         
   5   7   1         58.56         88.03        15.86 o                         
   6   7   1         32.04          4.90         9.62 o                         
   7   7   1         19.07         72.28        17.08 o                         
   8   7   1          4.94         22.86        15.59 o                         
  -8  -7   2         61.70         68.39        27.73 o                         
  -7  -7   2         24.06         14.93        22.96 o                         
  -6  -7   2          8.09          8.51        13.86 o                         
  -5  -7   2         48.00         37.70        22.20 o                         
  -4  -7   2         82.53         95.73        19.54 o                         
  -3  -7   2         24.08          6.32        16.25 o                         
  -2  -7   2         29.08         45.17        16.27 o                         
  -1  -7   2         44.27         25.39        14.30 o                         
   0  -7   2         11.22         15.58        20.91 o                         
   1  -7   2         45.97         79.40        23.56 o                         
   2  -7   2         19.66         43.58        15.17 o                         
   3  -7   2         57.79         67.55        16.38 o                         
   4  -7   2         37.75          2.74        26.58 o                         
   5  -7   2         62.63         70.93        16.62 o                         
   6  -7   2         19.92         23.57        34.77 o                         
   7  -7   2         19.14         47.20        27.94 o                         
   8  -7   2         29.84         -0.23        23.07 o                         
 -12  -6   2         24.58         59.45        21.95 o                         
 -11  -6   2         49.56        116.24        26.43 o                         
 -10  -6   2        167.86        155.40        32.09 o                         
  -9  -6   2         68.52        120.07        34.16 o                         
  -8  -6   2         22.54         22.12        16.65 o                         
  -7  -6   2         34.85         80.41        25.26 o                         
  -6  -6   2        129.93        149.67        18.39 o                         
  -5  -6   2        182.41        156.35        31.25 o                         
  -4  -6   2        155.75        187.78        21.78 o                         
  -3  -6   2        274.01        252.34        33.92 o                         
  -2  -6   2        164.26        182.66        22.95 o                         
  -1  -6   2        121.44        140.68        24.16 o                         
   0  -6   2        128.28        147.19        20.58 o                         
   1  -6   2         87.72        108.31        16.35 o                         
   2  -6   2        181.77        155.81        19.76 o                         
   3  -6   2        157.79        124.88        29.03 o                         
   4  -6   2         72.73         33.89        22.06 o                         
   5  -6   2        243.12        249.62        25.45 o                         
   6  -6   2         74.17         71.17        14.73 o                         
   7  -6   2         76.87         38.14        13.46 o                         
   8  -6   2         32.40         10.26        10.61 o                         
   9  -6   2         60.48         62.03        25.83 o                         
  10  -6   2        200.21        203.55        36.33 o                         
  11  -6   2         67.84         50.27        20.13 o                         
  12  -6   2         45.33         42.89        21.66 o                         
 -15  -5   2          8.10         -5.96        14.57 o                         
 -14  -5   2        172.00        135.52        27.90 o                         
 -13  -5   2         24.17         37.93        18.95 o                         
 -12  -5   2         11.91         52.00        21.25 o                         
 -11  -5   2         27.43         47.95        22.10 o                         
 -10  -5   2         60.53         45.33        19.00 o                         
  -9  -5   2        296.81        313.44        40.32 o                         
  -8  -5   2         21.45         31.34        10.40 o                         
  -7  -5   2        242.50        231.49        22.76 o                         
  -6  -5   2        210.22        125.76        23.83 o                         
  -5  -5   2        183.56        222.09        19.68 o                         
  -4  -5   2        877.71        879.66        92.38 o                         
  -3  -5   2        328.40        369.91        25.09 o                         
  -2  -5   2         90.53        112.30        19.47 o                         
  -1  -5   2        120.43        142.48        20.33 o                         
   0  -5   2        732.25        817.67        46.49 o                         
   1  -5   2        204.21        189.52        34.58 o                         
   2  -5   2        143.75        157.28        23.00 o                         
   3  -5   2        160.16        164.73        16.82 o                         
   4  -5   2        612.01        633.78        35.70 o                         
   5  -5   2        129.19        156.65        34.50 o                         
   6  -5   2        168.51        127.02        20.37 o                         
   7  -5   2        335.65        385.82        30.02 o                         
   8  -5   2          9.91          3.01        10.48 o                         
   9  -5   2        389.14        424.48        49.98 o                         
  10  -5   2        105.71        217.06        30.70 o                         
  11  -5   2         35.62         42.58        16.98 o                         
  12  -5   2          5.02          3.87        15.35 o                         
  13  -5   2         46.70         80.83        27.72 o                         
  14  -5   2         88.45         40.05        23.53 o                         
  15  -5   2          8.92        -14.12        14.12 o                         
 -17  -4   2         38.07         73.00        20.75 o                         
 -16  -4   2         36.59         26.34        18.77 o                         
 -15  -4   2         69.75         71.55        18.61 o                         
 -14  -4   2         42.57         20.61        13.70 o                         
 -13  -4   2         60.22         74.04        16.90 o                         
 -12  -4   2         42.04         45.06        19.81 o                         
 -11  -4   2         45.64         43.76        18.51 o                         
 -10  -4   2        246.69        177.96        43.66 o                         
  -9  -4   2        160.43        149.12        10.62 o                         
  -8  -4   2        255.79        251.80        24.69 o                         
  -7  -4   2        310.42        351.15        28.11 o                         
  -6  -4   2        212.75        222.91        20.04 o                         
  -5  -4   2        137.70        122.12        12.38 o                         
  -4  -4   2        599.81        587.88        31.61 o                         
  -3  -4   2        261.28        293.57        24.22 o                         
  -2  -4   2        146.78        131.43        12.78 o                         
  -1  -4   2         48.20         64.38        12.47 o                         
   0  -4   2        167.01        133.87        18.80 o                         
   1  -4   2         34.01         46.59        10.01 o                         
   2  -4   2        282.54        316.40        39.37 o                         
   3  -4   2        286.10        333.89        50.87 o                         
   4  -4   2        293.71        321.86        24.61 o                         
   5  -4   2        172.36        159.82        19.72 o                         
   6  -4   2        469.95        442.51        38.41 o                         
   7  -4   2        616.86        544.57        44.30 o                         
   8  -4   2        524.98        512.12        31.07 o                         
   9  -4   2         65.05         78.19        14.24 o                         
  10  -4   2        448.84        446.78        53.25 o                         
  11  -4   2         91.27         53.82        18.86 o                         
  12  -4   2         24.55         34.40        17.69 o                         
  13  -4   2         42.36         62.97        20.50 o                         
  14  -4   2         81.29        112.24        24.86 o                         
  15  -4   2         67.74         96.28        30.11 o                         
  16  -4   2         24.45         75.39        27.62 o                         
  17  -4   2         22.04         31.16        18.24 o                         
 -18  -3   2         52.71         79.80        18.62 o                         
 -17  -3   2          8.22         -0.24        12.87 o                         
 -16  -3   2        188.37        196.69        27.05 o                         
 -15  -3   2         21.14         12.87        14.34 o                         
 -14  -3   2        122.37        133.54        22.74 o                         
 -13  -3   2         29.60         18.66         6.49 o                         
 -12  -3   2         63.41         48.65         7.65 o                         
 -11  -3   2        211.88        211.30        17.06 o                         
 -10  -3   2        421.01        402.95        18.16 o                         
  -9  -3   2        294.40        303.17        21.56 o                         
  -8  -3   2         81.91         73.09         6.27 o                         
  -7  -3   2         23.43         28.54         8.20 o                         
  -6  -3   2        177.24        179.90        15.44 o                         
  -5  -3   2        477.82        515.88        26.31 o                         
  -4  -3   2        128.23        136.44        19.86 o                         
  -3  -3   2        701.92        789.13        39.14 o                         
  -2  -3   2        283.19        348.49        20.25 o                         
  -1  -3   2        448.71        467.74        40.95 o                         
   0  -3   2        572.21        640.66        32.30 o                         
   1  -3   2        765.81        833.26        39.71 o                         
   2  -3   2        170.90        214.63        16.18 o                         
   3  -3   2       1136.29       1228.92        54.37 o                         
   4  -3   2        114.85        109.54        14.29 o                         
   5  -3   2        400.52        388.01        37.18 o                         
   6  -3   2        146.28        121.73        10.11 o                         
   7  -3   2         12.84         12.32         5.09 o                         
   8  -3   2        124.53        124.67        17.21 o                         
   9  -3   2        476.18        522.81        53.29 o                         
  10  -3   2        332.03        327.13        37.11 o                         
  11  -3   2        106.60        115.70        17.14 o                         
  12  -3   2         65.94         93.81        17.13 o                         
  13  -3   2         37.71         45.92        18.61 o                         
  14  -3   2        137.00        149.50        27.01 o                         
  15  -3   2         32.95         38.54        12.69 o                         
  16  -3   2        169.40        171.21        31.98 o                         
  17  -3   2         17.25         44.31        16.90 o                         
  18  -3   2         22.88         18.21        17.65 o                         
 -19  -2   2         31.78         -6.89        10.57 o                         
 -18  -2   2         11.97          4.12         9.30 o                         
 -17  -2   2         13.71         -5.91         6.32 o                         
 -16  -2   2         44.55         29.11        13.60 o                         
 -15  -2   2        116.60        112.50        15.48 o                         
 -14  -2   2         88.37         69.81        13.89 o                         
 -13  -2   2        708.18        708.04        54.77 o                         
 -12  -2   2        168.17        151.80         8.42 o                         
 -11  -2   2         46.59         44.54         4.34 o                         
 -10  -2   2        109.52        112.40         9.82 o                         
  -9  -2   2         60.55         74.96         5.41 o                         
  -8  -2   2         80.52         72.64         4.94 o                         
  -7  -2   2       1716.29       1932.49        60.59 o                         
  -6  -2   2        376.39        392.01        16.14 o                         
  -5  -2   2        202.91        221.43        15.36 o                         
  -4  -2   2        209.95        220.21         9.51 o                         
  -3  -2   2        809.07        823.75        22.32 o                         
  -2  -2   2       2474.71       2765.50        74.13 o                         
  -1  -2   2       2306.87       2247.98        65.62 o                         
   0  -2   2       1393.69       1365.31        43.24 o                         
   1  -2   2       2308.38       2311.06        67.35 o                         
   2  -2   2       3731.98       3750.36       113.20 o                         
   3  -2   2        572.63        591.84        22.70 o                         
   4  -2   2        430.57        434.66        18.89 o                         
   5  -2   2        183.64        232.71        10.99 o                         
   6  -2   2        157.48        162.33        15.16 o                         
   7  -2   2       1299.02       1522.81        72.23 o                         
   8  -2   2         43.38         44.41         5.91 o                         
   9  -2   2         44.07         39.91         7.67 o                         
  10  -2   2         60.56         59.57        10.59 o                         
  11  -2   2         47.91         53.44         7.69 o                         
  12  -2   2         75.50         71.38        19.15 o                         
  13  -2   2        523.84        442.58        68.66 o                         
  14  -2   2        136.99        144.07        19.93 o                         
  15  -2   2         81.34         50.80        20.51 o                         
  16  -2   2        105.94         96.14        19.02 o                         
  17  -2   2         22.90         13.02         5.69 o                         
  18  -2   2          8.32          4.18        18.43 o                         
  19  -2   2         65.05         67.97        13.52 o                         
 -20  -1   2         97.13        109.29        18.86 o                         
 -19  -1   2         68.98         78.51        18.76 o                         
 -18  -1   2         95.56         92.10        13.01 o                         
 -17  -1   2         86.83         79.39         9.47 o                         
 -16  -1   2        142.80        144.27        16.44 o                         
 -15  -1   2         39.27         36.24         8.76 o                         
 -14  -1   2        183.42        223.34        15.17 o                         
 -13  -1   2        106.52         65.08         7.85 o                         
 -12  -1   2        374.02        297.94        15.53 o                         
 -11  -1   2        156.99        140.76         6.98 o                         
 -10  -1   2        222.88        272.49        19.24 o                         
  -9  -1   2         40.56         25.76         3.87 o                         
  -8  -1   2         31.94         27.16         3.98 o                         
  -7  -1   2       1459.41       1451.45        72.24 o                         
  -6  -1   2       1555.52       1594.78        37.71 o                         
  -5  -1   2       1317.22       1290.25        33.69 o                         
  -4  -1   2       2958.80       2939.84        74.70 o                         
  -3  -1   2       5859.91       5477.49       142.56 o                         
  -2  -1   2       2808.91       2846.14        73.27 o                         
  -1  -1   2       2294.28       2230.03        57.70 o                         
   0  -1   2       6581.76       6253.99       162.62 o                         
   1  -1   2       1692.60       1704.71        50.98 o                         
   2  -1   2       2960.47       2793.63        81.33 o                         
   3  -1   2       7000.32       6543.93       186.56 o                         
   4  -1   2       3644.17       3493.95        95.27 o                         
   5  -1   2       1661.01       1627.92        46.01 o                         
   6  -1   2       1279.19       1353.15        39.70 o                         
   7  -1   2       1739.44       1724.05        50.42 o                         
   8  -1   2         53.96         58.74         6.15 o                         
   9  -1   2         68.99         63.15         7.04 o                         
  10  -1   2        398.67        386.05        20.61 o                         
  11  -1   2        101.60         75.17         8.51 o                         
  12  -1   2        364.13        347.52        23.93 o                         
  13  -1   2        169.89        163.85        10.87 o                         
  14  -1   2        106.30         37.41         9.11 o                         
  15  -1   2         25.31         25.51         7.33 o                         
  16  -1   2        146.07        148.90        15.08 o                         
  17  -1   2         73.17         76.39        14.71 o                         
  18  -1   2        116.71        155.08        14.06 o                         
  19  -1   2         68.11         62.41         9.19 o                         
  20  -1   2        101.72        133.86        18.69 o                         
 -20   0   2         35.77         26.92        12.08 o                         
 -19   0   2        635.46        715.79        76.79 o                         
 -18   0   2         57.49         45.78        13.03 o                         
 -17   0   2        286.09        255.95        28.82 o                         
 -16   0   2        473.24        579.61        59.76 o                         
 -15   0   2        126.42        159.96        18.75 o                         
 -14   0   2        146.99        102.58        23.23 o                         
 -13   0   2        123.68         61.16         6.99 o                         
 -12   0   2         64.41         42.59         5.58 o                         
 -11   0   2          7.51          4.06         1.70 o                         
 -10   0   2        115.24        127.96         6.09 o                         
  -9   0   2        119.65        109.61         4.97 o                         
  -8   0   2        494.65        444.29        23.86 o                         
  -7   0   2        111.48        106.55         4.66 o                         
  -6   0   2        407.03        385.65        17.59 o                         
  -5   0   2       1345.21       1266.71        26.30 o                         
  -4   0   2       5598.91       5024.16       103.64 o                         
  -3   0   2          8.14         10.00         1.02 o                         
  -2   0   2        199.85        205.37         5.60 o                         
  -1   0   2          7.57          7.06         1.19 o                         
   1   0   2          6.72          7.63         0.98 o                         
   2   0   2        240.78        259.08         6.50 o                         
   3   0   2         15.89         18.94         1.58 o                         
   4   0   2       4856.60       4591.29       114.27 o                         
   5   0   2       1001.52        990.58        28.66 o                         
   6   0   2        646.63        591.39        20.05 o                         
   7   0   2        194.08        201.22         7.86 o                         
   8   0   2        768.87        767.49        24.80 o                         
   9   0   2         79.81         76.37         6.46 o                         
  10   0   2         49.22         47.95         8.00 o                         
  11   0   2          9.37         10.37         3.38 o                         
  12   0   2        101.44        113.30         5.95 o                         
  13   0   2        231.95        266.80        13.83 o                         
  14   0   2        358.89        417.93        26.50 o                         
  15   0   2         54.60          9.68         9.96 o                         
  16   0   2        191.57         82.90        38.12 o                         
  17   0   2        226.62        222.21        34.29 o                         
  18   0   2         61.42         63.02         9.23 o                         
 -14   1   2        183.71        201.86         9.68 o                         
 -13   1   2        106.50         55.48         8.46 o                         
 -12   1   2        373.64        345.02        16.27 o                         
 -11   1   2        157.18        159.02         6.97 o                         
 -10   1   2        223.45        115.22        27.15 o                         
  -9   1   2         40.26         33.22         3.59 o                         
  -8   1   2         32.05         26.89         3.20 o                         
  -7   1   2       1458.84       1291.03       102.83 o                         
  -6   1   2       1555.39       1524.19        54.54 o                         
  -5   1   2       1317.65       1164.92        56.17 o                         
  -4   1   2       2960.61       2712.14       100.39 o                         
  -3   1   2       5857.48       5851.43       178.44 o                         
  -2   1   2       2810.18       2835.03        66.04 o                         
  -1   1   2       2294.20       2194.68        58.44 o                         
   0   1   2       6585.68       6229.71       169.08 o                         
   1   1   2       1691.40       1704.71        43.95 o                         
   2   1   2       2961.36       2881.02        82.51 o                         
   3   1   2       6997.62       6639.55       156.91 o                         
   4   1   2       3645.67       3597.16        85.48 o                         
   5   1   2       1661.24       1662.43        43.88 o                         
   6   1   2       1279.02       1341.75        41.49 o                         
   7   1   2       1739.22       1671.65        50.73 o                         
   8   1   2         54.15         67.08         3.80 o                         
   9   1   2         68.57         57.12         3.82 o                         
  10   1   2        399.23        388.01        15.15 o                         
  11   1   2        101.79         98.64         9.11 o                         
  12   1   2        363.82        332.00        18.46 o                         
  13   1   2        169.76        119.29        20.50 o                         
  14   1   2        106.50         70.52        16.84 o                         
  15   1   2         25.42         12.08         6.71 o                         
  16   1   2        145.97        138.55        17.12 o                         
  17   1   2         73.00         61.01        12.43 o                         
  18   1   2        116.65        134.53        25.83 o                         
 -18   2   2         11.92         24.28        12.00 o                         
 -17   2   2         13.73          9.09        13.26 o                         
 -16   2   2         44.50         47.80        16.66 o                         
 -15   2   2        116.67         85.95         7.84 o                         
 -14   2   2         88.46         55.41        10.85 o                         
 -13   2   2        708.98        736.10        37.37 o                         
 -12   2   2        168.28        206.22        14.27 o                         
 -11   2   2         46.70         59.77         7.85 o                         
 -10   2   2        109.64        119.18         6.83 o                         
  -9   2   2         60.83         74.03         6.19 o                         
  -8   2   2         80.41         95.22         5.61 o                         
  -7   2   2       1716.05       1869.60        62.79 o                         
  -6   2   2        376.57        365.50        18.04 o                         
  -5   2   2        202.53        204.00        10.09 o                         
  -4   2   2        209.70        229.70        11.14 o                         
  -3   2   2        810.13        847.57        29.95 o                         
  -2   2   2       2475.02       2603.21        88.82 o                         
  -1   2   2       2306.51       2195.69        68.16 o                         
   0   2   2       1395.44       1378.79        43.40 o                         
   1   2   2       2308.04       2300.67        68.12 o                         
   2   2   2       3732.06       3741.23       109.65 o                         
   3   2   2        573.17        563.85        19.74 o                         
   4   2   2        430.26        446.86        16.94 o                         
   5   2   2        183.26        192.91         8.97 o                         
   6   2   2        157.53        163.42        12.84 o                         
   7   2   2       1299.05       1401.36        51.82 o                         
   8   2   2         43.40         44.55         4.29 o                         
   9   2   2         44.29         51.06         5.75 o                         
  10   2   2         60.66         69.40        10.53 o                         
  11   2   2         47.94         48.86         5.12 o                         
  12   2   2         75.60         71.83        11.22 o                         
  13   2   2        524.32        578.23        37.57 o                         
  14   2   2        137.15        150.37        12.22 o                         
  15   2   2         81.32         78.10        10.77 o                         
  16   2   2        105.88        128.66        12.48 o                         
 -18   3   2         52.77         23.89        12.50 o                         
 -17   3   2          8.11         -2.08        12.07 o                         
 -16   3   2        188.51        159.33        20.14 o                         
 -15   3   2         21.12          5.64         6.17 o                         
 -14   3   2        122.68        116.15        14.89 o                         
 -13   3   2         29.64         23.94         7.13 o                         
 -12   3   2         63.69         64.38         9.34 o                         
 -11   3   2        212.24        257.26        22.15 o                         
 -10   3   2        420.90        370.59        16.35 o                         
  -9   3   2        294.58        263.23        19.61 o                         
  -8   3   2         81.84         70.85         7.40 o                         
  -7   3   2         23.15         15.42         4.87 o                         
  -6   3   2        177.33        160.84        11.88 o                         
  -5   3   2        477.62        499.71        19.99 o                         
  -4   3   2        128.35        104.17        10.98 o                         
  -3   3   2        701.46        756.63        29.07 o                         
  -2   3   2        283.19        291.56        14.29 o                         
  -1   3   2        448.42        510.89        21.76 o                         
   0   3   2        572.72        573.88        32.85 o                         
   1   3   2        766.51        773.42        39.22 o                         
   2   3   2        170.74        196.62        12.02 o                         
   3   3   2       1135.73       1152.96        47.20 o                         
   4   3   2        114.66        170.19        15.06 o                         
   5   3   2        400.56        417.45        15.07 o                         
   6   3   2        146.53        163.27        11.76 o                         
   7   3   2         12.72         25.95         8.30 o                         
   8   3   2        124.50        148.65         9.38 o                         
   9   3   2        476.60        503.04        23.28 o                         
  10   3   2        332.05        288.41        18.35 o                         
  11   3   2        106.87         72.19        12.28 o                         
  12   3   2         66.21         57.25         9.90 o                         
  13   3   2         37.75         35.04         8.97 o                         
  14   3   2        137.25        138.99        11.97 o                         
  15   3   2         32.89         49.77         8.03 o                         
  16   3   2        169.53        183.42        15.55 o                         
  17   3   2         17.05         50.95        15.72 o                         
  18   3   2         22.89         25.28        12.28 o                         
 -17   4   2         37.97         87.61        18.47 o                         
 -16   4   2         36.45          9.74        11.38 o                         
 -15   4   2         69.93         63.35         8.62 o                         
 -14   4   2         42.42         26.17         7.69 o                         
 -13   4   2         60.28         65.91        10.49 o                         
 -12   4   2         42.13         41.05         7.38 o                         
 -11   4   2         45.56         35.79         7.76 o                         
 -10   4   2        246.45        250.22        20.84 o                         
  -9   4   2        160.35        171.68        18.23 o                         
  -8   4   2        256.01        241.54        17.01 o                         
  -7   4   2        310.32        325.32        19.13 o                         
  -6   4   2        212.85        145.42        21.90 o                         
  -5   4   2        137.56        120.87        13.90 o                         
  -4   4   2        600.37        548.42        42.95 o                         
  -3   4   2        261.02        203.70        34.39 o                         
  -2   4   2        146.64        184.42        19.54 o                         
  -1   4   2         47.96         61.52        11.15 o                         
   0   4   2        166.92         76.70        15.69 o                         
   1   4   2         33.91         57.43        11.06 o                         
   2   4   2        281.91        248.42        37.68 o                         
   3   4   2        285.94        277.15        33.49 o                         
   4   4   2        293.91        303.19        22.13 o                         
   5   4   2        172.31        188.74        15.81 o                         
   6   4   2        470.73        478.13        26.90 o                         
   7   4   2        616.66        596.38        32.67 o                         
   8   4   2        525.90        528.73        25.56 o                         
   9   4   2         65.00         59.40         9.11 o                         
  10   4   2        448.29        443.92        25.46 o                         
  11   4   2         91.33         84.73         8.90 o                         
  12   4   2         24.58         35.76         9.85 o                         
  13   4   2         42.41         30.66        10.73 o                         
  14   4   2         81.14        104.33        10.98 o                         
  15   4   2         67.88         81.94         9.04 o                         
  16   4   2         24.56         23.91         6.96 o                         
  17   4   2         22.03         28.69         7.95 o                         
 -15   5   2          8.11         21.42        10.83 o                         
 -14   5   2        172.26        197.65        23.18 o                         
 -13   5   2         24.15         -0.55         7.89 o                         
 -12   5   2         11.89         16.35         6.27 o                         
 -11   5   2         27.33         28.15         8.30 o                         
 -10   5   2         60.64         60.42        12.39 o                         
  -9   5   2        296.64        269.85        26.40 o                         
  -8   5   2         21.41          7.98         9.39 o                         
  -7   5   2        242.51        192.60        21.68 o                         
  -6   5   2        210.01        264.41        18.26 o                         
  -5   5   2        183.80        183.35        20.79 o                         
  -4   5   2        877.31        858.73        86.77 o                         
  -3   5   2        328.64        286.26        35.93 o                         
  -1   5   2        120.46        113.56        22.60 o                         
   0   5   2        731.96        680.32        36.28 o                         
   1   5   2        204.17        138.66        26.05 o                         
   2   5   2        143.50        142.27        26.19 o                         
   3   5   2        160.26        210.51        27.17 o                         
   4   5   2        611.46        702.12        41.74 o                         
   5   5   2        129.19        153.50        19.83 o                         
   6   5   2        168.48        142.53        13.72 o                         
   7   5   2        336.10        332.99        20.57 o                         
   8   5   2          9.90         20.55         8.76 o                         
   9   5   2        388.65        404.17        22.24 o                         
  10   5   2        105.72        127.45        14.66 o                         
  11   5   2         35.52         39.59         8.56 o                         
  12   5   2          5.02         -0.89         7.94 o                         
  13   5   2         46.64         32.08         7.72 o                         
  14   5   2         88.50         88.94        13.76 o                         
  15   5   2          8.99          8.99         9.29 o                         
 -12   6   2         24.59         35.60        11.41 o                         
 -11   6   2         49.58         36.68        32.15 o                         
 -10   6   2        167.86        162.95        17.76 o                         
  -9   6   2         68.42         71.39        12.62 o                         
  -8   6   2         22.57         17.86         7.54 o                         
  -7   6   2         34.89         27.48        11.92 o                         
  -6   6   2        129.92        130.09        16.22 o                         
  -5   6   2        182.08        225.26        30.53 o                         
  -4   6   2        155.75        176.94        24.39 o                         
  -3   6   2        273.89        274.95        24.16 o                         
  -2   6   2        164.12        170.40        32.12 o                         
  -1   6   2        121.27         97.84        17.55 o                         
   0   6   2        128.11        114.67        18.68 o                         
   1   6   2         87.46         57.94        17.30 o                         
   2   6   2        181.66        194.73        29.97 o                         
   3   6   2        157.44        147.33        19.75 o                         
   4   6   2         72.68         91.87        19.02 o                         
   5   6   2        242.92        256.84        23.06 o                         
   6   6   2         74.25         64.21        10.71 o                         
   7   6   2         76.93         76.46        13.23 o                         
   8   6   2         32.42         28.93        13.86 o                         
   9   6   2         60.35         27.37        12.61 o                         
  10   6   2        200.24        197.77        26.22 o                         
  11   6   2         68.09         78.47        15.21 o                         
  12   6   2         45.32         25.28        10.01 o                         
  -8   7   2         61.74         68.94        16.95 o                         
  -7   7   2         23.97         17.20        10.13 o                         
  -6   7   2          8.09          8.65        12.81 o                         
  -5   7   2         48.10         39.53        17.44 o                         
  -4   7   2         82.43         88.86        22.66 o                         
  -3   7   2         24.10         88.38        23.07 o                         
  -2   7   2         29.05         29.69        16.54 o                         
  -1   7   2         44.31         -6.48        15.91 o                         
   0   7   2         11.24         -1.70        20.09 o                         
   1   7   2         45.94         26.85        15.88 o                         
   2   7   2         19.62          6.89        14.38 o                         
   3   7   2         57.76         36.52        18.30 o                         
   4   7   2         37.71         91.68        20.41 o                         
   5   7   2         62.80         63.91        21.86 o                         
   6   7   2         19.90          4.26        14.66 o                         
   7   7   2         18.99         21.79        11.99 o                         
   8   7   2         29.88          8.42        11.91 o                         
  -8  -7   3          2.85        -10.44        16.75 o                         
  -7  -7   3         78.76        101.52        28.79 o                         
  -6  -7   3         45.79         -3.19        21.89 o                         
  -5  -7   3        208.14        167.97        41.19 o                         
  -4  -7   3         13.57          7.31        14.28 o                         
  -3  -7   3         23.29         25.03        14.21 o                         
  -2  -7   3         68.38         82.78        21.85 o                         
  -1  -7   3         59.11         87.00        27.11 o                         
   0  -7   3          4.27         17.42        13.78 o                         
   1  -7   3         86.81         69.76        27.84 o                         
   2  -7   3        107.47        141.79        29.13 o                         
   3  -7   3         27.10         44.41        14.06 o                         
   4  -7   3         16.94         91.12        33.81 o                         
   5  -7   3        102.13        116.25        22.49 o                         
   6  -7   3         45.28         41.11        20.45 o                         
   7  -7   3         32.99         13.50        27.46 o                         
   8  -7   3          3.56         14.75        19.99 o                         
 -12  -6   3         26.70         59.67        24.56 o                         
 -11  -6   3         85.59         21.71        14.47 o                         
 -10  -6   3         57.97         98.44        31.03 o                         
  -9  -6   3        189.83         99.52        25.58 o                         
  -8  -6   3         36.81         34.92        22.18 o                         
  -7  -6   3         21.84         18.61        18.40 o                         
  -6  -6   3        307.88        191.58        28.34 o                         
  -5  -6   3        234.96        190.45        22.00 o                         
  -4  -6   3         67.83         64.08        15.96 o                         
  -3  -6   3        208.87        204.56        19.86 o                         
  -2  -6   3         85.42         67.62        14.97 o                         
  -1  -6   3        265.96        283.24        26.82 o                         
   0  -6   3         78.33         89.60        15.05 o                         
   1  -6   3        159.48        100.81        24.72 o                         
   2  -6   3         68.11         92.55        26.93 o                         
   3  -6   3        287.40        272.54        24.38 o                         
   4  -6   3         51.05         20.14        17.06 o                         
   5  -6   3         94.89        131.25        18.14 o                         
   6  -6   3        202.80        197.00        28.91 o                         
   7  -6   3         43.19         89.74        23.25 o                         
   8  -6   3         43.38         29.35        13.38 o                         
   9  -6   3        105.34        170.20        28.83 o                         
  10  -6   3         81.31         93.05        33.83 o                         
  11  -6   3         66.39         62.93        24.53 o                         
  12  -6   3         35.66         16.98        16.81 o                         
 -15  -5   3         64.08         75.80        22.49 o                         
 -14  -5   3         75.70         47.16        20.23 o                         
 -13  -5   3         52.96         34.89        16.04 o                         
 -12  -5   3        101.78         83.83        25.93 o                         
 -11  -5   3         69.68         90.37        23.11 o                         
 -10  -5   3        110.37         97.72        20.71 o                         
  -9  -5   3         94.77        194.96        38.37 o                         
  -8  -5   3         87.64         74.31        19.97 o                         
  -7  -5   3        310.64        295.47        22.14 o                         
  -6  -5   3         86.01         88.80        20.53 o                         
  -5  -5   3         60.59         65.38        10.45 o                         
  -4  -5   3        305.40        302.36        23.59 o                         
  -3  -5   3        401.29        418.64        25.51 o                         
  -2  -5   3        351.11        320.92        21.88 o                         
  -1  -5   3         32.17          4.98         9.35 o                         
   0  -5   3        222.21        212.32        20.15 o                         
   1  -5   3         36.49         52.54        12.45 o                         
   2  -5   3        623.46        628.80        38.16 o                         
   3  -5   3        274.64        309.24        21.92 o                         
   4  -5   3        623.58        615.61        34.51 o                         
   5  -5   3         33.07         63.12        11.75 o                         
   6  -5   3         44.40         58.04        11.07 o                         
   7  -5   3        284.52        254.05        20.64 o                         
   8  -5   3        123.33        105.45        19.00 o                         
   9  -5   3        115.10        116.75        15.78 o                         
  10  -5   3        107.24        140.80        28.41 o                         
  11  -5   3         43.38         -8.77         8.77 o                         
  12  -5   3        177.19        209.66        31.06 o                         
  13  -5   3         25.87          6.47        18.66 o                         
  14  -5   3         93.70        111.05        27.60 o                         
  15  -5   3         31.17         93.15        27.43 o                         
 -17  -4   3         22.22         26.31        17.48 o                         
 -16  -4   3         19.18         -4.39        16.74 o                         
 -15  -4   3         24.98         30.92        15.73 o                         
 -14  -4   3          8.40         28.56        14.41 o                         
 -13  -4   3         54.65         78.62        15.00 o                         
 -12  -4   3        251.90        282.43        30.56 o                         
 -11  -4   3         38.31         37.53        12.72 o                         
 -10  -4   3        105.23         38.66        15.78 o                         
  -9  -4   3         68.94         57.05         6.32 o                         
  -8  -4   3        874.64        892.44        51.35 o                         
  -7  -4   3         74.35         71.60        10.97 o                         
  -6  -4   3        212.13        198.09        22.08 o                         
  -5  -4   3         53.37         53.06        14.00 o                         
  -4  -4   3        462.86        497.78        28.81 o                         
  -3  -4   3        191.72        231.59        16.84 o                         
  -2  -4   3        577.12        575.89        36.96 o                         
  -1  -4   3         94.66        119.55        14.02 o                         
   0  -4   3         84.00         84.24         7.11 o                         
   1  -4   3        168.28        173.52        10.47 o                         
   2  -4   3        650.82        700.36        26.37 o                         
   3  -4   3        309.70        313.31        27.35 o                         
   4  -4   3        418.79        400.74        16.29 o                         
   5  -4   3        114.80        144.24        11.90 o                         
   6  -4   3        318.04        299.36        20.34 o                         
   7  -4   3         90.66        102.40        14.11 o                         
   8  -4   3        913.84        836.40        75.01 o                         
   9  -4   3         90.11         79.39        15.33 o                         
  10  -4   3        166.51        189.76        37.96 o                         
  11  -4   3         85.11         96.97        12.23 o                         
  12  -4   3        183.76        172.78        32.06 o                         
  13  -4   3         24.54         25.89        16.23 o                         
  14  -4   3          6.52          5.92        18.01 o                         
  15  -4   3         12.48        -16.61        16.61 o                         
  16  -4   3         35.32         90.06        23.13 o                         
  17  -4   3         47.50         54.71        21.19 o                         
 -18  -3   3         25.40         45.46        14.08 o                         
 -17  -3   3         14.36         -3.80         8.93 o                         
 -16  -3   3         15.05         -6.49         8.10 o                         
 -15  -3   3         51.06         54.10        16.89 o                         
 -14  -3   3         15.31         11.75         5.88 o                         
 -13  -3   3        127.10        133.58        18.15 o                         
 -12  -3   3         96.73        126.61        14.51 o                         
 -11  -3   3         46.61         50.20         6.68 o                         
 -10  -3   3        127.89        105.00         8.46 o                         
  -9  -3   3        389.07        406.55        15.83 o                         
  -8  -3   3        234.51        242.93        16.41 o                         
  -7  -3   3         81.87         79.08         8.67 o                         
  -6  -3   3         62.97         77.80         8.69 o                         
  -5  -3   3        927.52       1067.75        59.99 o                         
  -4  -3   3        508.49        555.06        28.86 o                         
  -3  -3   3        604.89        628.71        30.73 o                         
  -2  -3   3        348.50        406.87        16.20 o                         
  -1  -3   3       1185.31       1239.32        44.64 o                         
   0  -3   3         22.09         17.75         6.63 o                         
   1  -3   3        873.33        976.81        33.82 o                         
   2  -3   3        360.63        419.31        16.10 o                         
   3  -3   3        374.58        402.78        16.63 o                         
   4  -3   3        290.33        332.75        24.35 o                         
   5  -3   3       1240.14       1249.64        54.90 o                         
   6  -3   3         76.75         83.18        11.43 o                         
   7  -3   3        120.54        127.15        15.81 o                         
   8  -3   3        149.21        156.61        14.06 o                         
   9  -3   3        328.54        329.84        26.55 o                         
  10  -3   3        103.02         85.47        13.14 o                         
  11  -3   3         48.31         43.23         8.93 o                         
  12  -3   3         49.84         59.04        16.14 o                         
  13  -3   3        118.06        158.36        24.37 o                         
  14  -3   3         31.31         59.17        16.28 o                         
  15  -3   3         26.45         21.60        14.67 o                         
  16  -3   3         35.70         43.70        17.08 o                         
  17  -3   3         21.53         54.32        21.12 o                         
 -19  -2   3         66.65         68.59        15.20 o                         
 -18  -2   3         25.95         25.95        10.74 o                         
 -17  -2   3         13.36         10.96         8.92 o                         
 -16  -2   3          5.71          8.46         8.85 o                         
 -15  -2   3        193.86        185.70        17.43 o                         
 -14  -2   3        110.51        152.36        19.44 o                         
 -13  -2   3        210.47        228.91        49.94 o                         
 -12  -2   3        102.41         65.53        13.54 o                         
 -11  -2   3         44.63         43.01         4.20 o                         
 -10  -2   3        221.45        209.49         9.63 o                         
  -9  -2   3        106.62        113.73        10.87 o                         
  -8  -2   3         65.85         56.59         6.65 o                         
  -7  -2   3        641.53        709.65        23.01 o                         
  -6  -2   3       1458.16       1605.89        50.20 o                         
  -5  -2   3        676.82        721.03        26.91 o                         
  -4  -2   3        579.01        655.74        19.64 o                         
  -3  -2   3       2729.93       2838.08        73.57 o                         
  -2  -2   3        918.89        951.44        24.99 o                         
  -1  -2   3        716.51        697.14        20.70 o                         
   0  -2   3        103.98         94.76         4.54 o                         
   1  -2   3        358.07        402.07        12.46 o                         
   2  -2   3        905.92        876.99        24.67 o                         
   3  -2   3       2426.17       2515.35        79.52 o                         
   4  -2   3        741.74        747.53        31.21 o                         
   5  -2   3        979.51        928.04        37.39 o                         
   6  -2   3       1248.65       1354.12        56.83 o                         
   7  -2   3        453.11        477.84        28.21 o                         
   8  -2   3        117.57        123.75        13.04 o                         
   9  -2   3        224.85        227.57        19.38 o                         
  10  -2   3        207.09        217.31        14.28 o                         
  11  -2   3         19.29         15.39         6.03 o                         
  12  -2   3        181.31        189.44        15.58 o                         
  13  -2   3        472.85        451.90        36.00 o                         
  14  -2   3         89.96         82.87        17.54 o                         
  15  -2   3        172.62        166.23        34.98 o                         
  16  -2   3         13.90         14.19        13.89 o                         
  17  -2   3         14.57         15.81         9.33 o                         
  18  -2   3         39.26         53.38        10.74 o                         
  19  -2   3         50.44         85.48        16.13 o                         
 -20  -1   3         42.14         32.60        13.69 o                         
 -19  -1   3         50.78         94.70        18.26 o                         
 -18  -1   3         30.08         45.73        13.87 o                         
 -17  -1   3         69.33         80.15        12.04 o                         
 -16  -1   3         30.60         27.85         6.28 o                         
 -15  -1   3        541.89        451.34        66.18 o                         
 -14  -1   3        160.13        144.29        20.69 o                         
 -13  -1   3        570.47        558.95        29.35 o                         
 -12  -1   3        130.85        122.13         9.47 o                         
 -11  -1   3        130.13         54.58         8.32 o                         
 -10  -1   3        149.05        164.06        11.00 o                         
  -9  -1   3        310.82        233.02        12.87 o                         
  -8  -1   3        145.74        142.94         5.37 o                         
  -7  -1   3        971.27        933.07        28.48 o                         
  -6  -1   3        739.55        697.32        26.06 o                         
  -5  -1   3        916.38        918.16        20.69 o                         
  -4  -1   3        697.76        659.37        16.46 o                         
  -3  -1   3       2725.96       2784.86        70.59 o                         
  -2  -1   3       3751.86       3661.35        93.39 o                         
  -1  -1   3       1909.75       1869.76        47.98 o                         
   0  -1   3         96.71         95.89         3.71 o                         
   1  -1   3       1993.37       1939.74        56.94 o                         
   2  -1   3       2899.37       2796.45        84.00 o                         
   3  -1   3       2902.23       2826.63        85.14 o                         
   4  -1   3        867.82        828.38        22.63 o                         
   5  -1   3        799.48        804.01        21.47 o                         
   6  -1   3        763.85        739.01        18.98 o                         
   7  -1   3        682.62        739.12        32.51 o                         
   8  -1   3         66.21         56.89         9.83 o                         
   9  -1   3        306.47        323.30        19.16 o                         
  10  -1   3        144.27        151.33        10.49 o                         
  11  -1   3        252.39        247.14        17.26 o                         
  12  -1   3        135.48        130.57        10.49 o                         
  13  -1   3        491.66        533.77        37.17 o                         
  14  -1   3        172.00        185.91        16.00 o                         
  15  -1   3        642.73        665.27        44.71 o                         
  16  -1   3         25.96         43.45        10.89 o                         
  17  -1   3         39.26         37.97        16.62 o                         
  19  -1   3         32.47         30.61        16.17 o                         
  20  -1   3         76.97        104.27        16.90 o                         
 -20   0   3         24.43         63.12        16.00 o                         
 -19   0   3          8.18         12.28        12.49 o                         
 -18   0   3         44.69         44.52        13.34 o                         
 -17   0   3         81.23        123.94        15.21 o                         
 -16   0   3         20.80         29.09        10.55 o                         
 -15   0   3         35.37         12.73        11.75 o                         
 -14   0   3        828.44        763.53        88.26 o                         
 -13   0   3        416.49        310.74        14.87 o                         
 -12   0   3        556.90        441.69        15.47 o                         
 -11   0   3       1054.19       1096.71        35.70 o                         
 -10   0   3        196.17        195.40         6.15 o                         
  -9   0   3         12.95         25.94         4.05 o                         
  -8   0   3         44.65         47.67         2.83 o                         
  -7   0   3         43.01         34.25         2.84 o                         
  -6   0   3        952.86        969.26        21.84 o                         
  -5   0   3         78.41         74.48         1.97 o                         
  -4   0   3       2558.91       2556.30        54.88 o                         
  -3   0   3      10063.03       9908.68       246.02 o                         
  -2   0   3       3101.07       2851.59        77.25 o                         
  -1   0   3       3680.46       3451.98        91.50 o                         
   0   0   3         14.96         13.12         0.92 o                         
   1   0   3       3878.05       3614.39       112.37 o                         
   2   0   3       3643.00       3324.15        80.81 o                         
   3   0   3      11901.34      11141.91       259.30 o                         
   4   0   3       2243.98       2249.85        54.23 o                         
   5   0   3         31.69         25.70         2.44 o                         
   6   0   3       1205.96       1235.28        36.97 o                         
   7   0   3         76.13         68.50         3.37 o                         
   8   0   3         82.17         84.85         4.58 o                         
   9   0   3         27.96         52.77         4.55 o                         
  10   0   3        154.18        168.21         9.76 o                         
  11   0   3        724.38        757.06        73.09 o                         
  12   0   3        674.44        730.42        32.74 o                         
  13   0   3        477.53        497.89        22.80 o                         
  14   0   3       1123.85       1141.08        55.02 o                         
  15   0   3         70.22         57.29        11.45 o                         
  16   0   3         18.43         29.37        10.69 o                         
  17   0   3         96.87         90.70        15.75 o                         
  18   0   3         18.89         30.85         7.62 o                         
  19   0   3          5.25          1.21         8.26 o                         
 -14   1   3        160.44        177.94        19.05 o                         
 -13   1   3        570.64        568.27        85.81 o                         
 -12   1   3        130.40        133.44        12.04 o                         
 -11   1   3        130.23        136.68        18.23 o                         
 -10   1   3        148.93        119.58         9.84 o                         
  -9   1   3        310.90        271.32        14.54 o                         
  -8   1   3        145.67        144.57         5.48 o                         
  -7   1   3        969.62        995.83        28.17 o                         
  -6   1   3        740.09        680.92        25.07 o                         
  -5   1   3        915.70        925.83        26.50 o                         
  -4   1   3        698.11        669.44        25.80 o                         
  -3   1   3       2729.38       2797.15        76.65 o                         
  -2   1   3       3749.14       3596.66        84.86 o                         
  -1   1   3       1909.00       1875.41        49.86 o                         
   0   1   3         96.63         96.02         4.16 o                         
   1   1   3       1992.42       1937.15        50.44 o                         
   2   1   3       2897.09       2865.95        83.06 o                         
   3   1   3       2905.92       3000.67        75.81 o                         
   4   1   3        869.09        847.42        23.96 o                         
   5   1   3        798.84        825.47        25.84 o                         
   6   1   3        763.90        716.03        19.47 o                         
   7   1   3        681.28        725.25        27.94 o                         
   8   1   3         66.15         58.08         5.11 o                         
   9   1   3        306.54        334.24        11.74 o                         
  10   1   3        143.96        157.98         7.30 o                         
  11   1   3        252.57        263.88        13.52 o                         
  12   1   3        134.91        149.95         8.72 o                         
  13   1   3        491.72        601.01        43.68 o                         
  14   1   3        172.53        156.59        16.08 o                         
  15   1   3        643.26        662.41        69.95 o                         
  16   1   3         25.99         36.32         9.05 o                         
  17   1   3         39.29         34.27        10.23 o                         
  18   1   3         14.32         17.76         9.45 o                         
 -18   2   3         26.04         39.50        13.60 o                         
 -17   2   3         13.32          6.27        10.27 o                         
 -16   2   3          5.71         21.39        10.18 o                         
 -15   2   3        193.65        167.66        20.76 o                         
 -14   2   3        110.53        131.13        19.93 o                         
 -13   2   3        210.88        125.20        21.39 o                         
 -12   2   3        102.54         68.47         8.55 o                         
 -11   2   3         44.53         43.66         4.19 o                         
 -10   2   3        221.09        222.35         9.65 o                         
  -9   2   3        106.45         93.51        12.80 o                         
  -8   2   3         65.66         56.67         8.69 o                         
  -7   2   3        641.84        695.09        24.87 o                         
  -6   2   3       1457.40       1580.47        47.98 o                         
  -5   2   3        676.79        691.12        27.05 o                         
  -4   2   3        578.27        610.25        19.70 o                         
  -3   2   3       2727.01       2788.28        86.42 o                         
  -2   2   3        918.38        914.00        30.66 o                         
  -1   2   3        716.60        725.91        36.86 o                         
   0   2   3        103.86        119.88         7.19 o                         
   1   2   3        358.00        382.93        24.55 o                         
   2   2   3        905.33        916.95        28.06 o                         
   3   2   3       2423.32       2483.39        70.55 o                         
   4   2   3        740.98        841.84        30.02 o                         
   5   2   3        979.69       1003.20        31.93 o                         
   6   2   3       1247.93       1289.19        45.27 o                         
   7   2   3        452.88        453.29        21.41 o                         
   8   2   3        117.40        132.50        13.22 o                         
   9   2   3        224.54        247.62        11.14 o                         
  10   2   3        206.80        217.05        11.49 o                         
  11   2   3         19.26         18.58         3.92 o                         
  12   2   3        181.40        179.70        12.33 o                         
  13   2   3        473.43        491.19        28.91 o                         
  14   2   3         89.99         72.93         7.20 o                         
  15   2   3        172.68        191.80        17.32 o                         
  16   2   3         13.91         21.21         5.97 o                         
  17   2   3         14.53         30.38        10.17 o                         
  18   2   3         39.39         72.31        10.83 o                         
 -18   3   3         25.39         24.20        16.15 o                         
 -17   3   3         14.32         16.08        13.61 o                         
 -16   3   3         15.09         18.96        11.20 o                         
 -15   3   3         50.93         80.36        13.78 o                         
 -14   3   3         15.33         14.78         5.39 o                         
 -13   3   3        126.93        119.08         9.63 o                         
 -12   3   3         96.77         95.55         8.02 o                         
 -11   3   3         46.63         41.55         6.83 o                         
 -10   3   3        127.79        120.72         8.49 o                         
  -9   3   3        389.08        429.19        17.19 o                         
  -8   3   3        234.30        227.69        18.62 o                         
  -7   3   3         81.63         68.02        12.75 o                         
  -6   3   3         63.04         51.21         6.32 o                         
  -5   3   3        928.44        976.29        50.15 o                         
  -4   3   3        508.45        555.47        38.10 o                         
  -3   3   3        605.00        634.71        27.36 o                         
  -2   3   3        348.20        381.52        18.12 o                         
  -1   3   3       1186.26       1182.27        49.03 o                         
   0   3   3         22.07         16.64         6.30 o                         
   1   3   3        873.78        981.13        77.62 o                         
   2   3   3        360.34        426.79        52.07 o                         
   3   3   3        374.80        396.47        26.46 o                         
   4   3   3        290.00        360.69        20.94 o                         
   5   3   3       1241.29       1314.14        42.24 o                         
   6   3   3         76.89         79.33         7.09 o                         
   7   3   3        120.21        107.38        10.34 o                         
   8   3   3        149.21        130.29        10.57 o                         
   9   3   3        328.32        362.61        26.84 o                         
  10   3   3        102.87        107.77         9.03 o                         
  11   3   3         48.34         63.24         6.90 o                         
  12   3   3         49.95         50.73         9.50 o                         
  13   3   3        118.03        101.05        12.23 o                         
  14   3   3         31.34         24.11         9.27 o                         
  15   3   3         26.39         25.62         7.00 o                         
  16   3   3         35.76         54.46         7.87 o                         
  17   3   3         21.42         33.41         7.90 o                         
  18   3   3         12.37         -6.68         9.44 o                         
 -17   4   3         22.19         20.06        14.27 o                         
 -16   4   3         19.22         33.97        14.56 o                         
 -15   4   3         24.97         53.74        13.23 o                         
 -14   4   3          8.44         11.85        12.04 o                         
 -13   4   3         54.62         37.63         8.53 o                         
 -12   4   3        252.13        258.17        15.60 o                         
 -11   4   3         38.34         40.05         9.16 o                         
 -10   4   3        105.26         94.07        12.37 o                         
  -9   4   3         69.02         67.70        11.52 o                         
  -8   4   3        874.42        867.89        44.25 o                         
  -7   4   3         74.37         60.73         7.95 o                         
  -6   4   3        212.78        186.52        19.46 o                         
  -5   4   3         53.30         57.27         9.81 o                         
  -4   4   3        463.41        405.26        67.15 o                         
  -3   4   3        191.81        251.31        30.27 o                         
  -2   4   3        576.35        606.51        43.15 o                         
  -1   4   3         94.68        101.09        11.70 o                         
   0   4   3         83.63         86.41        12.68 o                         
   1   4   3        168.08        200.03        32.85 o                         
   2   4   3        650.35        571.30        33.30 o                         
   3   4   3        309.96        311.32        25.85 o                         
   4   4   3        419.39        309.19        26.52 o                         
   5   4   3        114.58        124.54        14.31 o                         
   6   4   3        318.81        331.00        17.87 o                         
   7   4   3         90.71         92.38        10.34 o                         
   8   4   3        913.19        841.11        36.41 o                         
   9   4   3         90.16        109.82        12.51 o                         
  10   4   3        166.59        220.58        20.42 o                         
  11   4   3         85.25         85.78         8.76 o                         
  12   4   3        183.95        157.83        14.63 o                         
  13   4   3         24.50         33.38         7.99 o                         
  14   4   3          6.51         -0.56        12.09 o                         
  15   4   3         12.47         18.26        19.40 o                         
  16   4   3         35.30         18.86         8.45 o                         
  17   4   3         47.43         39.94        12.65 o                         
 -15   5   3         64.01         62.28        17.89 o                         
 -14   5   3         75.81         48.03        14.18 o                         
 -13   5   3         52.90         39.56        12.78 o                         
 -12   5   3        101.77         89.91        18.27 o                         
 -11   5   3         69.72         97.14        12.30 o                         
 -10   5   3        110.26        121.47        14.94 o                         
  -9   5   3         94.88         74.49        12.40 o                         
  -8   5   3         87.56         94.19        14.00 o                         
  -7   5   3        310.64        329.08        19.59 o                         
  -6   5   3         85.91         97.59        12.05 o                         
  -5   5   3         60.59         54.19        29.48 o                         
  -4   5   3        305.56        414.30        30.78 o                         
  -3   5   3        401.05        336.17        22.61 o                         
  -2   5   3        351.20        367.14        26.61 o                         
  -1   5   3         32.13         41.24        12.87 o                         
   0   5   3        222.17        249.76        44.02 o                         
   1   5   3         36.50         52.29        15.09 o                         
   2   5   3        623.78        641.98        43.50 o                         
   3   5   3        274.55        385.11        24.75 o                         
   4   5   3        624.27        585.51        35.59 o                         
   5   5   3         33.07         18.46        14.25 o                         
   6   5   3         44.30         30.70         9.44 o                         
   7   5   3        284.51        264.05        17.43 o                         
   8   5   3        123.32        135.91        14.00 o                         
   9   5   3        115.20        140.43        13.35 o                         
  10   5   3        107.13         88.01        11.11 o                         
  11   5   3         43.45         54.70        10.27 o                         
  12   5   3        177.49        182.04        15.96 o                         
  13   5   3         25.83         26.02         9.19 o                         
  14   5   3         93.90         81.97        14.94 o                         
  15   5   3         31.13         25.30        14.18 o                         
 -12   6   3         26.64         40.12        14.17 o                         
 -11   6   3         85.49        133.11        18.48 o                         
 -10   6   3         58.01         67.45        13.38 o                         
  -9   6   3        189.67        195.75        16.35 o                         
  -8   6   3         36.85         22.76        19.50 o                         
  -7   6   3         21.90         35.38        11.39 o                         
  -6   6   3        308.07        309.43        25.00 o                         
  -5   6   3        234.54        179.18        24.11 o                         
  -4   6   3         68.05         84.07        19.25 o                         
  -3   6   3        208.26        159.23        29.05 o                         
  -1   6   3        265.43        222.11        26.13 o                         
   0   6   3         78.03         43.98        21.04 o                         
   1   6   3        159.19         95.11        24.26 o                         
   2   6   3         68.17         92.89        20.55 o                         
   3   6   3        287.01        243.34        23.53 o                         
   4   6   3         51.21         43.59        20.02 o                         
   6   6   3        202.87        199.41        19.77 o                         
   7   6   3         43.25         39.16        10.60 o                         
   8   6   3         43.39         67.37        12.14 o                         
   9   6   3        105.28        119.96        20.18 o                         
  10   6   3         81.31        169.13        21.25 o                         
  11   6   3         66.26         71.97        13.83 o                         
  12   6   3         35.63         35.95        21.35 o                         
  -8   7   3          2.85         -9.09         9.09 o                         
  -7   7   3         78.56         92.33        16.49 o                         
  -6   7   3         45.74         59.77        22.15 o                         
  -5   7   3        207.78        236.65        26.52 o                         
  -4   7   3         13.53         28.63        15.51 o                         
  -3   7   3         23.29        114.95        39.36 o                         
  -2   7   3         68.14         31.09        19.85 o                         
   0   7   3          4.35         -9.81        12.95 o                         
   1   7   3         86.82        138.29        28.20 o                         
   2   7   3        107.24        102.01        34.38 o                         
   3   7   3         27.19         56.41        17.05 o                         
   4   7   3         16.98         18.43        19.93 o                         
   5   7   3        101.94         64.91        35.09 o                         
   6   7   3         45.24         60.26        13.00 o                         
   7   7   3         32.91         38.46        11.86 o                         
   8   7   3          3.55         14.81        12.23 o                         
  -7  -7   4         81.56         76.02        26.42 o                         
  -6  -7   4         38.71         91.04        26.68 o                         
  -5  -7   4         76.49        119.40        28.43 o                         
  -4  -7   4         45.84         62.10        14.88 o                         
  -3  -7   4         17.81         35.92        13.61 o                         
  -2  -7   4         88.09         96.43        18.96 o                         
  -1  -7   4         88.41         76.34        18.58 o                         
   0  -7   4         70.46         41.17        14.14 o                         
   1  -7   4         66.41         91.82        25.48 o                         
   2  -7   4         72.26        113.78        37.30 o                         
   3  -7   4         36.04         35.25        20.51 o                         
   4  -7   4         38.97         40.58        16.80 o                         
   5  -7   4        168.17        128.08        19.96 o                         
   6  -7   4         43.65         53.57        15.98 o                         
   7  -7   4         60.89        108.02        34.11 o                         
 -12  -6   4         12.02         34.12        19.58 o                         
 -11  -6   4        171.20        237.33        33.66 o                         
 -10  -6   4        116.22         93.32        27.44 o                         
  -9  -6   4         86.48         76.81        25.81 o                         
  -8  -6   4        169.79        154.23        27.56 o                         
  -7  -6   4         19.05         22.39        19.76 o                         
  -6  -6   4         58.45         64.40        11.80 o                         
  -5  -6   4        125.71        161.22        21.79 o                         
  -4  -6   4         72.33         80.21        14.13 o                         
  -3  -6   4        215.87        199.13        20.18 o                         
  -2  -6   4        267.44        244.75        24.21 o                         
  -1  -6   4         81.51        128.04        30.01 o                         
   0  -6   4         69.51         63.99        14.26 o                         
   1  -6   4         86.50         92.45        17.09 o                         
   2  -6   4        191.79        214.73        21.72 o                         
   3  -6   4        195.41        197.47        22.12 o                         
   4  -6   4        102.00        113.27        14.86 o                         
   5  -6   4        107.66        131.05        17.14 o                         
   6  -6   4        138.22        119.02        20.96 o                         
   7  -6   4         31.26         41.72        12.26 o                         
   8  -6   4        104.50         74.57        15.23 o                         
   9  -6   4        151.36        135.49        32.71 o                         
  10  -6   4        120.35        122.96        30.45 o                         
  11  -6   4        112.85        103.24        34.77 o                         
  12  -6   4          7.56          4.73        17.55 o                         
 -15  -5   4        148.07        172.82        29.58 o                         
 -14  -5   4          8.90          8.80        16.73 o                         
 -13  -5   4         22.41         65.77        19.15 o                         
 -12  -5   4         60.14         59.09        27.94 o                         
 -11  -5   4         47.11         50.96        14.52 o                         
 -10  -5   4        139.27        138.44        23.56 o                         
  -9  -5   4        259.23        225.07        44.53 o                         
  -8  -5   4        270.13        289.79        34.37 o                         
  -7  -5   4        444.29        412.06        37.04 o                         
  -6  -5   4        231.66        229.85        20.89 o                         
  -5  -5   4        269.82        316.16        25.39 o                         
  -4  -5   4        327.84        295.52        34.30 o                         
  -3  -5   4        311.17        300.62        23.94 o                         
  -2  -5   4        315.54        266.55        21.76 o                         
  -1  -5   4        200.24        267.03        22.30 o                         
   0  -5   4         34.82         61.46        12.86 o                         
   1  -5   4        140.04        158.93        16.87 o                         
   2  -5   4        502.56        483.04        40.24 o                         
   3  -5   4        300.32        312.21        21.65 o                         
   4  -5   4        131.90        123.84        17.91 o                         
   5  -5   4        355.43        334.59        29.91 o                         
   6  -5   4        212.47        219.19        23.58 o                         
   7  -5   4        815.58       1020.25        76.35 o                         
   8  -5   4        142.86         91.62        15.35 o                         
   9  -5   4        589.16        554.28        36.54 o                         
  10  -5   4        163.73        253.68        38.23 o                         
  11  -5   4         25.66         -1.78        16.57 o                         
  12  -5   4         37.94         98.22        24.03 o                         
  13  -5   4         52.89         41.93        25.32 o                         
  14  -5   4          6.10        -11.24        20.60 o                         
  15  -5   4         68.75         28.64        17.68 o                         
 -17  -4   4         45.58         23.71        12.37 o                         
 -16  -4   4         86.41        114.08        26.27 o                         
 -15  -4   4         17.57          2.38        12.19 o                         
 -14  -4   4         12.61          6.70        13.53 o                         
 -13  -4   4         96.55         91.57        20.70 o                         
 -12  -4   4         92.45        111.13        20.49 o                         
 -11  -4   4        204.83        210.81        26.16 o                         
 -10  -4   4        527.50        529.27        32.28 o                         
  -9  -4   4        222.10        225.08        35.00 o                         
  -8  -4   4        563.05        627.20        40.41 o                         
  -7  -4   4        227.81        281.35        22.84 o                         
  -6  -4   4        534.56        512.39        57.79 o                         
  -5  -4   4        390.19        411.55        37.44 o                         
  -4  -4   4        163.15        189.17        15.20 o                         
  -3  -4   4        198.58        236.22        17.34 o                         
  -2  -4   4        582.38        390.46        33.18 o                         
  -1  -4   4        295.91        326.31        21.80 o                         
   0  -4   4        510.85        506.99        19.90 o                         
   1  -4   4        385.24        355.24        16.34 o                         
   2  -4   4        403.86        467.70        40.73 o                         
   3  -4   4        384.33        369.34        25.78 o                         
   4  -4   4        235.43        235.93        18.34 o                         
   5  -4   4        515.82        460.65        26.33 o                         
   6  -4   4        595.50        577.33        30.31 o                         
   7  -4   4        222.63        199.49        18.35 o                         
   8  -4   4       1033.22        992.14        99.77 o                         
   9  -4   4        240.32        224.87        16.76 o                         
  10  -4   4        447.94        435.07        38.16 o                         
  11  -4   4        109.23         81.31        17.09 o                         
  12  -4   4        113.05        140.70        24.24 o                         
  13  -4   4         76.36         53.80        18.70 o                         
  14  -4   4          6.98         24.39        17.74 o                         
  15  -4   4         26.34         40.48        17.41 o                         
  16  -4   4         80.06        103.49        24.72 o                         
  17  -4   4         97.83        177.87        31.62 o                         
 -17  -3   4         29.92         12.00        10.90 o                         
 -16  -3   4         40.22         39.97        14.12 o                         
 -15  -3   4         38.27         24.58         8.92 o                         
 -14  -3   4         79.03         72.96        17.70 o                         
 -12  -3   4         43.51         36.49         6.33 o                         
 -11  -3   4        136.63        134.29        12.30 o                         
 -10  -3   4        177.57        166.94        10.65 o                         
  -9  -3   4         53.39         64.03         7.22 o                         
  -8  -3   4        228.32        218.39        14.26 o                         
  -7  -3   4        259.69        259.28        16.38 o                         
  -6  -3   4         32.88         57.50        11.23 o                         
  -5  -3   4        426.96        456.10        25.32 o                         
  -4  -3   4        266.30        265.90        16.53 o                         
  -3  -3   4        244.36        279.11        26.27 o                         
  -2  -3   4         92.74        117.43         7.73 o                         
  -1  -3   4        811.73        873.61        30.69 o                         
   0  -3   4        335.60        340.90        15.81 o                         
   1  -3   4        994.66       1007.89        36.50 o                         
   2  -3   4        191.09        198.92        12.68 o                         
   3  -3   4        117.39        144.27         8.22 o                         
   4  -3   4        465.89        483.34        24.18 o                         
   5  -3   4        364.97        357.55        20.49 o                         
   6  -3   4         17.01         16.97         6.21 o                         
   7  -3   4        225.86        235.28        16.33 o                         
   8  -3   4        240.54        216.75        15.53 o                         
   9  -3   4         75.72         61.33        10.94 o                         
  10  -3   4        165.05        142.93        16.12 o                         
  11  -3   4         72.60         64.01        12.47 o                         
  12  -3   4         30.09         47.69        12.37 o                         
  13  -3   4         82.94         76.83        17.82 o                         
  14  -3   4         94.26         80.37        15.81 o                         
  15  -3   4         20.40          0.85        17.38 o                         
  16  -3   4         76.56         89.68        20.48 o                         
  17  -3   4         49.20         52.09        18.51 o                         
  18  -3   4         59.42         36.28        24.59 o                         
 -19  -2   4         80.67         43.15        12.22 o                         
 -18  -2   4         62.62        100.85        15.66 o                         
 -17  -2   4         28.07         14.37         8.39 o                         
 -16  -2   4        143.64        145.57        17.38 o                         
 -15  -2   4         83.14        106.41        13.69 o                         
 -14  -2   4        395.67        382.14        23.16 o                         
 -13  -2   4        404.54        385.16        23.49 o                         
 -12  -2   4        144.49         59.81        10.40 o                         
 -11  -2   4        108.74        100.51         6.34 o                         
 -10  -2   4        260.50        288.25        11.71 o                         
  -9  -2   4        300.03        279.21        13.00 o                         
  -8  -2   4        542.54        583.50        20.12 o                         
  -7  -2   4         57.10         85.89         6.76 o                         
  -6  -2   4        182.19        198.28        17.54 o                         
  -5  -2   4        695.89        754.34        32.60 o                         
  -4  -2   4        433.91        441.40        13.66 o                         
  -3  -2   4        188.24        201.92         7.86 o                         
  -2  -2   4        818.34        836.34        23.56 o                         
  -1  -2   4        128.98        133.38         5.58 o                         
   0  -2   4       2505.67       2598.93        68.27 o                         
   1  -2   4        263.24        244.31         8.49 o                         
   2  -2   4        676.57        703.13        23.45 o                         
   3  -2   4        138.82        131.75         8.48 o                         
   4  -2   4        316.86        337.27        22.82 o                         
   5  -2   4        558.03        587.85        22.37 o                         
   6  -2   4        415.41        410.01        23.16 o                         
   7  -2   4        118.41        114.17        10.21 o                         
   8  -2   4        468.50        487.90        25.99 o                         
   9  -2   4        131.18         89.98        18.25 o                         
  10  -2   4        228.89        193.18        15.77 o                         
  11  -2   4        113.65        134.40        11.27 o                         
  12  -2   4        259.85        281.55        24.91 o                         
  13  -2   4        305.46        350.16        46.73 o                         
  14  -2   4        243.24        220.63        32.88 o                         
  15  -2   4         79.72         89.68        18.32 o                         
  16  -2   4         97.51         99.20        29.76 o                         
  17  -2   4         30.95         26.90        11.02 o                         
  18  -2   4         30.92         19.03        16.70 o                         
  19  -2   4         85.06         86.32        13.64 o                         
 -19  -1   4         13.11          6.16        11.79 o                         
 -18  -1   4         20.38         15.23         8.72 o                         
 -17  -1   4        189.05        174.55        18.80 o                         
 -16  -1   4        333.39        275.42        36.47 o                         
 -15  -1   4        506.02        509.13        25.88 o                         
 -14  -1   4        275.61        253.46        19.34 o                         
 -13  -1   4        313.95        351.29        17.21 o                         
 -12  -1   4        324.12        291.35        29.16 o                         
 -11  -1   4        581.70        561.28        42.44 o                         
 -10  -1   4        305.72        327.59        15.80 o                         
  -9  -1   4        920.87        838.60        47.04 o                         
  -8  -1   4        477.94        535.54        36.95 o                         
  -7  -1   4       1347.41       1477.36        61.42 o                         
  -6  -1   4       1286.56       1339.87        38.27 o                         
  -5  -1   4        587.21        624.00        24.79 o                         
  -4  -1   4       1133.60       1150.43        27.41 o                         
  -3  -1   4       7923.08       7888.35       169.85 o                         
  -2  -1   4       5105.26       4835.13       131.43 o                         
  -1  -1   4        366.22        405.24        17.08 o                         
   0  -1   4       1427.03       1382.80        44.50 o                         
   1  -1   4        841.40        755.16        30.77 o                         
   2  -1   4       3334.59       3407.72       100.86 o                         
   3  -1   4       6139.02       6324.59       192.51 o                         
   4  -1   4       1154.64       1110.93        29.70 o                         
   5  -1   4       1058.81       1080.50        30.39 o                         
   6  -1   4       1602.59       1613.66        42.51 o                         
   7  -1   4       1407.21       1446.96        47.61 o                         
   8  -1   4        680.06        655.48        26.65 o                         
   9  -1   4        832.59        855.01        37.83 o                         
  10  -1   4        292.89        344.03        32.33 o                         
  11  -1   4        590.03        600.75        39.23 o                         
  12  -1   4        287.16        338.15        20.56 o                         
  13  -1   4        132.01        103.45        21.63 o                         
  14  -1   4        322.83        306.72        20.66 o                         
  15  -1   4        416.03        388.38        52.76 o                         
  16  -1   4        387.84        387.75        25.29 o                         
  17  -1   4        189.62        159.27        16.69 o                         
  18  -1   4         35.79         26.82        11.91 o                         
  19  -1   4         15.28         40.75         9.77 o                         
  20  -1   4         28.35         64.20        16.89 o                         
 -20   0   4          0.43          9.37        10.60 o                         
 -19   0   4         52.98         55.08        15.95 o                         
 -18   0   4         33.88         16.09        15.10 o                         
 -17   0   4         99.32        106.08        21.63 o                         
 -16   0   4        483.17        584.04        60.46 o                         
 -15   0   4        524.67        583.31        42.92 o                         
 -14   0   4        222.99        194.57        24.87 o                         
 -13   0   4        194.52        162.35        18.04 o                         
 -12   0   4        230.28        216.15        22.91 o                         
 -11   0   4        218.70        238.52        16.38 o                         
 -10   0   4        302.33        308.11        18.27 o                         
  -9   0   4        715.07        735.42        46.62 o                         
  -8   0   4         47.08         55.08         6.46 o                         
  -7   0   4        201.12        198.72        12.59 o                         
  -6   0   4         16.22         19.57         1.97 o                         
  -5   0   4         16.64         12.41         1.12 o                         
  -4   0   4         62.97         61.76         2.01 o                         
  -3   0   4       1806.01       1719.64        41.83 o                         
  -2   0   4       3786.31       3457.75        88.06 o                         
  -1   0   4         53.17         58.63         2.52 o                         
   0   0   4       4371.15       4045.23        90.11 o                         
   1   0   4         21.73         19.34         3.96 o                         
   2   0   4       3493.70       3276.71        98.63 o                         
   3   0   4       1160.47       1122.68        53.02 o                         
   4   0   4         68.68         75.72         3.36 o                         
   5   0   4         35.71         32.44         2.00 o                         
   6   0   4         19.47         28.99         2.67 o                         
   7   0   4        193.71        193.52         7.33 o                         
   8   0   4         20.62         18.58         2.92 o                         
   9   0   4        300.96        377.96        35.58 o                         
  10   0   4        125.47        147.51        15.56 o                         
  11   0   4        202.98        254.56        13.96 o                         
  12   0   4        135.43        130.44        14.56 o                         
  13   0   4        271.71        312.88        20.10 o                         
  14   0   4        325.69        373.98        22.52 o                         
  15   0   4        486.01        437.14        41.22 o                         
  16   0   4        228.77        172.08        35.65 o                         
  17   0   4        167.54        175.06        15.49 o                         
  18   0   4         69.91         76.92        18.77 o                         
  19   0   4         48.78         32.25        15.83 o                         
 -14   1   4        275.70        261.47        28.02 o                         
 -13   1   4        314.00        366.85        42.46 o                         
 -12   1   4        323.90        286.87        18.45 o                         
 -11   1   4        581.87        574.65        78.28 o                         
 -10   1   4        306.46        313.38        20.46 o                         
  -9   1   4        921.22        906.61        43.05 o                         
  -8   1   4        477.09        425.34        22.78 o                         
  -7   1   4       1348.45       1325.58        43.62 o                         
  -6   1   4       1286.22       1248.66        33.46 o                         
  -5   1   4        586.94        644.86        26.16 o                         
  -4   1   4       1134.71       1136.53        34.05 o                         
  -3   1   4       7923.31       7913.40       210.05 o                         
  -2   1   4       5101.29       5019.79       116.95 o                         
  -1   1   4        366.22        402.13        11.78 o                         
   0   1   4       1423.87       1418.13        38.26 o                         
   1   1   4        840.87        743.05        24.61 o                         
   2   1   4       3331.22       3440.89       108.22 o                         
   3   1   4       6140.13       6051.12       161.86 o                         
   4   1   4       1155.16       1151.32        32.20 o                         
   5   1   4       1058.67       1065.63        32.68 o                         
   6   1   4       1602.39       1632.64        47.87 o                         
   7   1   4       1407.93       1494.47        47.85 o                         
   8   1   4        679.14        690.26        20.91 o                         
   9   1   4        832.97        851.39        35.49 o                         
  10   1   4        293.43        307.33        12.53 o                         
  11   1   4        590.32        572.70        24.08 o                         
  12   1   4        286.98        287.65        19.00 o                         
  13   1   4        132.02        117.58        27.01 o                         
  14   1   4        322.84        326.83        28.94 o                         
  15   1   4        416.04        496.29        68.79 o                         
  16   1   4        387.86        408.02        33.01 o                         
  17   1   4        190.06        154.09        24.46 o                         
  18   1   4         35.79         33.26        11.41 o                         
  19   1   4         15.39         23.53        15.19 o                         
 -18   2   4         62.52         24.17        11.99 o                         
 -17   2   4         28.28         29.78        13.04 o                         
 -16   2   4        144.07        138.67        19.08 o                         
 -15   2   4         83.04        114.57        16.56 o                         
 -14   2   4        395.84        432.73        35.66 o                         
 -13   2   4        404.71        407.23        34.12 o                         
 -12   2   4        144.76         55.23         2.77 o                         
 -11   2   4        108.73        116.61         5.63 o                         
 -10   2   4        260.53        290.51        14.59 o                         
  -9   2   4        299.49        317.16        16.56 o                         
  -8   2   4        542.74        588.80        24.27 o                         
  -7   2   4         56.94         84.53        10.59 o                         
  -6   2   4        182.02        202.45        11.87 o                         
  -5   2   4        696.30        718.61        22.39 o                         
  -4   2   4        434.15        466.73        25.88 o                         
  -3   2   4        187.72        203.81        11.67 o                         
  -2   2   4        818.94        827.56        26.59 o                         
  -1   2   4        129.09        126.63         7.40 o                         
   0   2   4       2505.34       2629.28        76.37 o                         
   1   2   4        263.62        275.38        10.92 o                         
   2   2   4        677.38        756.47        23.48 o                         
   3   2   4        138.51        141.41         7.85 o                         
   4   2   4        317.22        355.00        19.91 o                         
   5   2   4        558.27        605.88        22.56 o                         
   6   2   4        415.01        434.10        18.95 o                         
   7   2   4        118.12        120.86        10.83 o                         
   8   2   4        468.42        499.67        22.24 o                         
   9   2   4        131.06        115.88        12.22 o                         
  10   2   4        228.80        248.80        14.28 o                         
  11   2   4        113.62        122.22         7.97 o                         
  12   2   4        260.17        290.14        15.39 o                         
  13   2   4        305.69        285.85        23.26 o                         
  14   2   4        243.41        250.80        23.32 o                         
  15   2   4         79.85         80.24        14.89 o                         
  16   2   4         97.75        105.85        24.13 o                         
  17   2   4         31.14         19.79        10.82 o                         
  18   2   4         30.89          9.06         7.31 o                         
 -18   3   4         48.34          3.23         9.67 o                         
 -17   3   4         29.84         53.75        14.44 o                         
 -16   3   4         40.31         38.44        12.99 o                         
 -15   3   4         38.44         43.08        10.40 o                         
 -14   3   4         79.26         53.63         7.82 o                         
 -13   3   4         44.33         17.30         4.77 o                         
 -12   3   4         43.49         40.40         5.82 o                         
 -11   3   4        136.74        144.83        10.52 o                         
 -10   3   4        177.65        175.92        10.02 o                         
  -9   3   4         53.40         55.61         5.58 o                         
  -8   3   4        228.17        201.00        11.81 o                         
  -7   3   4        260.27        280.46        13.11 o                         
  -6   3   4         32.81         28.24         4.61 o                         
  -5   3   4        427.23        472.32        19.18 o                         
  -4   3   4        266.48        279.94        13.04 o                         
  -3   3   4        244.34        271.36        14.63 o                         
  -2   3   4         92.67         94.12         9.31 o                         
  -1   3   4        810.70        873.76        36.33 o                         
   0   3   4        335.65        335.65        18.49 o                         
   1   3   4        993.86       1101.08        49.42 o                         
   2   3   4        191.09        250.40        16.38 o                         
   3   3   4        117.44        112.71        13.04 o                         
   4   3   4        466.15        538.22        30.27 o                         
   5   3   4        365.09        343.75        17.34 o                         
   6   3   4         16.97         18.83         4.99 o                         
   7   3   4        226.42        252.57        14.41 o                         
   8   3   4        240.44        228.37        16.98 o                         
   9   3   4         75.89         92.33         6.91 o                         
  10   3   4        165.09        143.17        11.83 o                         
  11   3   4         72.73         63.13        19.58 o                         
  12   3   4         29.99         39.49         6.14 o                         
  13   3   4         82.92         80.88         8.17 o                         
  14   3   4         94.59         89.34        11.16 o                         
  15   3   4         20.50          7.98         5.93 o                         
  16   3   4         76.65         79.09        10.66 o                         
  17   3   4         49.13         75.72        16.01 o                         
  18   3   4         59.45         66.20        12.36 o                         
 -17   4   4         45.54         61.14        18.53 o                         
 -16   4   4         86.51         66.18        18.24 o                         
 -15   4   4         17.58         16.81        11.70 o                         
 -14   4   4         12.52         29.31         7.32 o                         
 -13   4   4         96.81         91.09        13.76 o                         
 -12   4   4         92.30        110.61        10.92 o                         
 -11   4   4        204.98        221.14        23.64 o                         
 -10   4   4        528.66        537.19        30.95 o                         
  -9   4   4        221.96        235.05        27.52 o                         
  -8   4   4        563.31        548.29        35.00 o                         
  -7   4   4        227.83        231.07        13.50 o                         
  -6   4   4        535.22        510.77        26.90 o                         
  -5   4   4        390.16        391.39        17.10 o                         
  -4   4   4        163.26        242.97        20.19 o                         
  -3   4   4        198.95        233.21        19.44 o                         
  -2   4   4        582.49        586.69        34.04 o                         
  -1   4   4        296.45        339.23        39.40 o                         
   0   4   4        510.97        521.00        30.53 o                         
   1   4   4        385.52        381.87        23.52 o                         
   2   4   4        403.62        489.73        31.09 o                         
   3   4   4        384.62        364.23        28.66 o                         
   4   4   4        235.80        220.09        19.28 o                         
   5   4   4        516.07        485.17        29.73 o                         
   6   4   4        595.58        600.23        27.74 o                         
   7   4   4        222.72        258.18        24.26 o                         
   8   4   4       1034.07       1033.58        58.56 o                         
   9   4   4        240.29        232.05        14.86 o                         
  10   4   4        449.07        489.01        31.77 o                         
  11   4   4        109.28         87.48        10.49 o                         
  12   4   4        112.96        139.58        15.71 o                         
  13   4   4         76.55         71.40         9.06 o                         
  14   4   4          6.92          3.06        14.09 o                         
  15   4   4         26.35         25.11         8.60 o                         
  16   4   4         80.11         81.91        11.60 o                         
  17   4   4         97.75        128.58        13.53 o                         
 -15   5   4        148.20        179.73        32.00 o                         
 -14   5   4          8.91          7.07         7.35 o                         
 -13   5   4         22.44         31.93        13.24 o                         
 -12   5   4         60.17         34.68        14.22 o                         
 -11   5   4         47.09         57.54        12.28 o                         
 -10   5   4        139.34        142.57        18.91 o                         
  -9   5   4        259.38        252.22        30.84 o                         
  -8   5   4        269.83        248.68        23.68 o                         
  -7   5   4        444.33        440.01        32.05 o                         
  -6   5   4        231.43        246.80        21.81 o                         
  -5   5   4        269.95        267.54        18.41 o                         
  -4   5   4        328.30        304.65        26.26 o                         
  -3   5   4        311.26        324.30        37.97 o                         
  -2   5   4        315.49        317.84        24.28 o                         
  -1   5   4        200.39        196.51        19.49 o                         
   0   5   4         34.91         49.28        12.69 o                         
   1   5   4        140.04        168.32        23.61 o                         
   2   5   4        502.21        473.46        34.43 o                         
   3   5   4        300.21        256.21        19.74 o                         
   4   5   4        132.08        147.57        18.46 o                         
   5   5   4        355.32        282.08        44.25 o                         
   6   5   4        212.26        193.91        24.51 o                         
   7   5   4        815.46        788.32        41.75 o                         
   8   5   4        142.60        197.81        17.45 o                         
   9   5   4        589.62        576.98        43.22 o                         
  10   5   4        163.89        171.81        15.31 o                         
  11   5   4         25.63         48.56        11.92 o                         
  12   5   4         37.85         40.72         8.76 o                         
  13   5   4         52.94         64.22         9.51 o                         
  14   5   4          6.14          0.85         8.49 o                         
  15   5   4         68.83         71.79        14.21 o                         
 -12   6   4         12.05         24.60        11.17 o                         
 -11   6   4        171.19        143.58        14.10 o                         
 -10   6   4        116.15        149.54        15.64 o                         
  -9   6   4         86.54         82.17        14.03 o                         
  -8   6   4        169.81        182.30        16.59 o                         
  -7   6   4         19.06         41.83        12.48 o                         
  -6   6   4         58.46         62.34        18.35 o                         
  -5   6   4        125.96        137.24        15.33 o                         
  -4   6   4         72.23         62.58        14.22 o                         
  -3   6   4        215.66        203.19        32.81 o                         
  -2   6   4        267.64        188.03        34.37 o                         
  -1   6   4         81.38        110.64        27.84 o                         
   0   6   4         69.56         35.48        24.41 o                         
   1   6   4         86.32         63.89        16.06 o                         
   2   6   4        191.79        205.89        27.49 o                         
   3   6   4        194.92        201.20        28.54 o                         
   4   6   4        101.92        112.46        22.03 o                         
   5   6   4        107.86        130.33        18.57 o                         
   6   6   4        138.25        144.39        16.88 o                         
   7   6   4         31.31          0.11        13.06 o                         
   8   6   4        104.60         88.96        16.25 o                         
   9   6   4        151.45        138.18        19.22 o                         
  10   6   4        120.35        201.61        20.08 o                         
  11   6   4        112.94         95.85        12.89 o                         
  12   6   4          7.57         26.01         9.86 o                         
  -7   7   4         81.49         53.75        14.46 o                         
  -6   7   4         38.59         39.69        13.53 o                         
  -5   7   4         76.35        133.36        19.47 o                         
  -4   7   4         45.83         74.73        20.61 o                         
  -3   7   4         17.70         40.33        27.96 o                         
  -2   7   4         88.05        127.19        26.56 o                         
  -1   7   4         88.55         61.92        25.26 o                         
   0   7   4         70.44        102.04        30.93 o                         
   1   7   4         66.34         98.77        32.71 o                         
   2   7   4         72.13         30.04        18.67 o                         
   3   7   4         35.88         48.86        31.17 o                         
   4   7   4         39.06         58.15        16.31 o                         
   5   7   4        167.98        244.05        30.69 o                         
   6   7   4         43.56         37.67        13.09 o                         
   7   7   4         60.77         84.83        15.95 o                         
  -7  -7   5         16.09         22.17        21.12 o                         
  -6  -7   5         11.11         17.03        19.21 o                         
  -5  -7   5         32.74          6.81        12.87 o                         
  -4  -7   5         75.46         63.62        23.63 o                         
  -3  -7   5         42.86         30.36        14.26 o                         
  -2  -7   5         79.50        112.82        24.22 o                         
  -1  -7   5         14.89         -0.96        12.18 o                         
   0  -7   5         60.68         48.19        21.55 o                         
   1  -7   5         14.46         32.55        23.63 o                         
   2  -7   5        155.17        111.52        25.87 o                         
   3  -7   5         25.76         31.89        17.44 o                         
   4  -7   5        155.42        147.01        21.83 o                         
   5  -7   5         47.13         43.34        13.77 o                         
   6  -7   5         10.19         24.32        15.34 o                         
   7  -7   5         12.91         -8.07        14.26 o                         
 -12  -6   5         38.42         10.29        21.50 o                         
 -11  -6   5         77.92         84.26        23.36 o                         
 -10  -6   5         52.69         67.58        24.26 o                         
  -9  -6   5         87.35         77.22        21.86 o                         
  -8  -6   5         41.70         93.86        24.66 o                         
  -7  -6   5         73.73         78.61        21.19 o                         
  -6  -6   5         11.83         31.13        19.54 o                         
  -5  -6   5         74.98         53.80        14.56 o                         
  -4  -6   5         46.13         30.41        14.04 o                         
  -3  -6   5        155.51        157.27        20.37 o                         
  -2  -6   5        128.35        131.02        24.26 o                         
  -1  -6   5        127.74        139.91        17.99 o                         
   0  -6   5         67.40         86.34        24.19 o                         
   1  -6   5        191.95        174.50        22.16 o                         
   2  -6   5         97.94        123.59        16.74 o                         
   3  -6   5        256.88        214.91        20.79 o                         
   4  -6   5         95.51         93.66        19.90 o                         
   5  -6   5         88.92         69.22        13.17 o                         
   6  -6   5          5.73          8.94         9.85 o                         
   7  -6   5        100.75        160.19        19.97 o                         
   8  -6   5         59.75        104.80        17.51 o                         
   9  -6   5         60.61         53.70        30.39 o                         
  10  -6   5         29.57         -5.10        16.61 o                         
  11  -6   5         99.18        112.22        30.66 o                         
  12  -6   5         40.52         38.45        23.13 o                         
 -15  -5   5         32.21         33.98        18.26 o                         
 -14  -5   5         92.56         97.68        22.40 o                         
 -13  -5   5        109.96        138.25        27.30 o                         
 -12  -5   5        207.54        273.28        29.40 o                         
 -11  -5   5         15.77         11.74        14.57 o                         
 -10  -5   5         94.86        151.37        27.62 o                         
  -9  -5   5          3.20         13.12        15.84 o                         
  -8  -5   5        246.17        265.29        29.43 o                         
  -7  -5   5        234.52        207.64        39.84 o                         
  -6  -5   5        322.48        307.49        27.07 o                         
  -5  -5   5        119.77         48.63        14.22 o                         
  -4  -5   5        148.14        183.41        17.30 o                         
  -3  -5   5         60.45         48.23        12.79 o                         
  -2  -5   5        397.75        386.33        25.39 o                         
  -1  -5   5         74.20        104.16        15.84 o                         
   0  -5   5         41.92         27.42         9.46 o                         
   1  -5   5         48.83         40.11        12.30 o                         
   2  -5   5        203.73        151.74        20.92 o                         
   3  -5   5         63.40         66.63        16.01 o                         
   4  -5   5        165.06        164.83        16.13 o                         
   5  -5   5         57.88         74.06        11.96 o                         
   6  -5   5        130.23        120.34        19.62 o                         
   7  -5   5        116.28        105.44        18.65 o                         
   8  -5   5        213.12        209.23        22.93 o                         
   9  -5   5          4.42          8.82         7.17 o                         
  10  -5   5        190.51        231.26        27.04 o                         
  11  -5   5         32.24         50.22        23.78 o                         
  12  -5   5         87.87        122.72        31.31 o                         
  13  -5   5         80.96        101.43        29.58 o                         
  14  -5   5         59.43         45.96        22.73 o                         
 -17  -4   5         23.38         29.80        14.76 o                         
 -16  -4   5         23.16         -6.91        12.87 o                         
 -15  -4   5         53.35        117.81        21.51 o                         
 -14  -4   5         51.15         41.49        17.46 o                         
 -13  -4   5        168.46        176.15        25.80 o                         
 -12  -4   5         41.48         24.58         7.27 o                         
 -11  -4   5        135.58        137.86        14.51 o                         
 -10  -4   5        100.66         89.13        11.98 o                         
  -9  -4   5        185.13        245.38        31.12 o                         
  -8  -4   5        410.89        449.04        34.95 o                         
  -7  -4   5        592.98        609.12        56.22 o                         
  -6  -4   5        543.85        526.84        30.22 o                         
  -5  -4   5        137.94        123.09        18.54 o                         
  -4  -4   5        512.48        571.15        46.26 o                         
  -3  -4   5        245.16        228.96        32.16 o                         
  -2  -4   5        137.49        177.99        14.93 o                         
  -1  -4   5         75.15         56.87         8.71 o                         
   0  -4   5        136.94        134.27         9.72 o                         
   1  -4   5         95.78        105.56         7.27 o                         
   2  -4   5        289.88        274.40        13.30 o                         
   3  -4   5        150.70        162.84         8.49 o                         
   4  -4   5        516.48        566.97        29.49 o                         
   5  -4   5         69.51         92.26        13.32 o                         
   6  -4   5        373.55        370.23        43.25 o                         
   7  -4   5        427.77        412.00        37.48 o                         
   8  -4   5        529.93        540.59        33.97 o                         
   9  -4   5        219.97        212.77        35.18 o                         
  10  -4   5        228.84        226.73        21.22 o                         
  11  -4   5        143.27        138.73        17.79 o                         
  12  -4   5         29.91         14.68        17.84 o                         
  13  -4   5        125.58        156.20        30.98 o                         
  14  -4   5         60.35         66.03        20.27 o                         
  15  -4   5         55.23         68.67        21.52 o                         
  16  -4   5         27.92         51.23        21.18 o                         
 -17  -3   5         10.92         -0.32        10.70 o                         
 -16  -3   5         51.20         66.13        16.25 o                         
 -15  -3   5          1.42         25.97         8.41 o                         
 -14  -3   5          9.85          8.23         6.04 o                         
 -13  -3   5        142.63        154.47        29.05 o                         
 -12  -3   5        240.05        151.06        20.60 o                         
 -11  -3   5        127.90        101.25        11.05 o                         
 -10  -3   5        812.86        807.14        34.91 o                         
  -9  -3   5        125.03        138.30        14.36 o                         
  -8  -3   5        201.97        179.30        18.53 o                         
  -7  -3   5        329.85        319.15        22.66 o                         
  -6  -3   5        105.04         89.36         8.72 o                         
  -5  -3   5        222.64        241.53        17.20 o                         
  -4  -3   5        268.65        271.37        27.99 o                         
  -3  -3   5        458.08        478.62        24.05 o                         
  -2  -3   5        575.48        636.41        22.96 o                         
  -1  -3   5        943.77        945.15        35.35 o                         
   0  -3   5        101.74        111.53         8.35 o                         
   1  -3   5        527.72        595.50        23.01 o                         
   2  -3   5        750.60        762.57        27.85 o                         
   3  -3   5        647.23        639.23        30.41 o                         
   4  -3   5        132.71        107.23        15.20 o                         
   5  -3   5        272.82        259.85        16.05 o                         
   6  -3   5         43.72         40.12         8.75 o                         
   7  -3   5        460.13        483.48        25.30 o                         
   8  -3   5        285.98        256.53        17.46 o                         
   9  -3   5        141.22        150.09        14.07 o                         
  10  -3   5        681.95        662.13        56.99 o                         
  11  -3   5        101.00        104.43        12.29 o                         
  12  -3   5        297.92        307.30        25.11 o                         
  13  -3   5        110.29        158.93        26.22 o                         
  14  -3   5         12.76          9.58        15.67 o                         
  15  -3   5          2.84         31.66        17.86 o                         
  16  -3   5        109.64        154.71        28.07 o                         
  17  -3   5         21.00         22.56        12.39 o                         
  18  -3   5         36.77         -6.19        18.01 o                         
 -19  -2   5         28.57         32.27        10.23 o                         
 -18  -2   5         47.14         63.60        14.79 o                         
 -17  -2   5          6.62         -8.92         9.66 o                         
 -16  -2   5         54.50         76.89        12.82 o                         
 -15  -2   5         37.00         53.87         7.87 o                         
 -14  -2   5        164.88        159.71        19.74 o                         
 -13  -2   5        550.86        534.73        30.43 o                         
 -12  -2   5        155.37         93.98        12.14 o                         
 -11  -2   5        709.22        753.97        47.16 o                         
 -10  -2   5        268.65        259.65        10.91 o                         
  -9  -2   5         79.58         77.25         5.08 o                         
  -8  -2   5         18.43         18.31         3.03 o                         
  -7  -2   5        594.94        676.58        27.67 o                         
  -6  -2   5        990.48        999.85        32.26 o                         
  -5  -2   5        154.85        178.34         8.55 o                         
  -4  -2   5        569.12        612.00        19.59 o                         
  -3  -2   5        567.75        606.02        17.37 o                         
  -2  -2   5         68.60         92.62         5.25 o                         
  -1  -2   5        228.74        254.56         9.21 o                         
   0  -2   5         28.59         29.28         2.80 o                         
   1  -2   5        226.48        233.65         9.43 o                         
   2  -2   5        144.90        157.11         8.69 o                         
   3  -2   5        521.24        519.19        20.44 o                         
   4  -2   5        656.58        649.86        61.17 o                         
   5  -2   5        188.44        186.64        11.13 o                         
   6  -2   5        785.48        779.91        38.30 o                         
   7  -2   5        722.07        717.71        32.35 o                         
   8  -2   5         17.06         14.91         5.26 o                         
   9  -2   5         91.71         73.01         8.95 o                         
  10  -2   5        200.96        222.75        18.60 o                         
  11  -2   5        696.76        755.02        55.26 o                         
  12  -2   5        217.88        242.32        37.73 o                         
  13  -2   5        635.26        666.36        56.80 o                         
  14  -2   5        208.73        211.68        24.32 o                         
  15  -2   5         40.38         51.66        16.38 o                         
  16  -2   5         32.95         41.74         9.39 o                         
  17  -2   5          7.02         25.35        10.57 o                         
  18  -2   5         46.76         58.32        11.23 o                         
  19  -2   5         17.86         16.55        12.31 o                         
 -19  -1   5         46.90         82.83        19.96 o                         
 -18  -1   5         62.15         43.66        13.55 o                         
 -17  -1   5         22.05         -1.94         9.69 o                         
 -16  -1   5         61.87         55.31        11.69 o                         
 -15  -1   5         32.59         29.65        10.24 o                         
 -14  -1   5        273.76        240.05        12.01 o                         
 -13  -1   5        282.72        310.63        13.93 o                         
 -12  -1   5        516.06        519.86        38.00 o                         
 -11  -1   5        159.76        179.74        15.00 o                         
 -10  -1   5        134.95        135.57         9.43 o                         
  -9  -1   5         87.49        107.08        12.56 o                         
  -8  -1   5       1288.49       1258.90       121.98 o                         
  -7  -1   5         58.78         52.54         8.78 o                         
  -6  -1   5        711.29        750.46        22.97 o                         
  -5  -1   5        674.03        697.55        17.53 o                         
  -4  -1   5        327.52        327.49         8.82 o                         
  -3  -1   5        407.33        393.77        12.55 o                         
  -2  -1   5       2844.45       3071.82        94.22 o                         
  -1  -1   5       1207.78       1237.69        42.36 o                         
   0  -1   5        967.11        942.22        29.32 o                         
   1  -1   5       2122.68       1953.62        61.09 o                         
   2  -1   5       5102.83       4907.17       145.96 o                         
   3  -1   5        190.58        208.47        13.59 o                         
   4  -1   5        198.65        192.39        10.43 o                         
   5  -1   5        789.09        767.75        21.11 o                         
   6  -1   5        756.21        753.41        23.67 o                         
   7  -1   5         54.39         64.35         4.10 o                         
   8  -1   5       1342.28       1388.18        42.49 o                         
   9  -1   5         72.38         82.31         6.63 o                         
  10  -1   5         55.27         87.06        13.36 o                         
  11  -1   5        149.93        130.26        13.75 o                         
  12  -1   5        635.44        673.95        40.06 o                         
  13  -1   5        130.71        125.14        20.72 o                         
  14  -1   5        238.54        226.89        38.23 o                         
  15  -1   5         63.35         93.69        16.53 o                         
  16  -1   5         26.32         19.81         7.83 o                         
  17  -1   5         49.68         76.82        14.85 o                         
  18  -1   5         32.33         40.54        10.16 o                         
  19  -1   5         23.65         15.13         8.20 o                         
 -20   0   5        120.35        171.87        20.90 o                         
 -19   0   5         39.99         35.15        13.08 o                         
 -17   0   5          4.17          4.87        11.41 o                         
 -16   0   5        151.94        129.45        20.44 o                         
 -15   0   5         59.17         86.78        14.15 o                         
 -14   0   5        670.67        738.07        60.08 o                         
 -13   0   5          8.87         13.85         9.64 o                         
 -12   0   5        729.12        880.65        56.80 o                         
 -11   0   5          7.18         15.90         5.99 o                         
 -10   0   5          4.03         24.50         5.08 o                         
  -9   0   5        193.23        188.74        11.85 o                         
  -8   0   5        623.82        645.65        25.89 o                         
  -7   0   5       1391.24       1347.83        47.71 o                         
  -6   0   5       1337.51       1319.14        28.69 o                         
  -5   0   5         81.33         85.83         3.00 o                         
  -4   0   5        956.33        904.30        19.96 o                         
  -3   0   5        271.04        274.09         6.72 o                         
  -2   0   5      12350.93      11691.78       260.91 o                         
  -1   0   5       6235.65       5946.37       130.91 o                         
   0   0   5         48.83         47.29         1.75 o                         
   1   0   5       5984.85       5766.98       145.47 o                         
   2   0   5      12410.34      11630.35       341.58 o                         
   3   0   5        294.69        288.30         7.79 o                         
   4   0   5       1020.62        964.69        23.50 o                         
   5   0   5        107.74        112.32         4.92 o                         
   6   0   5       1003.19       1039.71        31.40 o                         
   7   0   5       1516.37       1486.28        42.86 o                         
   8   0   5        306.57        289.39        24.52 o                         
   9   0   5        217.75        226.06        11.75 o                         
  10   0   5          6.41          4.73         2.64 o                         
  11   0   5         17.65          9.40         4.55 o                         
  12   0   5        787.98        775.34        29.89 o                         
  13   0   5         18.91         16.39         4.32 o                         
  14   0   5        366.31        320.00        38.64 o                         
  15   0   5         35.16         10.44         6.12 o                         
  16   0   5         62.88         63.15        16.93 o                         
  17   0   5          9.42         14.02         9.50 o                         
  18   0   5         16.66         10.32        11.02 o                         
  19   0   5         36.73         35.41        14.27 o                         
  20   0   5         53.47         14.72        13.21 o                         
 -14   1   5        274.36        302.25        24.85 o                         
 -13   1   5        282.65        281.59        28.60 o                         
 -12   1   5        516.03        417.96        56.03 o                         
 -11   1   5        159.51        145.47        11.58 o                         
 -10   1   5        134.79        102.54        12.30 o                         
  -9   1   5         87.46         94.28         5.28 o                         
  -8   1   5       1288.96       1356.74        52.58 o                         
  -7   1   5         58.60         59.77         4.75 o                         
  -6   1   5        712.66        750.83        20.45 o                         
  -5   1   5        673.77        687.65        21.51 o                         
  -4   1   5        326.83        327.88        11.77 o                         
  -3   1   5        407.44        396.87        10.57 o                         
  -2   1   5       2843.72       2880.61        74.30 o                         
  -1   1   5       1207.57       1270.66        36.04 o                         
   0   1   5        967.65        916.95        30.19 o                         
   1   1   5       2121.84       2055.93        62.41 o                         
   2   1   5       5100.00       4874.64       153.10 o                         
   3   1   5        190.80        171.66         6.88 o                         
   4   1   5        198.66        188.32         7.13 o                         
   5   1   5        788.88        797.54        23.11 o                         
   6   1   5        757.30        811.12        25.51 o                         
   7   1   5         54.44         64.94         8.00 o                         
   8   1   5       1342.61       1460.25        49.17 o                         
   9   1   5         72.34         80.07         4.94 o                         
  10   1   5         55.19         42.09         5.55 o                         
  11   1   5        149.71        150.25         7.60 o                         
  12   1   5        635.63        683.97        41.41 o                         
  13   1   5        130.59        136.18        32.68 o                         
  14   1   5        239.23        268.08        20.78 o                         
  15   1   5         63.49         84.08        12.50 o                         
  16   1   5         26.29         17.52        10.20 o                         
  17   1   5         49.55         59.80        13.48 o                         
  18   1   5         32.34         25.01        11.39 o                         
  19   1   5         23.65         -8.55        10.65 o                         
 -18   2   5         47.19         55.88        13.60 o                         
 -17   2   5          6.60         41.43        14.17 o                         
 -16   2   5         54.47         47.73        12.42 o                         
 -15   2   5         37.12         32.83         9.76 o                         
 -14   2   5        164.83        190.77        31.08 o                         
 -13   2   5        551.51        513.52        46.17 o                         
 -12   2   5        155.47        123.59        15.69 o                         
 -11   2   5        709.15        721.58        39.27 o                         
 -10   2   5        268.46        285.86        10.85 o                         
  -9   2   5         79.60         67.43         4.78 o                         
  -8   2   5         18.46         11.66         4.76 o                         
  -7   2   5        595.25        639.71        26.96 o                         
  -6   2   5        989.59       1038.39        33.08 o                         
  -5   2   5        155.32        174.59         7.75 o                         
  -4   2   5        569.15        590.37        17.89 o                         
  -3   2   5        567.49        596.77        19.81 o                         
  -2   2   5         68.70         81.06         6.08 o                         
  -1   2   5        228.41        254.62         8.75 o                         
   0   2   5         28.61         31.07         3.14 o                         
   1   2   5        226.37        237.37         8.09 o                         
   2   2   5        145.02        144.72         5.86 o                         
   3   2   5        520.43        536.54        18.21 o                         
   4   2   5        656.51        669.27        23.80 o                         
   5   2   5        188.68        238.59        10.79 o                         
   6   2   5        785.12        708.71        26.85 o                         
   7   2   5        722.71        711.99        25.73 o                         
   8   2   5         17.11         14.87         3.97 o                         
   9   2   5         91.57         86.14         5.33 o                         
  10   2   5        200.77        201.73        11.74 o                         
  11   2   5        696.59        701.81        30.17 o                         
  12   2   5        217.97        248.92        12.80 o                         
  13   2   5        636.14        613.42        29.22 o                         
  14   2   5        208.65        251.47        16.46 o                         
  15   2   5         40.56         40.98        11.52 o                         
  16   2   5         32.95         41.42        11.31 o                         
  17   2   5          7.00         11.45         9.26 o                         
  18   2   5         46.78         47.94        12.68 o                         
  19   2   5         17.89         15.09         9.06 o                         
 -18   3   5         80.04        102.84        21.32 o                         
 -17   3   5         10.90         -9.30        10.64 o                         
 -16   3   5         51.26         49.25        17.06 o                         
 -15   3   5          1.40         11.11         9.34 o                         
 -14   3   5          9.90         16.70        10.25 o                         
 -13   3   5        142.61        158.36        20.67 o                         
 -12   3   5        240.04        225.66        45.86 o                         
 -11   3   5        128.08        151.19         9.95 o                         
 -10   3   5        813.68        882.07        30.59 o                         
  -9   3   5        125.14        114.30         8.62 o                         
  -8   3   5        201.63        196.24        11.27 o                         
  -7   3   5        329.93        354.54        21.47 o                         
  -6   3   5        104.90        106.90         9.85 o                         
  -5   3   5        222.78        251.85        14.76 o                         
  -4   3   5        268.68        280.46        12.38 o                         
  -3   3   5        458.51        478.17        22.40 o                         
  -2   3   5        575.85        617.14        28.10 o                         
  -1   3   5        944.03        839.21        36.11 o                         
   0   3   5        101.74         99.68        19.61 o                         
   1   3   5        528.28        617.90        66.46 o                         
   2   3   5        751.03        787.50        37.74 o                         
   3   3   5        647.88        693.52        31.12 o                         
   4   3   5        132.70        159.37        17.53 o                         
   5   3   5        272.90        244.53        24.41 o                         
   6   3   5         43.64         39.65         6.87 o                         
   7   3   5        459.93        482.39        24.27 o                         
   8   3   5        285.70        322.30        17.94 o                         
   9   3   5        141.37        124.06        10.74 o                         
  10   3   5        682.28        692.15        42.63 o                         
  11   3   5        101.17         95.07         9.17 o                         
  12   3   5        298.08        273.26        16.48 o                         
  13   3   5        110.52         97.96        10.38 o                         
  14   3   5         12.76         25.54         6.54 o                         
  15   3   5          2.79         -3.11         5.25 o                         
  16   3   5        109.78        126.50        15.61 o                         
  17   3   5         20.98         58.93        11.59 o                         
  18   3   5         36.71         33.86        10.63 o                         
 -17   4   5         23.40         23.95        14.33 o                         
 -16   4   5         23.21        -10.35        10.35 o                         
 -15   4   5         53.40         68.02        17.33 o                         
 -14   4   5         50.89         97.01        17.37 o                         
 -13   4   5        168.71        179.72        14.63 o                         
 -12   4   5         41.54         49.81         8.54 o                         
 -11   4   5        135.87        135.96        19.93 o                         
 -10   4   5        100.78        129.16        19.59 o                         
  -9   4   5        185.13        199.61        14.71 o                         
  -8   4   5        410.49        425.82        24.20 o                         
  -7   4   5        592.61        589.27        27.45 o                         
  -6   4   5        544.20        567.69        22.86 o                         
  -5   4   5        138.00         98.57        10.90 o                         
  -4   4   5        511.90        491.41        51.25 o                         
  -3   4   5        245.17        250.56        20.61 o                         
  -2   4   5        137.67        137.01        15.95 o                         
  -1   4   5         75.21         82.30        12.13 o                         
   0   4   5        137.17        137.74        15.96 o                         
   1   4   5         95.94        121.84        14.93 o                         
   2   4   5        290.29        313.11        25.02 o                         
   3   4   5        150.74        131.16        15.48 o                         
   4   4   5        515.81        575.08        65.61 o                         
   5   4   5         69.53         66.94        17.51 o                         
   6   4   5        373.94        380.06        22.89 o                         
   7   4   5        427.36        407.34        22.36 o                         
   8   4   5        529.13        498.83        26.21 o                         
   9   4   5        219.96        231.67        14.57 o                         
  10   4   5        229.14        226.88        15.57 o                         
  11   4   5        143.56        119.96        10.60 o                         
  12   4   5         29.84         32.39         7.21 o                         
  13   4   5        125.75        109.06        12.71 o                         
  14   4   5         60.11         92.34        12.16 o                         
  15   4   5         55.27         35.38        14.26 o                         
  16   4   5         27.98         64.14        10.20 o                         
  17   4   5         17.97         -1.46         9.83 o                         
 -15   5   5         32.28         49.53        13.45 o                         
 -14   5   5         92.50        139.80        22.03 o                         
 -13   5   5        110.18        128.45        26.37 o                         
 -12   5   5        207.82        198.83        34.00 o                         
 -11   5   5         15.77         30.30        13.69 o                         
 -10   5   5         94.97         64.97        20.89 o                         
  -9   5   5          3.20         -1.72         7.78 o                         
  -8   5   5        246.57        203.71        21.87 o                         
  -7   5   5        234.53        213.95        19.85 o                         
  -6   5   5        322.51        298.19        20.37 o                         
  -5   5   5        119.97        129.90        15.55 o                         
  -4   5   5        148.33        176.09        19.34 o                         
  -3   5   5         60.40        108.22        14.84 o                         
  -2   5   5        397.67        350.48        45.82 o                         
  -1   5   5         74.42         50.95        12.01 o                         
   0   5   5         42.03         20.61        11.86 o                         
   1   5   5         48.91         68.51        15.85 o                         
   2   5   5        203.64        174.07        19.16 o                         
   3   5   5         63.34        103.85        20.71 o                         
   4   5   5        165.34        176.66        28.13 o                         
   5   5   5         57.97         33.86        24.48 o                         
   6   5   5        130.24        132.69        15.45 o                         
   7   5   5        116.35        116.81        15.40 o                         
   8   5   5        213.29        250.87        16.90 o                         
   9   5   5          4.42          7.55        24.56 o                         
  10   5   5        190.46        176.11        13.60 o                         
  11   5   5         32.23         18.54        10.53 o                         
  12   5   5         88.00         59.06        15.51 o                         
  13   5   5         81.04         98.98        17.34 o                         
  14   5   5         59.47         63.96        12.65 o                         
  15   5   5         20.44         17.21         8.89 o                         
 -12   6   5         38.34         39.04        28.75 o                         
 -11   6   5         78.06        126.36        18.05 o                         
 -10   6   5         52.81         65.93        14.46 o                         
  -9   6   5         87.36         62.45        13.22 o                         
  -8   6   5         41.83         38.18        12.42 o                         
  -7   6   5         73.72         60.22        13.10 o                         
  -6   6   5         11.75          5.41        11.82 o                         
  -5   6   5         74.91         55.77        14.53 o                         
  -4   6   5         46.19        103.55        26.58 o                         
  -3   6   5        155.26        127.92        18.72 o                         
  -2   6   5        127.99         96.78        19.55 o                         
  -1   6   5        127.69        122.78        21.95 o                         
   0   6   5         67.37         63.03        18.94 o                         
   1   6   5        191.69        242.07        47.64 o                         
   2   6   5         97.68        124.90        17.29 o                         
   3   6   5        256.74        227.75        30.28 o                         
   4   6   5         95.51         92.01        18.09 o                         
   5   6   5         88.95        113.30        21.47 o                         
   6   6   5          5.69         -0.86        13.36 o                         
   7   6   5        100.59        113.63        17.19 o                         
   8   6   5         59.80         45.23        12.92 o                         
   9   6   5         60.59         13.59        11.75 o                         
  10   6   5         29.58         33.65         9.23 o                         
  11   6   5         99.12        133.64        18.19 o                         
  12   6   5         40.42         45.54         9.31 o                         
  -7   7   5         16.17         82.94        17.61 o                         
  -6   7   5         11.14         27.50        16.43 o                         
  -5   7   5         32.68         58.20        20.35 o                         
  -4   7   5         75.46         94.50        22.42 o                         
  -3   7   5         42.75         29.42        24.77 o                         
  -2   7   5         79.35        105.94        22.25 o                         
  -1   7   5         14.80         39.00        16.27 o                         
   0   7   5         60.53         20.14        15.15 o                         
   1   7   5         14.51          9.50        14.72 o                         
   2   7   5        155.02        203.63        48.47 o                         
   3   7   5         25.76         50.17        19.50 o                         
   4   7   5        155.23        181.93        31.22 o                         
   5   7   5         47.04         44.44        17.86 o                         
   6   7   5         10.15         27.75        16.43 o                         
   7   7   5         12.88          0.48        10.58 o                         
  -6  -7   6        111.89         80.69        26.97 o                         
  -5  -7   6         27.92         21.36        21.08 o                         
  -4  -7   6         56.94         30.07        21.54 o                         
  -3  -7   6         57.61         43.68        16.59 o                         
  -2  -7   6         27.31          3.42        10.06 o                         
  -1  -7   6         30.06          8.63        23.35 o                         
   0  -7   6         36.81         55.54        24.21 o                         
   1  -7   6         51.69         61.19        17.14 o                         
   2  -7   6         14.82         -3.23        11.99 o                         
   3  -7   6         76.77         81.53        17.33 o                         
   4  -7   6         99.21        110.90        22.24 o                         
   5  -7   6         28.08         27.10        24.66 o                         
   6  -7   6         54.75          1.76         9.87 o                         
 -11  -6   6         82.14         57.80        22.41 o                         
 -10  -6   6         38.98         73.76        25.30 o                         
  -9  -6   6        116.86        147.90        32.11 o                         
  -8  -6   6         14.25         46.23        26.76 o                         
  -7  -6   6         45.82         41.53        20.19 o                         
  -6  -6   6         92.72         87.84        23.84 o                         
  -5  -6   6        231.59        170.02        33.05 o                         
  -4  -6   6          3.71         -5.09         8.89 o                         
  -3  -6   6         61.33         82.67        16.77 o                         
  -2  -6   6         18.91         43.83        20.16 o                         
  -1  -6   6        121.95         77.41        15.11 o                         
   0  -6   6        109.36         98.87        15.67 o                         
   1  -6   6        103.13         94.86        15.94 o                         
   2  -6   6         25.38         51.80        16.47 o                         
   3  -6   6         40.47         53.16        12.88 o                         
   4  -6   6          5.08         -3.05        18.18 o                         
   5  -6   6        110.38        126.42        17.61 o                         
   6  -6   6         80.83         54.53        26.33 o                         
   7  -6   6         87.43         70.07        16.68 o                         
   8  -6   6         16.71         13.64         8.75 o                         
   9  -6   6         61.24        102.18        27.09 o                         
  10  -6   6         53.93         18.01        20.31 o                         
  11  -6   6        142.43        112.21        32.99 o                         
 -14  -5   6         89.53        111.54        29.01 o                         
 -13  -5   6         51.78         47.20        19.93 o                         
 -12  -5   6        186.44        198.11        27.63 o                         
 -11  -5   6        124.53        112.48        21.84 o                         
 -10  -5   6        100.89        167.31        25.08 o                         
  -9  -5   6        141.73        161.91        29.85 o                         
  -8  -5   6        147.86        134.51        25.89 o                         
  -6  -5   6         50.85         56.60        13.75 o                         
  -5  -5   6        244.38        290.59        23.18 o                         
  -4  -5   6        249.08        226.00        21.14 o                         
  -3  -5   6        109.89        121.08        14.65 o                         
  -2  -5   6        338.03        327.48        31.43 o                         
  -1  -5   6         92.70         98.17        12.87 o                         
   0  -5   6         47.52         28.35        13.29 o                         
   1  -5   6         46.33         56.85        16.43 o                         
   2  -5   6        435.14        408.40        26.99 o                         
   3  -5   6        179.33        203.17        16.25 o                         
   4  -5   6        133.33        139.65        16.47 o                         
   5  -5   6        135.49        137.09        19.73 o                         
   6  -5   6         31.40         52.26        13.55 o                         
   7  -5   6        266.71        252.98        22.48 o                         
   8  -5   6         93.93        119.95        16.02 o                         
   9  -5   6         84.57         78.18        16.10 o                         
  10  -5   6         48.94         13.20        15.22 o                         
  11  -5   6        155.65        122.29        29.88 o                         
  12  -5   6        193.84        212.09        35.66 o                         
  13  -5   6         45.96        134.17        36.55 o                         
  14  -5   6         91.72         77.14        25.89 o                         
 -16  -4   6         65.62        110.14        21.85 o                         
 -15  -4   6        121.53        111.89        22.19 o                         
 -14  -4   6         85.17        101.88        21.04 o                         
 -13  -4   6         20.22         58.60        16.84 o                         
 -12  -4   6         78.52         64.16        22.16 o                         
 -11  -4   6        231.18        238.53        20.85 o                         
 -10  -4   6        263.56        241.17        24.69 o                         
  -9  -4   6        198.09        250.42        25.78 o                         
  -8  -4   6        184.17        182.85        16.58 o                         
  -7  -4   6        647.95        670.16        42.21 o                         
  -6  -4   6        699.06        699.80        42.98 o                         
  -5  -4   6        219.29        192.25        24.31 o                         
  -4  -4   6        184.95        200.80        24.72 o                         
  -3  -4   6        202.84        233.89        17.25 o                         
  -2  -4   6        132.02        137.70        16.49 o                         
  -1  -4   6         75.45         63.83        11.28 o                         
   0  -4   6        421.76        370.95        15.02 o                         
   1  -4   6         85.25         84.76         9.33 o                         
   2  -4   6        104.66         91.88         6.44 o                         
   3  -4   6        140.91        135.83        23.16 o                         
   4  -4   6        417.40        385.20        22.13 o                         
   5  -4   6        279.42        229.72        18.62 o                         
   6  -4   6        353.68        328.15        30.73 o                         
   7  -4   6        378.13        410.50        38.65 o                         
   8  -4   6        227.61        259.30        20.21 o                         
   9  -4   6        104.19         91.86        14.13 o                         
  10  -4   6        197.78        190.06        18.45 o                         
  11  -4   6        108.55        109.34        19.47 o                         
  12  -4   6        191.81        208.82        29.95 o                         
  13  -4   6         15.11          8.22        19.35 o                         
  14  -4   6         51.89         45.29        20.21 o                         
  15  -4   6        117.65         84.10        25.92 o                         
  16  -4   6         97.85         87.44        24.07 o                         
 -16  -3   6         33.21         51.38        12.24 o                         
 -15  -3   6        110.47         96.58        13.58 o                         
 -14  -3   6         42.01         42.13         9.32 o                         
 -13  -3   6         15.17          9.87         7.09 o                         
 -12  -3   6        154.30        157.51        12.77 o                         
 -11  -3   6        279.14        267.24        18.55 o                         
 -10  -3   6        162.89        147.31        12.79 o                         
  -9  -3   6        553.79        562.47        25.16 o                         
  -8  -3   6        152.82        169.19        12.20 o                         
  -7  -3   6        376.62        425.77        20.63 o                         
  -6  -3   6        467.54        489.30        23.53 o                         
  -5  -3   6        117.42        134.59        16.53 o                         
  -4  -3   6        290.40        305.57        19.02 o                         
  -3  -3   6        276.79        312.87        30.99 o                         
  -2  -3   6        163.48        147.03         8.93 o                         
  -1  -3   6       1402.78       1344.90        45.48 o                         
   0  -3   6        431.96        531.58        20.80 o                         
   1  -3   6        910.22        877.18        43.63 o                         
   2  -3   6        249.39        243.04        14.51 o                         
   3  -3   6        114.01        126.76        15.96 o                         
   4  -3   6        161.87        146.62        11.96 o                         
   5  -3   6        163.53        183.54        21.20 o                         
   6  -3   6        209.79        214.69        19.82 o                         
   7  -3   6        364.17        382.53        21.94 o                         
   8  -3   6         87.16        111.45        13.78 o                         
   9  -3   6        593.48        681.02        43.17 o                         
  10  -3   6        179.53        203.69        20.03 o                         
  11  -3   6        227.18        259.12        39.70 o                         
  12  -3   6         68.18         47.33        15.06 o                         
  13  -3   6         21.45         29.60        16.00 o                         
  14  -3   6         17.33         87.39        25.75 o                         
  15  -3   6         93.82        107.70        25.13 o                         
  16  -3   6         27.96         27.68        15.66 o                         
  17  -3   6        159.18        251.25        35.40 o                         
  18  -3   6        111.84        153.66        27.20 o                         
 -19  -2   6         12.69        -16.59        16.59 o                         
 -18  -2   6         65.30         96.50        16.20 o                         
 -17  -2   6        216.64        247.21        27.95 o                         
 -16  -2   6         52.18         53.79         8.06 o                         
 -15  -2   6         51.30         68.80        10.77 o                         
 -14  -2   6         58.99         68.23         8.69 o                         
 -13  -2   6        175.65        145.41        10.43 o                         
 -12  -2   6        295.77        304.68        18.57 o                         
 -11  -2   6         39.37         32.73         4.63 o                         
 -10  -2   6        531.34        548.69        25.75 o                         
  -9  -2   6        195.27        191.33         8.80 o                         
  -8  -2   6        211.17        205.22        11.91 o                         
  -7  -2   6        389.56        414.79        17.14 o                         
  -6  -2   6        435.06        439.18        17.52 o                         
  -5  -2   6        755.75        818.24        33.10 o                         
  -4  -2   6        676.21        662.40        38.50 o                         
  -3  -2   6        117.39        125.47         6.63 o                         
  -2  -2   6       1191.17       1241.99        38.33 o                         
  -1  -2   6        790.59        798.15        25.73 o                         
   0  -2   6       1664.17       1731.52        62.61 o                         
   1  -2   6        581.23        623.30        26.05 o                         
   2  -2   6       1227.91       1196.19        53.88 o                         
   3  -2   6        133.31        154.36        12.69 o                         
   4  -2   6        476.70        469.22        51.78 o                         
   5  -2   6       1306.72       1325.50        78.50 o                         
   6  -2   6        427.66        421.13        24.46 o                         
   7  -2   6        276.65        294.88        19.30 o                         
   8  -2   6        242.14        218.13        15.47 o                         
   9  -2   6         91.53        136.23        15.89 o                         
  10  -2   6        687.17        634.37        34.09 o                         
  11  -2   6         70.98         60.36         9.72 o                         
  12  -2   6        186.83        173.09        29.47 o                         
  13  -2   6        135.26        118.03        14.87 o                         
  14  -2   6         41.23         24.89        15.43 o                         
  15  -2   6         54.14         42.65        15.47 o                         
  16  -2   6         25.17         -2.82        11.64 o                         
  17  -2   6        129.57         82.99        12.30 o                         
  18  -2   6         76.84        120.10        17.79 o                         
  19  -2   6         12.67         10.05         9.24 o                         
 -19  -1   6          5.62          3.34         7.80 o                         
 -18  -1   6        101.90        107.58        19.17 o                         
 -17  -1   6        133.87        156.41        21.13 o                         
 -16  -1   6        205.03        205.00        22.88 o                         
 -15  -1   6        250.91        303.85        33.78 o                         
 -14  -1   6        149.06        108.28         6.87 o                         
 -13  -1   6         26.73         32.19         3.72 o                         
 -12  -1   6        405.67        420.11        42.76 o                         
 -11  -1   6        469.97        444.68        24.05 o                         
 -10  -1   6        954.30        960.55        80.63 o                         
  -9  -1   6        233.18        248.07        28.82 o                         
  -8  -1   6       1494.72       1638.29        77.04 o                         
  -7  -1   6        448.32        446.94        13.52 o                         
  -6  -1   6        998.98       1010.28        34.19 o                         
  -5  -1   6        650.90        636.39        18.15 o                         
  -4  -1   6         54.76         60.32         3.28 o                         
  -3  -1   6        590.15        588.89        36.77 o                         
  -2  -1   6        840.35        804.44        27.20 o                         
  -1  -1   6       1742.06       1670.15        49.99 o                         
   0  -1   6        230.25        237.06         8.84 o                         
   1  -1   6       1279.23       1314.96        38.59 o                         
   2  -1   6        476.49        471.89        16.60 o                         
   3  -1   6       1022.10        958.52        34.09 o                         
   4  -1   6        100.45        111.73         7.20 o                         
   5  -1   6        283.48        223.96        20.00 o                         
   6  -1   6        652.84        685.61        27.79 o                         
   7  -1   6        272.53        257.56        11.80 o                         
   8  -1   6       1318.43       1381.93        51.89 o                         
   9  -1   6        439.27        427.46        24.81 o                         
  10  -1   6        728.61        827.88        52.00 o                         
  11  -1   6        341.31        344.96        44.88 o                         
  12  -1   6        627.47        670.55        34.95 o                         
  13  -1   6         24.98         23.48         7.59 o                         
  14  -1   6        158.39        177.34        14.65 o                         
  15  -1   6        380.63        434.13        39.92 o                         
  16  -1   6        180.86        160.26        14.95 o                         
  17  -1   6        125.86        130.75        14.99 o                         
  18  -1   6         52.10         14.57        13.60 o                         
  19  -1   6          9.60          3.58         7.42 o                         
 -19   0   6          6.48         44.16        15.31 o                         
 -18   0   6         32.07         52.48        16.62 o                         
 -17   0   6        304.85        292.40        36.73 o                         
 -16   0   6        257.72        106.43        46.36 o                         
 -15   0   6        202.14        213.32        26.64 o                         
 -14   0   6         97.26         81.44        22.90 o                         
 -13   0   6        183.98        169.41        25.59 o                         
 -12   0   6        587.23        626.54        44.96 o                         
 -11   0   6        578.17        604.43        70.74 o                         
 -10   0   6        345.41        342.92        21.19 o                         
  -9   0   6        140.33        121.83        20.24 o                         
  -8   0   6        245.82        195.56        23.53 o                         
  -7   0   6        454.18        535.62        12.99 o                         
  -6   0   6        808.09        838.82        19.85 o                         
  -5   0   6       1080.88       1049.29        28.21 o                         
  -4   0   6         34.73         28.44         1.94 o                         
  -3   0   6       1023.10       1020.41        27.05 o                         
  -2   0   6       1927.52       1822.65        39.41 o                         
  -1   0   6       1917.30       1870.06        41.37 o                         
   0   0   6      22821.17      21705.66       622.84 o                         
   1   0   6       1342.58       1341.19        37.21 o                         
   2   0   6       1479.82       1504.28        61.37 o                         
   3   0   6       1680.60       1719.18        49.19 o                         
   4   0   6         16.69         12.08         1.48 o                         
   5   0   6        431.81        372.54        27.03 o                         
   6   0   6        569.43        585.41        21.06 o                         
   7   0   6        255.66        292.04        17.89 o                         
   8   0   6        595.28        561.49        24.00 o                         
   9   0   6         68.82         61.32         8.80 o                         
  10   0   6        171.61        177.17        16.63 o                         
  11   0   6        994.65        989.21        51.42 o                         
  12   0   6        348.06        398.50        29.32 o                         
  13   0   6        305.12        337.81        19.67 o                         
  14   0   6        198.78        203.14        13.46 o                         
  15   0   6        123.62        115.10        22.25 o                         
  17   0   6        226.35        209.53        42.71 o                         
  18   0   6         34.78         31.02        13.16 o                         
  19   0   6          4.71         29.35        14.88 o                         
 -14   1   6        148.67        134.57        17.12 o                         
 -13   1   6         26.73         21.07         8.43 o                         
 -12   1   6        405.69        388.34        45.67 o                         
 -11   1   6        470.22        471.42        23.68 o                         
 -10   1   6        953.27       1000.89        42.38 o                         
  -9   1   6        233.44        217.27        15.67 o                         
  -8   1   6       1494.62       1604.99        53.57 o                         
  -7   1   6        447.50        460.15        12.78 o                         
  -6   1   6        999.60       1026.17        27.85 o                         
  -5   1   6        651.12        657.22        18.22 o                         
  -4   1   6         54.76         63.22         4.05 o                         
  -3   1   6        590.10        622.04        16.46 o                         
  -2   1   6        839.69        837.85        21.93 o                         
  -1   1   6       1743.34       1693.02        41.58 o                         
   0   1   6        229.89        232.54        10.94 o                         
   1   1   6       1279.69       1298.01        42.27 o                         
   2   1   6        476.35        470.19        22.72 o                         
   3   1   6       1022.45       1013.16        33.03 o                         
   4   1   6        100.44        106.30         4.78 o                         
   5   1   6        283.54        300.02        15.44 o                         
   6   1   6        653.50        680.99        39.93 o                         
   7   1   6        271.99        273.50        12.81 o                         
   8   1   6       1318.60       1434.83        55.97 o                         
   9   1   6        439.59        481.16        23.32 o                         
  10   1   6        727.81        759.80        46.76 o                         
  11   1   6        341.65        346.05        23.65 o                         
  12   1   6        627.37        634.64        32.58 o                         
  13   1   6         24.91         59.52        10.12 o                         
  14   1   6        158.03        176.22        18.62 o                         
  15   1   6        380.72        441.18        51.41 o                         
  16   1   6        180.84        181.36        20.86 o                         
  17   1   6        125.60        115.94        20.76 o                         
  18   1   6         52.27         26.81        12.01 o                         
  19   1   6          9.59          7.34         9.04 o                         
 -18   2   6         65.27         70.59        12.67 o                         
 -17   2   6        217.10        212.16        28.29 o                         
 -16   2   6         52.38         64.41        12.08 o                         
 -15   2   6         51.06         70.05        11.69 o                         
 -14   2   6         58.84         64.26        11.23 o                         
 -13   2   6        175.32        168.96        19.87 o                         
 -12   2   6        296.04        276.63        25.54 o                         
 -11   2   6         39.40         23.83         9.71 o                         
 -10   2   6        531.54        512.56        20.73 o                         
  -9   2   6        194.61        204.40         9.25 o                         
  -8   2   6        211.27        192.94        16.65 o                         
  -7   2   6        388.97        402.28        21.39 o                         
  -6   2   6        434.84        444.90        13.79 o                         
  -5   2   6        755.30        756.98        27.39 o                         
  -4   2   6        676.06        735.39        21.91 o                         
  -3   2   6        117.56        125.95         5.76 o                         
  -2   2   6       1191.76       1281.61        36.97 o                         
  -1   2   6        790.54        819.03        25.15 o                         
   0   2   6       1665.89       1764.25        53.32 o                         
   1   2   6        580.88        655.07        20.79 o                         
   2   2   6       1228.43       1344.39        36.95 o                         
   3   2   6        133.63        153.04         7.36 o                         
   4   2   6        476.61        500.15        16.30 o                         
   5   2   6       1306.25       1371.10        42.32 o                         
   6   2   6        427.53        423.63        14.75 o                         
   7   2   6        276.09        277.85        12.23 o                         
   8   2   6        242.36        248.09        11.84 o                         
   9   2   6         91.18         86.37         8.06 o                         
  10   2   6        687.25        698.38        27.51 o                         
  11   2   6         70.89         61.93         4.68 o                         
  12   2   6        187.19        165.16        17.19 o                         
  13   2   6        134.98        133.74        13.62 o                         
  14   2   6         41.22         33.44         6.27 o                         
  15   2   6         53.96         44.17         7.18 o                         
  16   2   6         25.22          0.25         8.90 o                         
  17   2   6        129.90        112.67        28.77 o                         
  18   2   6         76.87         85.75        15.58 o                         
  19   2   6         12.74         14.65         9.43 o                         
 -18   3   6         78.25         82.21        19.82 o                         
 -17   3   6         72.99         72.66        17.90 o                         
 -16   3   6         33.10         49.80        12.50 o                         
 -15   3   6        110.67        129.32        17.92 o                         
 -14   3   6         42.10         56.96        14.93 o                         
 -13   3   6         15.16          1.94         9.85 o                         
 -12   3   6        154.49        176.89        12.14 o                         
 -11   3   6        279.45        285.09        28.96 o                         
 -10   3   6        162.49        146.12        10.46 o                         
  -9   3   6        554.44        583.38        22.61 o                         
  -8   3   6        152.55        160.49        11.27 o                         
  -7   3   6        376.68        408.30        27.04 o                         
  -6   3   6        467.20        442.79        17.06 o                         
  -5   3   6        117.19        124.38         8.10 o                         
  -4   3   6        289.88        272.97        11.66 o                         
  -3   3   6        277.51        312.47        17.13 o                         
  -2   3   6        163.07        196.04        14.65 o                         
  -1   3   6       1404.29       1452.18        54.51 o                         
   0   3   6        432.15        485.33        44.17 o                         
   1   3   6        911.24        999.48        46.44 o                         
   2   3   6        249.05        258.09        19.43 o                         
   3   3   6        114.28        143.59        14.33 o                         
   4   3   6        161.63        193.74        16.26 o                         
   5   3   6        163.46        152.92         9.73 o                         
   6   3   6        209.70        180.37        20.12 o                         
   7   3   6        364.32        372.93        23.16 o                         
   8   3   6         87.09         99.20        14.19 o                         
   9   3   6        594.18        617.12        35.44 o                         
  10   3   6        179.13        206.74        23.74 o                         
  11   3   6        227.38        265.82        19.07 o                         
  12   3   6         68.30         48.82        12.02 o                         
  13   3   6         21.50         20.55         8.26 o                         
  14   3   6         17.37         17.63         6.09 o                         
  15   3   6         94.08         93.67        14.58 o                         
  16   3   6         27.85         26.23         7.74 o                         
  17   3   6        159.31        223.79        18.80 o                         
 -16   4   6         65.64         36.12        11.83 o                         
 -15   4   6        121.56         91.29        18.37 o                         
 -14   4   6         85.27         68.48        18.94 o                         
 -13   4   6         20.23         27.64        10.37 o                         
 -12   4   6         78.59         66.96        15.84 o                         
 -11   4   6        231.10        271.33        19.18 o                         
 -10   4   6        264.25        256.77        21.05 o                         
  -9   4   6        198.27        258.15        17.55 o                         
  -8   4   6        183.97        169.73        14.21 o                         
  -7   4   6        647.75        648.85        27.35 o                         
  -6   4   6        699.13        605.71        26.39 o                         
  -5   4   6        219.07        203.95        11.23 o                         
  -4   4   6        184.85        135.25        23.22 o                         
  -3   4   6        202.96        148.68        21.00 o                         
  -2   4   6        131.95        158.34        16.96 o                         
  -1   4   6         75.51         28.60        13.16 o                         
   0   4   6        422.75        425.49        26.33 o                         
   1   4   6         85.22         51.45        16.46 o                         
   2   4   6        104.65         75.29        17.53 o                         
   3   4   6        141.05        150.80        14.72 o                         
   4   4   6        417.25        405.29        43.08 o                         
   5   4   6        279.17        243.14        20.96 o                         
   6   4   6        353.58        324.09        40.89 o                         
   7   4   6        378.16        432.70        22.74 o                         
   8   4   6        227.24        227.04        16.71 o                         
   9   4   6        104.26        100.24        11.80 o                         
  10   4   6        198.44        225.35        23.72 o                         
  11   4   6        108.49        122.49        16.01 o                         
  12   4   6        192.05        195.36        19.51 o                         
  13   4   6         15.15         16.24         6.70 o                         
  14   4   6         51.90         51.99         9.13 o                         
  15   4   6        117.73        146.09        15.08 o                         
  16   4   6         97.81        142.57        15.55 o                         
 -14   5   6         89.46        106.60        18.20 o                         
 -13   5   6         51.76         60.62        12.66 o                         
 -12   5   6        186.27        179.16        22.53 o                         
 -11   5   6        124.31        124.84        13.10 o                         
 -10   5   6        100.56         83.07        14.08 o                         
  -9   5   6        142.01        133.29        14.14 o                         
  -8   5   6        147.46        126.75        30.68 o                         
  -7   5   6        353.96        323.88        30.40 o                         
  -6   5   6         50.82         73.17        11.97 o                         
  -5   5   6        244.05        191.58        17.92 o                         
  -4   5   6        249.26        255.64        21.94 o                         
  -3   5   6        109.80        143.87        18.80 o                         
  -2   5   6        337.86        312.15        24.09 o                         
  -1   5   6         92.73         66.55        22.63 o                         
   0   5   6         47.48         61.07        15.84 o                         
   1   5   6         46.47         57.87        17.01 o                         
   2   5   6        435.30        363.82        29.12 o                         
   3   5   6        179.27        194.97        19.52 o                         
   4   5   6        133.43         97.31        21.89 o                         
   5   5   6        135.40        151.42        18.28 o                         
   6   5   6         31.41         33.16        16.24 o                         
   7   5   6        266.70        248.49        16.42 o                         
   8   5   6         93.54        112.73        14.88 o                         
   9   5   6         84.70         99.25        16.17 o                         
  10   5   6         48.88         79.54        14.33 o                         
  11   5   6        155.58        149.62        15.74 o                         
  12   5   6        193.96        227.15        18.67 o                         
  13   5   6         45.97         48.59        10.24 o                         
  14   5   6         91.76         93.49        11.95 o                         
 -11   6   6         82.16         64.28        13.83 o                         
 -10   6   6         38.96         59.23        12.11 o                         
  -9   6   6        117.00        132.37        17.30 o                         
  -8   6   6         14.34         12.80        17.57 o                         
  -7   6   6         45.96         34.14        14.20 o                         
  -6   6   6         92.64        125.19        15.98 o                         
  -5   6   6        231.73        214.11        18.44 o                         
  -4   6   6          3.69          0.49        16.87 o                         
  -3   6   6         61.36         72.69        26.66 o                         
  -2   6   6         18.93          6.53        13.76 o                         
  -1   6   6        121.74         79.44        25.76 o                         
   0   6   6        109.54         62.84        17.73 o                         
   1   6   6        103.11        124.04        31.26 o                         
   2   6   6         25.42         58.29        15.76 o                         
   3   6   6         40.46         32.56        20.56 o                         
   4   6   6          5.06         -3.91        21.72 o                         
   5   6   6        110.46        119.60        18.97 o                         
   6   6   6         80.85        144.48        25.99 o                         
   7   6   6         87.76         99.80        17.09 o                         
   8   6   6         16.77         19.75        13.33 o                         
   9   6   6         61.30         66.99        14.10 o                         
  10   6   6         54.00         83.32        14.54 o                         
  11   6   6        142.55        180.83        18.62 o                         
  -6   7   6        112.05        112.68        16.64 o                         
  -5   7   6         27.82         82.19        18.92 o                         
  -4   7   6         57.08         42.74        17.41 o                         
  -3   7   6         57.74         54.26        18.64 o                         
  -2   7   6         27.32         46.07        18.60 o                         
  -1   7   6         30.15         64.09        18.58 o                         
   0   7   6         36.79         24.69        34.19 o                         
   1   7   6         51.84         96.15        20.98 o                         
   2   7   6         14.80         19.05        12.58 o                         
   3   7   6         76.97         83.55        21.20 o                         
   4   7   6         99.44        165.60        23.94 o                         
   5   7   6         27.91         20.03        15.48 o                         
   6   7   6         54.84         51.89        14.80 o                         
  -6  -7   7         66.46         56.96        24.32 o                         
  -5  -7   7         26.23         54.33        23.71 o                         
  -4  -7   7         40.45         21.41        22.87 o                         
  -3  -7   7          7.79          5.23        19.36 o                         
  -2  -7   7         23.89         57.67        22.57 o                         
  -1  -7   7         10.83          2.81        24.51 o                         
   0  -7   7         70.02         58.88        32.36 o                         
   1  -7   7          7.67         17.70        20.97 o                         
   2  -7   7         33.59         32.39        22.55 o                         
   3  -7   7          4.94         17.34        13.31 o                         
   4  -7   7         34.66        101.81        22.44 o                         
   5  -7   7         51.84         36.45        32.63 o                         
 -11  -6   7         37.66         15.72        17.50 o                         
 -10  -6   7         10.67          6.02        14.55 o                         
  -9  -6   7         28.90         11.99        14.98 o                         
  -8  -6   7        108.54        117.03        29.45 o                         
  -7  -6   7         56.40         65.68        18.64 o                         
  -6  -6   7        131.71        131.48        25.95 o                         
  -4  -6   7         56.82         99.65        16.95 o                         
  -3  -6   7        103.08        174.98        29.48 o                         
  -2  -6   7         49.03         47.63        16.94 o                         
  -1  -6   7        193.27        194.41        19.91 o                         
   0  -6   7         39.51         47.90        13.34 o                         
   1  -6   7        234.98        284.09        21.59 o                         
   2  -6   7         84.79         56.09        14.10 o                         
   3  -6   7         76.87        117.47        17.03 o                         
   4  -6   7         94.40         77.75        37.65 o                         
   5  -6   7         99.58         92.87        16.72 o                         
   6  -6   7         72.76         67.09        16.52 o                         
   7  -6   7         60.94         74.77        18.21 o                         
   8  -6   7        223.44        210.25        21.55 o                         
   9  -6   7         17.33         54.22        19.08 o                         
  10  -6   7          5.36         22.16        16.15 o                         
  11  -6   7         26.18         15.39        24.16 o                         
 -14  -5   7         50.59         50.67        19.75 o                         
 -13  -5   7         93.84        110.75        24.27 o                         
 -12  -5   7         90.50        130.69        26.49 o                         
 -11  -5   7         23.63         31.21        16.53 o                         
 -10  -5   7         73.80        102.03        25.01 o                         
  -9  -5   7          6.25         -4.92        13.49 o                         
  -8  -5   7         29.79          8.52        14.68 o                         
  -7  -5   7         71.71         67.31        20.54 o                         
  -6  -5   7         77.66         75.64        12.96 o                         
  -5  -5   7        247.14        272.33        23.94 o                         
  -4  -5   7        163.65        166.33        17.98 o                         
  -3  -5   7        179.21        212.58        17.46 o                         
  -2  -5   7        470.71        466.09        30.73 o                         
  -1  -5   7         47.04         46.62        10.96 o                         
   0  -5   7        124.28        106.68        13.96 o                         
   1  -5   7         44.62         65.51        14.14 o                         
   2  -5   7        311.24        307.34        40.44 o                         
   3  -5   7        157.37        150.59        28.01 o                         
   4  -5   7        180.75        136.31        16.77 o                         
   5  -5   7        143.29        120.00        15.89 o                         
   6  -5   7        154.54        110.58        19.05 o                         
   7  -5   7         41.63         46.29        12.97 o                         
   8  -5   7         67.65         87.05        19.97 o                         
   9  -5   7          4.81         -7.25         7.25 o                         
  10  -5   7         74.27         57.76        19.84 o                         
  11  -5   7         13.80         13.66        22.02 o                         
  12  -5   7        104.61         71.73        24.19 o                         
  13  -5   7         91.49         91.08        26.03 o                         
  14  -5   7         65.48         48.21        21.28 o                         
 -16  -4   7         85.10        117.74        25.77 o                         
 -15  -4   7         10.10         11.66        13.24 o                         
 -14  -4   7         11.50         27.75        15.53 o                         
 -13  -4   7         70.55         39.89         9.25 o                         
 -12  -4   7         53.23         54.63         8.60 o                         
 -11  -4   7        364.88        398.34        32.52 o                         
 -10  -4   7        127.03        137.63        11.99 o                         
  -9  -4   7         46.93         26.70        14.30 o                         
  -8  -4   7        144.66        155.76        29.05 o                         
  -7  -4   7        413.61        414.52        34.31 o                         
  -6  -4   7        108.39        115.99        14.22 o                         
  -5  -4   7         84.78        137.52        22.23 o                         
  -4  -4   7         46.52         52.90        15.04 o                         
  -3  -4   7        230.40        256.89        26.56 o                         
  -2  -4   7        167.53        167.46        15.35 o                         
  -1  -4   7        226.21        264.36        17.62 o                         
   0  -4   7         80.55         84.76         7.17 o                         
   1  -4   7        273.71        307.48        19.39 o                         
   2  -4   7        285.14        283.94        18.98 o                         
   3  -4   7        237.47        212.99        18.66 o                         
   4  -4   7         87.67        101.52        11.97 o                         
   5  -4   7        179.18        196.14        19.26 o                         
   6  -4   7        250.70        232.24        16.93 o                         
   7  -4   7        329.47        356.92        27.74 o                         
   8  -4   7        165.84        145.03        14.40 o                         
   9  -4   7         33.49         39.84        23.85 o                         
  10  -4   7         64.18         17.42        25.77 o                         
  11  -4   7        274.20        230.64        26.48 o                         
  12  -4   7         70.74         58.37        17.11 o                         
  13  -4   7        127.54        149.56        29.11 o                         
  14  -4   7         17.69         14.18        14.86 o                         
  15  -4   7         17.68         23.54        20.98 o                         
  16  -4   7         73.63        111.56        29.11 o                         
 -16  -3   7         30.42         19.42         7.25 o                         
 -15  -3   7         19.02         22.28         7.92 o                         
 -14  -3   7         37.14         36.65         7.81 o                         
 -13  -3   7        168.81        159.58        15.00 o                         
 -12  -3   7        433.57        399.13        42.99 o                         
 -11  -3   7        180.43        207.62        27.12 o                         
 -10  -3   7        422.85        447.72        28.37 o                         
  -9  -3   7        202.11        253.54        18.08 o                         
  -8  -3   7         82.14         87.42         8.80 o                         
  -7  -3   7        202.42        239.29        16.65 o                         
  -6  -3   7        193.92        202.44        26.97 o                         
  -5  -3   7        198.27        195.44        32.83 o                         
  -4  -3   7        111.32        124.20         9.98 o                         
  -3  -3   7         81.05         81.19         9.10 o                         
  -2  -3   7        244.14        271.64        17.17 o                         
  -1  -3   7         57.58         62.78         4.60 o                         
   0  -3   7        983.57       1019.04        93.48 o                         
   1  -3   7        129.41        111.06        12.84 o                         
   2  -3   7        367.07        403.97        20.84 o                         
   3  -3   7        194.42        185.23        31.47 o                         
   4  -3   7        100.32         91.75         8.04 o                         
   5  -3   7        120.04        144.09        19.77 o                         
   6  -3   7        245.22        237.93        17.44 o                         
   7  -3   7        101.40         95.81        18.51 o                         
   8  -3   7        116.81        136.70        24.67 o                         
   9  -3   7        117.88        136.76        14.46 o                         
  10  -3   7        317.54        360.05        30.34 o                         
  11  -3   7        215.92        210.46        19.21 o                         
  12  -3   7        323.72        349.69        35.83 o                         
  13  -3   7        212.45        238.43        37.65 o                         
  14  -3   7         55.62         99.77        24.50 o                         
  15  -3   7          9.92         -0.42        14.42 o                         
  16  -3   7         32.91         78.41        24.90 o                         
  17  -3   7         71.13         69.07        31.72 o                         
 -18  -2   7         53.53         98.50        16.75 o                         
 -17  -2   7         34.20         18.14         7.01 o                         
 -16  -2   7         70.43         67.05        15.09 o                         
 -15  -2   7         62.55         57.77         6.68 o                         
 -14  -2   7         17.87         25.52         7.93 o                         
 -13  -2   7         25.41         27.64         5.76 o                         
 -12  -2   7        170.71        169.13        16.99 o                         
 -11  -2   7         12.38         12.40         5.25 o                         
 -10  -2   7        271.80        266.89        13.49 o                         
  -9  -2   7        349.67        362.71        13.79 o                         
  -8  -2   7        482.60        480.38        18.41 o                         
  -7  -2   7        156.50        175.26        13.02 o                         
  -6  -2   7        416.95        467.71        21.98 o                         
  -5  -2   7        225.16        215.66        11.06 o                         
  -4  -2   7        223.89        247.93        15.82 o                         
  -3  -2   7        801.17        804.19        26.85 o                         
  -2  -2   7        778.38        937.67        70.47 o                         
  -1  -2   7        137.81        149.10         8.64 o                         
   0  -2   7        211.25        213.27        10.27 o                         
   1  -2   7        188.82        181.11        10.89 o                         
   2  -2   7       1160.91       1204.28        70.18 o                         
   3  -2   7        695.87        696.70        31.73 o                         
   4  -2   7        101.54        136.27        11.78 o                         
   5  -2   7        203.92        193.95        30.56 o                         
   6  -2   7        527.73        568.86        49.88 o                         
   7  -2   7        146.42        137.25        17.36 o                         
   8  -2   7        309.99        317.70        23.27 o                         
   9  -2   7        291.82        272.62        55.31 o                         
  10  -2   7        172.08        150.41        19.57 o                         
  11  -2   7         21.41         39.71        12.59 o                         
  12  -2   7        217.35        157.97        23.07 o                         
  13  -2   7         44.11         61.98        11.75 o                         
  14  -2   7         37.59         43.02        13.21 o                         
  15  -2   7         40.87         61.77        17.48 o                         
  16  -2   7         71.75         52.72        12.68 o                         
  17  -2   7         81.27        110.61        13.02 o                         
  18  -2   7         32.45         28.93        12.08 o                         
 -19  -1   7         88.61         89.42        20.95 o                         
 -18  -1   7         22.08         22.16        11.35 o                         
 -17  -1   7         73.21         72.54        17.60 o                         
 -16  -1   7         25.35         31.98        17.51 o                         
 -15  -1   7        268.32        227.25        17.89 o                         
 -14  -1   7        105.68         59.68        16.82 o                         
 -13  -1   7        118.15        121.87         9.90 o                         
 -12  -1   7         11.32          4.37         3.39 o                         
 -11  -1   7        334.47        324.16        21.78 o                         
 -10  -1   7         57.28         65.32         7.81 o                         
  -9  -1   7         71.66         85.92         8.29 o                         
  -8  -1   7        360.03        387.85        21.89 o                         
  -7  -1   7        509.19        526.09        17.26 o                         
  -6  -1   7        480.26        505.70        17.96 o                         
  -5  -1   7       1830.27       1878.73        59.87 o                         
  -4  -1   7        223.66        224.34         7.03 o                         
  -3  -1   7       1590.65       1674.52        49.07 o                         
  -2  -1   7       1591.86       1624.98        44.68 o                         
  -1  -1   7        356.75        353.45        12.04 o                         
   0  -1   7        553.16        575.40        18.92 o                         
   1  -1   7        273.00        263.13        14.47 o                         
   2  -1   7       1237.07       1312.17        42.14 o                         
   3  -1   7       1372.67       1399.61        44.20 o                         
   4  -1   7        303.53        275.86        17.24 o                         
   5  -1   7       2406.84       2373.61        69.21 o                         
   6  -1   7        563.36        565.16        19.43 o                         
   7  -1   7        573.46        570.96        20.31 o                         
   8  -1   7        581.28        580.26        30.95 o                         
   9  -1   7        168.55        159.44        14.43 o                         
  10  -1   7        124.42        136.79        12.79 o                         
  11  -1   7        224.65        200.98        20.88 o                         
  12  -1   7         15.58         15.42         5.24 o                         
  13  -1   7        180.89        157.78        12.20 o                         
  14  -1   7        182.75        186.47        16.75 o                         
  15  -1   7        242.44        170.70        21.62 o                         
  16  -1   7         32.02         13.41         7.66 o                         
  17  -1   7         70.04        116.55        12.57 o                         
  18  -1   7          8.92         20.38         8.08 o                         
  19  -1   7        159.59        211.97        18.36 o                         
 -19   0   7          4.42         -6.82        11.21 o                         
 -18   0   7        164.85        192.25        25.50 o                         
 -17   0   7         39.48         35.63        10.06 o                         
 -16   0   7        108.01        148.12        20.47 o                         
 -15   0   7        102.53        120.94        16.62 o                         
 -14   0   7        869.82        926.22        60.55 o                         
 -13   0   7         18.62         59.27        12.25 o                         
 -12   0   7         65.87         49.92         8.95 o                         
 -11   0   7        282.68        271.50        48.45 o                         
 -10   0   7        135.91        121.50        17.26 o                         
  -9   0   7        452.62        498.33        24.27 o                         
  -8   0   7        103.22         68.59         5.88 o                         
  -7   0   7        363.54        360.00        10.01 o                         
  -6   0   7       3311.90       3653.19        85.21 o                         
  -5   0   7        384.76        354.89        10.97 o                         
  -4   0   7       2166.76       2226.86        49.56 o                         
  -3   0   7        131.88        150.69         4.21 o                         
  -2   0   7        403.52        367.16        11.35 o                         
  -1   0   7         71.04         63.20         2.67 o                         
   0   0   7        470.28        475.20        14.42 o                         
   1   0   7         28.48         18.65         4.41 o                         
   2   0   7        826.16        762.06        26.88 o                         
   3   0   7        152.71        151.93         5.08 o                         
   4   0   7       2670.75       2787.10        75.80 o                         
   5   0   7        540.09        513.15        23.16 o                         
   6   0   7       2574.01       2754.14        91.71 o                         
   7   0   7        377.52        392.18        14.70 o                         
   8   0   7        218.57        213.88         9.03 o                         
   9   0   7        326.97        338.30        17.02 o                         
  10   0   7        248.47        264.56        14.04 o                         
  11   0   7        384.90        389.94        19.90 o                         
  12   0   7         27.58         20.85         7.01 o                         
  13   0   7         19.72         25.95         5.25 o                         
  14   0   7        997.04       1016.48        55.17 o                         
  15   0   7         52.21         37.68        13.62 o                         
  16   0   7         47.93         29.12        13.87 o                         
  17   0   7         56.35         75.62        15.95 o                         
  18   0   7        101.49         69.88        18.65 o                         
  19   0   7          2.53         28.33        12.62 o                         
 -14   1   7        105.52         76.63        18.75 o                         
 -13   1   7        117.73         93.54        15.13 o                         
 -12   1   7         11.26          2.34         5.05 o                         
 -11   1   7        333.92        362.23        21.75 o                         
 -10   1   7         57.18         41.57         8.55 o                         
  -9   1   7         71.48         49.99         9.93 o                         
  -8   1   7        359.71        408.29        21.94 o                         
  -7   1   7        508.37        543.84        20.21 o                         
  -6   1   7        479.31        489.08        15.46 o                         
  -5   1   7       1830.04       1889.99        51.58 o                         
  -4   1   7        223.14        216.51         6.44 o                         
  -3   1   7       1590.36       1640.02        36.96 o                         
  -2   1   7       1592.42       1660.41        41.58 o                         
  -1   1   7        356.64        345.06        10.64 o                         
   0   1   7        553.36        552.40        17.64 o                         
   1   1   7        273.15        272.40        10.37 o                         
   2   1   7       1237.00       1243.70        33.45 o                         
   3   1   7       1371.97       1443.26        40.15 o                         
   4   1   7        303.12        294.68        11.06 o                         
   5   1   7       2406.89       2435.50        70.49 o                         
   6   1   7        562.10        569.33        20.90 o                         
   7   1   7        572.60        606.46        20.70 o                         
   8   1   7        580.77        603.93        23.12 o                         
   9   1   7        168.20        195.48        14.44 o                         
  10   1   7        124.28        157.90        16.87 o                         
  11   1   7        224.17        248.72        32.99 o                         
  12   1   7         15.55          8.98        15.90 o                         
  13   1   7        180.37        193.68        24.98 o                         
  14   1   7        182.52        254.94        21.46 o                         
  15   1   7        242.45        225.12        24.89 o                         
  16   1   7         32.05         18.83         8.86 o                         
  17   1   7         70.02         50.77        11.67 o                         
  18   1   7          8.90          5.08        13.07 o                         
  19   1   7        159.40        237.23        33.99 o                         
 -18   2   7         53.70         55.48        15.03 o                         
 -17   2   7         34.26         59.84        18.69 o                         
 -16   2   7         70.48         69.07        14.57 o                         
 -15   2   7         62.52         73.84        14.67 o                         
 -14   2   7         17.87          8.77         9.49 o                         
 -13   2   7         25.53          5.19         6.08 o                         
 -12   2   7        170.63        144.13        16.71 o                         
 -11   2   7         12.51          7.17         3.45 o                         
 -10   2   7        271.48        235.84        10.05 o                         
  -9   2   7        349.03        326.69        17.03 o                         
  -8   2   7        482.43        443.67        16.80 o                         
  -7   2   7        156.20        147.84        10.48 o                         
  -6   2   7        417.18        464.44        15.60 o                         
  -5   2   7        224.49        205.80        10.54 o                         
  -4   2   7        224.30        232.70         8.08 o                         
  -3   2   7        802.50        848.62        24.49 o                         
  -2   2   7        778.93        851.97        24.85 o                         
  -1   2   7        138.11        141.56         7.06 o                         
   0   2   7        210.92        237.39         9.33 o                         
   1   2   7        189.00        190.73        11.33 o                         
   2   2   7       1162.17       1224.17        42.58 o                         
   3   2   7        696.93        815.12        29.03 o                         
   4   2   7        101.65        114.77         6.70 o                         
   5   2   7        203.17        172.06        11.28 o                         
   6   2   7        528.08        574.07        21.44 o                         
   7   2   7        145.98        149.65         9.14 o                         
   8   2   7        309.83        306.03        15.99 o                         
   9   2   7        291.19        301.24        14.05 o                         
  10   2   7        172.04        149.13        12.41 o                         
  11   2   7         21.55         10.41         6.45 o                         
  12   2   7        217.33        247.59        14.47 o                         
  13   2   7         44.29         49.52         6.59 o                         
  14   2   7         37.60         52.34        14.54 o                         
  15   2   7         40.81         89.88        16.40 o                         
  16   2   7         71.72         55.41        13.66 o                         
  17   2   7         81.43         64.98        15.95 o                         
  18   2   7         32.51         50.62        16.35 o                         
 -18   3   7         21.60         11.19        12.87 o                         
 -17   3   7        160.99        191.86        25.42 o                         
 -16   3   7         30.45         80.07        16.70 o                         
 -15   3   7         19.00         -9.82         9.82 o                         
 -14   3   7         37.28         41.87        12.68 o                         
 -13   3   7        168.70        147.64        20.61 o                         
 -12   3   7        433.42        475.68        36.01 o                         
 -11   3   7        180.28        186.68        12.51 o                         
 -10   3   7        423.35        453.00        22.79 o                         
  -9   3   7        201.72        188.62        10.41 o                         
  -8   3   7         82.32        107.44         9.41 o                         
  -7   3   7        202.82        191.05         9.51 o                         
  -6   3   7        194.07        177.10        10.00 o                         
  -5   3   7        197.80        206.46        10.12 o                         
  -4   3   7        111.65        122.39        12.44 o                         
  -3   3   7         81.24         91.33         7.64 o                         
  -2   3   7        244.50        286.65        16.10 o                         
  -1   3   7         57.67         54.02         6.35 o                         
   0   3   7        984.03       1025.46        53.86 o                         
   1   3   7        129.70         58.30        15.44 o                         
   2   3   7        367.16        404.50        24.79 o                         
   3   3   7        194.98        198.10        21.10 o                         
   4   3   7        100.53        106.90         9.73 o                         
   5   3   7        119.75        124.38        14.37 o                         
   6   3   7        245.13        254.09        14.18 o                         
   7   3   7        101.58         90.60         8.89 o                         
   8   3   7        117.02         86.33        10.96 o                         
   9   3   7        117.87        101.98        11.91 o                         
  10   3   7        317.83        335.61        21.02 o                         
  11   3   7        215.65        244.00        17.35 o                         
  12   3   7        323.64        358.17        25.71 o                         
  13   3   7        212.38        231.28        16.61 o                         
  14   3   7         55.65         64.55        12.06 o                         
  15   3   7          9.88          6.05         7.39 o                         
  16   3   7         32.88         42.31         8.88 o                         
  17   3   7         71.10         67.41        21.95 o                         
 -16   4   7         85.14         22.28        13.44 o                         
 -15   4   7         10.15         27.60        12.79 o                         
 -14   4   7         11.56         11.12        10.49 o                         
 -13   4   7         70.46         33.99         9.68 o                         
 -12   4   7         53.00         75.56        17.04 o                         
 -11   4   7        364.66        375.40        58.71 o                         
 -10   4   7        126.62         91.10        13.31 o                         
  -9   4   7         46.96         49.58        11.34 o                         
  -8   4   7        144.82        158.88        13.22 o                         
  -7   4   7        413.66        437.83        33.26 o                         
  -6   4   7        108.36        114.57        16.30 o                         
  -5   4   7         84.76         75.35        10.19 o                         
  -4   4   7         46.54         55.01        10.55 o                         
  -3   4   7        230.60        236.31        21.28 o                         
  -2   4   7        167.86        148.76        15.45 o                         
  -1   4   7        226.33        245.34        41.28 o                         
   0   4   7         80.77         71.57        12.73 o                         
   1   4   7        273.70        285.89        18.61 o                         
   2   4   7        285.67        357.13        24.58 o                         
   3   4   7        237.72        222.03        32.28 o                         
   4   4   7         87.50         73.82        15.71 o                         
   5   4   7        179.26        229.24        21.58 o                         
   6   4   7        250.74        256.47        20.48 o                         
   7   4   7        329.57        333.03        17.81 o                         
   8   4   7        166.22        173.65        17.28 o                         
   9   4   7         33.49         13.10        13.77 o                         
  10   4   7         64.13         58.04        11.13 o                         
  11   4   7        273.95        225.49        20.33 o                         
  12   4   7         70.51         57.19         9.39 o                         
  13   4   7        127.47        181.26        21.66 o                         
  14   4   7         17.79         13.45         6.63 o                         
  15   4   7         17.71         19.29         7.99 o                         
  16   4   7         73.69         77.85        11.38 o                         
 -14   5   7         50.51         21.67        11.37 o                         
 -13   5   7         94.02         93.25        11.80 o                         
 -12   5   7         90.50        109.01        13.15 o                         
 -11   5   7         23.47         28.27        21.58 o                         
 -10   5   7         73.58         88.72        13.02 o                         
  -9   5   7          6.22         24.87         9.27 o                         
  -8   5   7         29.84          7.65         8.23 o                         
  -7   5   7         71.91         75.46        11.72 o                         
  -6   5   7         77.58         75.06        15.63 o                         
  -5   5   7        247.42        232.42        17.00 o                         
  -4   5   7        163.58        142.41        16.77 o                         
  -3   5   7        179.34        104.83        23.74 o                         
  -2   5   7        470.75        470.23        40.25 o                         
  -1   5   7         46.91         35.49        16.86 o                         
   0   5   7        124.40        134.72        24.72 o                         
   1   5   7         44.51         52.94        11.76 o                         
   2   5   7        311.16        298.61        46.83 o                         
   3   5   7        157.49        102.93        22.79 o                         
   4   5   7        180.80        179.70        26.15 o                         
   5   5   7        143.30        170.93        26.65 o                         
   6   5   7        154.36        150.29        13.70 o                         
   7   5   7         41.67         15.09        12.24 o                         
   8   5   7         67.86         68.04        14.11 o                         
   9   5   7          4.82         21.36         8.14 o                         
  10   5   7         74.06         66.82         9.53 o                         
  11   5   7         13.74         39.76         8.93 o                         
  12   5   7        104.47        115.53        16.04 o                         
  13   5   7         91.55         72.09        11.14 o                         
  14   5   7         65.36         75.04        10.53 o                         
 -11   6   7         37.65         82.30        19.44 o                         
 -10   6   7         10.64         18.27        12.91 o                         
  -9   6   7         28.76         33.56        12.95 o                         
  -8   6   7        108.49         88.20        15.62 o                         
  -7   6   7         56.44         65.62        12.80 o                         
  -6   6   7        131.65        158.92        18.03 o                         
  -5   6   7        217.45        173.47        17.66 o                         
  -4   6   7         56.81         53.07        17.21 o                         
  -3   6   7        103.23        109.58        21.59 o                         
  -2   6   7         48.94         48.04        10.73 o                         
  -1   6   7        193.22        132.65        25.82 o                         
   0   6   7         39.65         38.95        17.45 o                         
   1   6   7        234.98        214.29        32.68 o                         
   2   6   7         84.68         69.28        20.32 o                         
   3   6   7         77.07         80.65        15.95 o                         
   4   6   7         94.26        171.08        27.31 o                         
   5   6   7         99.74         73.88        18.10 o                         
   6   6   7         72.75         65.39        19.15 o                         
   7   6   7         60.95         66.41        11.31 o                         
   8   6   7        223.15        196.98        24.08 o                         
   9   6   7         17.31         25.24        11.60 o                         
  10   6   7          5.36          5.14        23.40 o                         
  11   6   7         26.13         -0.76         9.66 o                         
  -6   7   7         66.48         92.08        24.36 o                         
  -5   7   7         26.35         51.53        30.49 o                         
  -4   7   7         40.45         67.10        14.02 o                         
  -3   7   7          7.88         20.66        12.21 o                         
  -2   7   7         23.83         47.27        23.30 o                         
  -1   7   7         10.78         70.26        30.53 o                         
   0   7   7         70.05         75.95        29.27 o                         
   1   7   7          7.63         27.01        25.23 o                         
   2   7   7         33.54         32.48        46.23 o                         
   3   7   7          4.98         -0.32        17.92 o                         
   4   7   7         34.65         72.17        30.81 o                         
   5   7   7         52.04         27.96        18.87 o                         
   6   7   7         91.12         69.72        14.94 o                         
  -5  -7   8         90.06        109.80        27.78 o                         
  -4  -7   8         16.89         -3.18        17.93 o                         
  -3  -7   8         41.49         49.75        21.94 o                         
  -2  -7   8         59.10         85.19        18.30 o                         
  -1  -7   8          1.80        -10.35        10.35 o                         
   0  -7   8         38.65         51.44        16.28 o                         
   1  -7   8          3.93          2.71        12.88 o                         
   2  -7   8         62.74         54.33        14.42 o                         
   3  -7   8         36.61         28.75        16.23 o                         
   4  -7   8         13.95         18.62        14.48 o                         
   5  -7   8        151.83        127.77        18.93 o                         
 -11  -6   8         37.91         30.33        19.54 o                         
 -10  -6   8        130.24        219.44        27.95 o                         
  -9  -6   8         18.60         62.33        21.64 o                         
  -8  -6   8         24.01         20.90        20.44 o                         
  -7  -6   8         73.03         65.93        18.83 o                         
  -6  -6   8        100.12        111.09        24.42 o                         
  -5  -6   8         21.47         29.31        15.18 o                         
  -4  -6   8        159.53        186.19        28.37 o                         
  -3  -6   8         71.12         50.44        30.55 o                         
  -2  -6   8         73.34         96.08        17.50 o                         
  -1  -6   8         69.68        159.22        35.75 o                         
   0  -6   8        141.43         83.92        21.71 o                         
   1  -6   8         75.72         80.84        16.47 o                         
   2  -6   8         64.58         92.15        15.83 o                         
   3  -6   8         65.84         55.19        14.63 o                         
   4  -6   8         86.63         60.58        20.16 o                         
   5  -6   8         17.63         52.28        26.30 o                         
   6  -6   8        140.25        136.15        18.70 o                         
   7  -6   8         44.97         46.94        14.37 o                         
   8  -6   8         35.26         69.03        21.25 o                         
   9  -6   8         32.59         22.45        11.93 o                         
  10  -6   8         91.63        131.29        40.97 o                         
 -14  -5   8         58.40         85.01        20.92 o                         
 -13  -5   8         33.41         39.61        17.54 o                         
 -12  -5   8         41.48         18.83        17.86 o                         
 -11  -5   8         54.90         69.84        19.71 o                         
 -10  -5   8         49.90         83.10        24.10 o                         
  -9  -5   8         17.73         27.21        15.25 o                         
  -8  -5   8         29.18         31.65        14.55 o                         
  -7  -5   8        163.62        219.91        26.54 o                         
  -6  -5   8        112.49        151.05        20.22 o                         
  -5  -5   8         60.11         57.59        11.19 o                         
  -4  -5   8        200.23        199.39        22.22 o                         
  -3  -5   8         79.51         54.39        14.04 o                         
  -2  -5   8        145.87        159.39        30.18 o                         
  -1  -5   8         26.39         28.08        14.29 o                         
   0  -5   8        174.50        115.93        19.05 o                         
   1  -5   8         12.67          3.98         8.22 o                         
   2  -5   8         95.41         72.17        18.24 o                         
   3  -5   8         78.61        106.71        14.84 o                         
   4  -5   8         85.74         75.64        11.97 o                         
   5  -5   8         91.93         79.46        17.85 o                         
   6  -5   8        126.09        146.63        16.02 o                         
   7  -5   8        197.65        155.11        19.00 o                         
   8  -5   8         36.72         42.00        13.23 o                         
   9  -5   8         29.81         13.57        11.10 o                         
  10  -5   8         77.27         18.85        19.72 o                         
  11  -5   8         53.53        143.16        30.86 o                         
  12  -5   8         54.33         22.03        20.84 o                         
  13  -5   8         50.86         51.19        24.64 o                         
  14  -5   8         71.23         49.69        22.00 o                         
 -16  -4   8         27.98         34.91        14.33 o                         
 -15  -4   8         13.98         13.05        12.89 o                         
 -14  -4   8        113.49        122.79        20.87 o                         
 -13  -4   8         16.35         14.43         8.39 o                         
 -12  -4   8         52.04         47.87         9.68 o                         
 -11  -4   8         33.22         47.03         8.67 o                         
 -10  -4   8        298.70        321.62        31.65 o                         
  -9  -4   8        141.30        120.24        19.28 o                         
  -8  -4   8        244.15        329.17        30.10 o                         
  -7  -4   8        360.76        396.34        29.25 o                         
  -6  -4   8         50.18         46.85        15.59 o                         
  -5  -4   8         41.95         37.91         9.26 o                         
  -4  -4   8        250.04        246.70        15.90 o                         
  -3  -4   8         85.39         69.78        10.48 o                         
  -2  -4   8        122.77        128.38        14.23 o                         
  -1  -4   8        105.53        106.03        11.61 o                         
   0  -4   8         61.70         57.88         9.78 o                         
   1  -4   8         78.22         68.07         9.16 o                         
   2  -4   8        262.39        247.72        26.50 o                         
   3  -4   8        164.37        150.68        14.99 o                         
   4  -4   8        136.50        154.74        25.14 o                         
   5  -4   8         31.13         24.35        10.80 o                         
   6  -4   8         82.69         97.37        12.97 o                         
   7  -4   8        606.33        569.91        34.44 o                         
   8  -4   8        256.85        253.29        19.64 o                         
   9  -4   8         71.70         70.66        17.84 o                         
  10  -4   8        384.62        383.55        25.49 o                         
  11  -4   8         56.75         40.57        14.93 o                         
  12  -4   8         27.03          4.18         7.29 o                         
  13  -4   8         20.85         66.28        22.83 o                         
  14  -4   8         64.51          1.36        17.51 o                         
  15  -4   8         32.33         12.94        13.10 o                         
  16  -4   8         54.41         91.88        28.53 o                         
 -16  -3   8        131.33        168.77        23.70 o                         
 -15  -3   8         39.39         67.26        10.29 o                         
 -14  -3   8        114.08         82.40        13.89 o                         
 -13  -3   8        103.03         65.68        12.20 o                         
 -12  -3   8        118.28        100.91        12.03 o                         
 -11  -3   8        258.73        264.54        50.17 o                         
 -10  -3   8        150.66        123.53         9.79 o                         
  -9  -3   8         77.94         67.95        23.54 o                         
  -8  -3   8        202.32        203.60        23.74 o                         
  -7  -3   8        215.66        225.68        13.27 o                         
  -6  -3   8        183.83        189.09        28.76 o                         
  -5  -3   8        519.75        597.02        29.50 o                         
  -4  -3   8        223.69        257.67        31.00 o                         
  -3  -3   8        476.07        503.59        25.53 o                         
  -2  -3   8        109.83        108.88        11.21 o                         
  -1  -3   8        113.16         99.10        19.02 o                         
   0  -3   8        325.84        266.79        16.40 o                         
   1  -3   8        240.35        241.92        18.88 o                         
   2  -3   8        106.40         91.94         9.38 o                         
   3  -3   8        441.33        459.78        57.08 o                         
   4  -3   8        139.01        155.41        12.82 o                         
   5  -3   8        237.57        263.50        23.74 o                         
   6  -3   8        103.86         87.43        12.40 o                         
   7  -3   8        194.27        171.23        15.14 o                         
   8  -3   8        197.67        203.69        15.82 o                         
   9  -3   8        186.64        180.92        15.75 o                         
  10  -3   8         95.46        100.62        12.12 o                         
  11  -3   8        464.45        490.98        72.03 o                         
  12  -3   8         48.86         73.62        13.98 o                         
  13  -3   8         56.55         72.07        23.64 o                         
  14  -3   8        141.46        159.85        27.33 o                         
  15  -3   8         78.81        106.85        20.66 o                         
  16  -3   8         89.07        128.43        34.63 o                         
  17  -3   8        108.65        225.97        31.68 o                         
 -18  -2   8          6.80         21.93        10.88 o                         
 -17  -2   8        143.73        124.52        18.48 o                         
 -16  -2   8         20.98         27.75         8.45 o                         
 -15  -2   8         35.15         32.75         5.70 o                         
 -14  -2   8        211.15        194.69        13.55 o                         
 -13  -2   8        371.53        408.61        21.75 o                         
 -12  -2   8         56.40         41.45         7.58 o                         
 -11  -2   8        397.14        387.85        21.06 o                         
 -10  -2   8        530.41        553.58        24.11 o                         
  -9  -2   8        928.52        960.23        36.95 o                         
  -8  -2   8         30.20         47.75         5.37 o                         
  -7  -2   8        464.77        460.69        24.52 o                         
  -6  -2   8        436.67        486.28        23.34 o                         
  -5  -2   8        368.28        356.83        18.12 o                         
  -4  -2   8        117.39        116.53         8.12 o                         
  -3  -2   8        276.10        287.16        18.81 o                         
  -2  -2   8        281.74        311.35        15.25 o                         
  -1  -2   8        960.15        887.02        32.47 o                         
   0  -2   8        351.60        323.25        16.39 o                         
   1  -2   8        477.37        550.30        25.11 o                         
   2  -2   8        457.06        453.28        24.14 o                         
   3  -2   8        334.61        381.37        19.85 o                         
   4  -2   8        207.09        165.87        10.59 o                         
   5  -2   8        246.68        288.56        18.01 o                         
   6  -2   8        601.23        618.18        31.07 o                         
   7  -2   8        387.25        397.18        22.89 o                         
   8  -2   8         33.36         29.85         8.45 o                         
   9  -2   8       1104.00       1055.67        58.31 o                         
  10  -2   8        413.31        386.37        30.57 o                         
  11  -2   8        278.41        256.08        25.60 o                         
  12  -2   8         25.06         11.01         9.68 o                         
  13  -2   8        242.35        322.85        53.29 o                         
  14  -2   8        141.32        112.95        28.34 o                         
  15  -2   8         35.99         59.01         9.19 o                         
  16  -2   8         32.32         33.39        21.86 o                         
  17  -2   8         86.68         96.40        15.97 o                         
  18  -2   8         10.18        -13.83        13.83 o                         
 -19  -1   8         24.36         32.91        13.63 o                         
 -18  -1   8         73.15         58.61        17.02 o                         
 -17  -1   8         31.42         28.84        10.41 o                         
 -16  -1   8         75.26        107.97        12.55 o                         
 -15  -1   8        130.08        122.35        11.61 o                         
 -14  -1   8        110.81        114.15        15.34 o                         
 -13  -1   8        264.29        284.87        36.63 o                         
 -12  -1   8        107.84        103.70         8.94 o                         
 -11  -1   8        759.37        764.39        37.52 o                         
 -10  -1   8        439.05        451.93        25.46 o                         
  -9  -1   8         54.08         48.73         4.89 o                         
  -8  -1   8        446.14        476.98        16.55 o                         
  -7  -1   8         67.05         85.46         7.05 o                         
  -6  -1   8        144.80        143.17         6.88 o                         
  -5  -1   8       1770.82       1881.65        63.10 o                         
  -4  -1   8       1210.42       1321.09        38.37 o                         
  -3  -1   8        217.64        211.88         6.85 o                         
  -2  -1   8        863.62        878.80        23.64 o                         
  -1  -1   8        176.28        196.66         9.78 o                         
   0  -1   8        961.24        988.70        31.19 o                         
   1  -1   8        419.87        409.47        17.12 o                         
   2  -1   8        843.68        815.96        29.20 o                         
   3  -1   8        181.64        190.25        25.61 o                         
   4  -1   8       1450.65       1396.26        65.24 o                         
   5  -1   8       2062.33       2164.94        80.34 o                         
   6  -1   8        136.77        136.52         6.66 o                         
   7  -1   8        121.29        125.12         6.57 o                         
   8  -1   8        450.37        458.88        21.89 o                         
   9  -1   8         67.26         59.75         6.19 o                         
  10  -1   8        332.01        338.38        26.87 o                         
  11  -1   8        564.58        582.78        41.09 o                         
  12  -1   8        219.26        208.76        13.39 o                         
  13  -1   8        241.48        221.29        14.70 o                         
  14  -1   8         52.04         54.22         8.80 o                         
  15  -1   8        112.72        104.80        14.33 o                         
  17  -1   8         38.22         64.76        16.44 o                         
  18  -1   8         96.95         92.72        11.24 o                         
  19  -1   8         15.51         -6.04         7.13 o                         
 -19   0   8        104.19        101.54        20.26 o                         
 -17   0   8         54.78         41.64        14.01 o                         
 -16   0   8         64.89         15.20        10.98 o                         
 -15   0   8        153.50        163.88        21.80 o                         
 -14   0   8         24.19         30.82        16.10 o                         
 -13   0   8         38.93         64.44        12.08 o                         
 -12   0   8         41.35         52.48         7.71 o                         
 -11   0   8        343.15        322.23        25.51 o                         
 -10   0   8         66.41         72.37         8.10 o                         
  -9   0   8         84.44        109.10        22.36 o                         
  -8   0   8        379.71        413.51        20.32 o                         
  -7   0   8          3.39          6.46         1.65 o                         
  -6   0   8        589.02        665.70        18.79 o                         
  -5   0   8       2366.31       2335.92        55.18 o                         
  -4   0   8        226.08        237.91         6.27 o                         
  -3   0   8       1902.97       1907.87        41.83 o                         
  -2   0   8        512.13        499.79        11.80 o                         
  -1   0   8       4347.42       4369.12        95.84 o                         
   0   0   8         26.11         39.72         4.04 o                         
   1   0   8       3900.19       3769.54        98.42 o                         
   2   0   8        549.39        570.07        19.82 o                         
   3   0   8       1180.90       1219.61        50.18 o                         
   4   0   8        128.64        139.00         7.04 o                         
   5   0   8       1145.67       1189.35        85.02 o                         
   6   0   8        361.68        402.55        22.05 o                         
   7   0   8          2.54          2.32         2.65 o                         
   8   0   8        751.60        712.94        34.05 o                         
   9   0   8        203.77        161.27         9.96 o                         
  10   0   8         97.45        115.18         6.99 o                         
  11   0   8        146.21        132.54        19.27 o                         
  12   0   8         18.07         -3.39        13.70 o                         
  13   0   8         28.04         36.16        23.38 o                         
  14   0   8         37.33         48.43        18.53 o                         
  15   0   8        262.40        328.87        31.50 o                         
  16   0   8        158.54        210.39        27.95 o                         
  17   0   8         31.72         35.52        12.44 o                         
  18   0   8         18.74         50.42        13.65 o                         
  19   0   8        106.50        131.49        23.07 o                         
 -14   1   8        110.90        113.51        15.87 o                         
 -13   1   8        264.34        292.48        25.00 o                         
 -12   1   8        107.66         72.95        20.08 o                         
 -11   1   8        759.10        798.97        32.15 o                         
 -10   1   8        438.94        471.37        19.36 o                         
  -9   1   8         54.07         61.86         5.35 o                         
  -8   1   8        446.37        463.21        14.86 o                         
  -7   1   8         66.76         69.02         4.54 o                         
  -6   1   8        144.50        166.58         9.95 o                         
  -5   1   8       1771.08       1903.65        52.17 o                         
  -4   1   8       1210.11       1310.01        32.11 o                         
  -3   1   8        217.34        221.93         6.13 o                         
  -2   1   8        863.31        876.43        21.81 o                         
  -1   1   8        176.56        181.02        11.14 o                         
   0   1   8        960.98       1015.75        26.96 o                         
   1   1   8        420.67        515.64        24.74 o                         
   2   1   8        843.68        848.90        27.21 o                         
   3   1   8        181.38        205.25         8.37 o                         
   4   1   8       1450.75       1485.04        49.86 o                         
   5   1   8       2062.25       2110.23        69.40 o                         
   6   1   8        136.72        136.94         7.01 o                         
   7   1   8        120.84        111.24         7.20 o                         
   8   1   8        450.69        413.35        49.49 o                         
   9   1   8         67.42         50.13        11.85 o                         
  10   1   8        331.94        381.49        31.90 o                         
  11   1   8        564.40        566.35        92.82 o                         
  12   1   8        218.89        215.09        18.22 o                         
  13   1   8        241.36        226.11        24.36 o                         
  14   1   8         51.96         43.72        13.62 o                         
  15   1   8        112.73        155.16        18.41 o                         
  16   1   8         84.37        123.06        18.73 o                         
  17   1   8         38.12         53.26        13.93 o                         
  18   1   8         96.87        122.45        18.98 o                         
  19   1   8         15.49          1.31         9.39 o                         
 -18   2   8          6.76         -4.12         7.96 o                         
 -17   2   8        143.69        180.26        23.98 o                         
 -16   2   8         20.95         -7.36         8.55 o                         
 -15   2   8         35.03         23.41        11.68 o                         
 -14   2   8        211.28        252.15        25.82 o                         
 -13   2   8        371.60        461.30        42.43 o                         
 -12   2   8         56.33         22.48         9.77 o                         
 -11   2   8        396.41        405.41        24.99 o                         
 -10   2   8        530.24        450.22        45.67 o                         
  -9   2   8        927.13        967.71        32.46 o                         
  -8   2   8         30.02         33.99         4.31 o                         
  -7   2   8        463.84        483.54        16.73 o                         
  -6   2   8        436.39        481.09        15.96 o                         
  -5   2   8        368.28        448.81        17.34 o                         
  -4   2   8        117.41        108.95         8.87 o                         
  -3   2   8        276.17        288.47        10.49 o                         
  -2   2   8        282.21        289.98        10.14 o                         
  -1   2   8        960.92        945.79        30.51 o                         
   0   2   8        352.01        394.03        21.06 o                         
   1   2   8        478.19        525.18        23.69 o                         
   2   2   8        457.61        456.31        17.20 o                         
   3   2   8        334.49        361.00        22.07 o                         
   4   2   8        207.10        237.40        16.87 o                         
   5   2   8        246.57        292.28        17.15 o                         
   6   2   8        600.76        640.88        42.91 o                         
   7   2   8        386.65        392.20        19.79 o                         
   8   2   8         33.12         31.53         5.05 o                         
   9   2   8       1102.17       1145.48        45.58 o                         
  10   2   8        413.13        389.44        23.25 o                         
  11   2   8        277.78        256.74        17.41 o                         
  12   2   8         25.03         34.14         8.01 o                         
  13   2   8        242.30        246.18        28.41 o                         
  14   2   8        141.27        150.36        20.37 o                         
  15   2   8         35.89         50.11        10.74 o                         
  16   2   8         32.36         40.21        12.68 o                         
  17   2   8         86.78         74.38        14.68 o                         
  18   2   8         10.14         30.01         8.35 o                         
 -17   3   8         89.92        141.10        21.79 o                         
 -16   3   8        131.20        188.59        23.74 o                         
 -15   3   8         39.34          8.73         8.27 o                         
 -14   3   8        114.19        126.32        16.40 o                         
 -13   3   8        102.86         90.43        14.00 o                         
 -12   3   8        118.57        133.97        18.89 o                         
 -11   3   8        258.88        255.44        25.41 o                         
 -10   3   8        150.36        147.33         9.82 o                         
  -9   3   8         77.81         54.72        13.13 o                         
  -8   3   8        202.26        221.64        11.00 o                         
  -7   3   8        215.48        212.90        16.12 o                         
  -6   3   8        183.70        178.46        10.48 o                         
  -5   3   8        519.58        521.73        23.17 o                         
  -4   3   8        223.90        264.61        11.94 o                         
  -3   3   8        476.45        441.41        17.60 o                         
  -2   3   8        110.47         84.53         5.67 o                         
  -1   3   8        113.10        115.27         8.05 o                         
   0   3   8        326.40        291.15        15.62 o                         
   1   3   8        240.30        221.67        16.87 o                         
   2   3   8        106.93        111.77        22.49 o                         
   3   3   8        441.40        452.62        25.72 o                         
   4   3   8        139.18        148.90        26.38 o                         
   5   3   8        237.40        228.85        17.49 o                         
   6   3   8        103.90         87.53         7.44 o                         
   7   3   8        194.17        214.72        14.17 o                         
   8   3   8        197.78        233.30        16.59 o                         
   9   3   8        186.36        155.39        11.66 o                         
  10   3   8         95.47         90.74        10.86 o                         
  11   3   8        464.47        527.59        25.23 o                         
  12   3   8         48.98         13.03         7.98 o                         
  13   3   8         56.47         82.59        13.80 o                         
  14   3   8        141.57        159.31        13.88 o                         
  15   3   8         78.75        127.24        12.26 o                         
  16   3   8         89.10         69.56        11.97 o                         
 -16   4   8         27.93         19.13        19.43 o                         
 -15   4   8         13.99         11.44        10.36 o                         
 -14   4   8        113.39        180.33        17.53 o                         
 -13   4   8         16.33         10.94        11.48 o                         
 -12   4   8         51.91         39.10         7.07 o                         
 -11   4   8         33.22         31.96        12.17 o                         
 -10   4   8        298.54        269.07        18.49 o                         
  -9   4   8        141.17        168.06        17.34 o                         
  -8   4   8        243.78        266.95        17.44 o                         
  -7   4   8        360.72        372.80        26.13 o                         
  -6   4   8         50.22         82.36        11.48 o                         
  -5   4   8         41.98         31.35         5.64 o                         
  -4   4   8        250.19        218.06        16.92 o                         
  -3   4   8         85.57         54.93        13.66 o                         
  -2   4   8        122.94        192.93        41.44 o                         
  -1   4   8        105.32        112.50        18.04 o                         
   0   4   8         61.60         84.91        14.23 o                         
   1   4   8         78.18        115.84        19.82 o                         
   2   4   8        262.73        241.74        42.88 o                         
   3   4   8        164.69        173.68        18.80 o                         
   4   4   8        136.57        136.75        20.29 o                         
   5   4   8         31.07         24.15         9.11 o                         
   6   4   8         82.68         93.63        10.10 o                         
   7   4   8        606.26        629.10        44.32 o                         
   8   4   8        256.40        243.33        23.46 o                         
   9   4   8         71.62        106.94        17.96 o                         
  10   4   8        384.30        363.26        27.60 o                         
  11   4   8         56.84         56.87        10.56 o                         
  12   4   8         26.98          4.37         7.62 o                         
  13   4   8         20.87         42.92        12.14 o                         
  14   4   8         64.41         67.29        10.51 o                         
  15   4   8         32.35         12.31        12.29 o                         
  16   4   8         54.37        105.20        18.33 o                         
 -14   5   8         58.44         78.42        16.32 o                         
 -13   5   8         33.38         31.32        15.01 o                         
 -12   5   8         41.48         86.51        22.71 o                         
 -11   5   8         54.82         54.66         9.57 o                         
 -10   5   8         49.69         74.14        12.48 o                         
  -9   5   8         17.69          8.02        11.66 o                         
  -8   5   8         29.04         22.86         9.45 o                         
  -7   5   8        163.62        154.04        14.09 o                         
  -6   5   8        112.56        140.89        16.65 o                         
  -5   5   8         60.28         59.75        10.36 o                         
  -4   5   8        200.78        179.00        18.13 o                         
  -3   5   8         79.56         74.70        17.71 o                         
  -2   5   8        146.21        134.75        19.23 o                         
  -1   5   8         26.51         19.25        10.62 o                         
   0   5   8        174.20        154.43        19.48 o                         
   1   5   8         12.73          7.44        14.50 o                         
   2   5   8         95.58        100.96        18.10 o                         
   3   5   8         78.74         73.83        12.05 o                         
   4   5   8         85.95         88.72        27.77 o                         
   5   5   8         91.98         85.20        16.69 o                         
   6   5   8        126.07        131.18        12.39 o                         
   7   5   8        197.65        180.15        23.32 o                         
   8   5   8         36.70         45.37        10.21 o                         
   9   5   8         29.69         38.37         9.40 o                         
  10   5   8         76.96         71.30        12.16 o                         
  11   5   8         53.60         71.23        11.05 o                         
  12   5   8         54.38         92.43        17.74 o                         
  13   5   8         50.78         68.07        10.00 o                         
  14   5   8         71.35         81.41        10.75 o                         
 -11   6   8         38.01         20.69        16.44 o                         
 -10   6   8        130.30        155.37        19.03 o                         
  -9   6   8         18.63         31.43        20.77 o                         
  -8   6   8         23.99         41.22        15.58 o                         
  -7   6   8         72.82         72.74        12.31 o                         
  -6   6   8        100.06         93.95        15.54 o                         
  -5   6   8         21.52          8.59        10.40 o                         
  -4   6   8        159.50        163.77        16.76 o                         
  -3   6   8         71.19         73.74        21.47 o                         
  -2   6   8         73.48         76.84        18.64 o                         
  -1   6   8         69.67        138.65        24.73 o                         
   0   6   8        141.49        176.16        22.50 o                         
   1   6   8         75.69         73.13        21.08 o                         
   2   6   8         64.71         64.33        25.90 o                         
   3   6   8         65.80         47.55        22.10 o                         
   4   6   8         86.61         81.68        16.37 o                         
   5   6   8         17.69          6.70        14.52 o                         
   6   6   8        140.29        141.54        18.01 o                         
   7   6   8         44.99         40.38        17.23 o                         
   8   6   8         35.24         28.60         9.99 o                         
   9   6   8         32.47         39.23        15.13 o                         
  10   6   8         91.60         56.16        12.96 o                         
  11   6   8         56.12         55.81        16.74 o                         
  -5   7   8         90.12         94.48        16.79 o                         
  -4   7   8         16.90          2.27        10.48 o                         
  -3   7   8         41.31         12.48        16.85 o                         
  -2   7   8         59.07         82.09        19.19 o                         
  -1   7   8          1.79         30.78        25.48 o                         
   0   7   8         38.65         78.86        20.11 o                         
   1   7   8          3.88          3.10        14.23 o                         
   2   7   8         62.69         61.43        18.68 o                         
   3   7   8         36.46         68.63        19.43 o                         
   4   7   8         13.95          9.56        31.76 o                         
   5   7   8        152.16        115.28        30.41 o                         
  -4  -7   9         21.37         17.94        17.68 o                         
  -3  -7   9         97.16        155.15        27.32 o                         
  -1  -7   9         33.83         28.32        24.92 o                         
   0  -7   9         19.16          0.22        13.82 o                         
   1  -7   9         25.83         26.99        15.65 o                         
   2  -7   9         44.57         66.94        34.45 o                         
   3  -7   9         79.20         76.30        17.07 o                         
   4  -7   9         40.73         33.15        15.04 o                         
 -10  -6   9        103.04        154.85        25.17 o                         
  -9  -6   9         10.07        -14.38        14.38 o                         
  -8  -6   9         55.44         72.48        20.23 o                         
  -7  -6   9         45.89         49.17        18.46 o                         
  -6  -6   9         14.23         18.05        17.35 o                         
  -5  -6   9         32.11         18.51        17.16 o                         
  -4  -6   9         65.44         50.78        16.69 o                         
  -3  -6   9         16.60         56.03        20.63 o                         
  -2  -6   9         92.18         70.04        22.96 o                         
  -1  -6   9         70.62         45.36        16.53 o                         
   0  -6   9         38.52         19.79        24.07 o                         
   1  -6   9         43.06         50.06        11.11 o                         
   2  -6   9         55.40         44.13        14.91 o                         
   3  -6   9         39.53         26.18        12.07 o                         
   4  -6   9         47.61         43.43        23.04 o                         
   5  -6   9         17.03         13.14        11.50 o                         
   6  -6   9         12.90         -8.05         8.05 o                         
   7  -6   9         40.48         61.50        14.72 o                         
   8  -6   9         23.94         -7.12        11.91 o                         
   9  -6   9          4.45         16.41        11.15 o                         
  10  -6   9         43.05         31.38        25.82 o                         
 -13  -5   9         44.97         45.55        17.12 o                         
 -12  -5   9         72.79         97.01        20.03 o                         
 -11  -5   9         49.75         40.07        13.50 o                         
 -10  -5   9         64.12         96.57        24.01 o                         
  -9  -5   9          4.27        -12.00        16.77 o                         
  -8  -5   9         89.25        100.07        21.31 o                         
  -7  -5   9        115.43        140.73        22.54 o                         
  -6  -5   9         25.00         38.38        13.44 o                         
  -5  -5   9        122.61         86.12        13.45 o                         
  -4  -5   9        107.30        101.17        19.85 o                         
  -3  -5   9         77.37         83.73        17.66 o                         
  -2  -5   9         42.30         36.93        10.98 o                         
  -1  -5   9         37.32         35.31        11.35 o                         
   0  -5   9         94.21         59.75        17.02 o                         
   1  -5   9         59.25         80.04        12.33 o                         
   2  -5   9         80.17         71.43        11.86 o                         
   3  -5   9         83.72         84.36        15.38 o                         
   4  -5   9        222.66        232.00        21.35 o                         
   5  -5   9        114.68        117.17        14.32 o                         
   6  -5   9         44.63         48.52        15.52 o                         
   7  -5   9         71.48         71.19        13.90 o                         
   8  -5   9         67.30         78.85        12.58 o                         
   9  -5   9          6.86         28.98        11.91 o                         
  10  -5   9        107.76        109.62        17.44 o                         
  11  -5   9        119.37        124.34        26.09 o                         
  12  -5   9         68.33        100.60        30.85 o                         
  13  -5   9         27.10         26.49        20.60 o                         
 -15  -4   9         70.22         85.22        17.74 o                         
 -14  -4   9         50.47         36.27        13.07 o                         
 -13  -4   9         30.83         32.28         7.22 o                         
 -12  -4   9         17.22         14.88         6.27 o                         
 -11  -4   9         47.02         60.38         8.43 o                         
 -10  -4   9         66.74        117.45        19.73 o                         
  -9  -4   9        195.65        168.38        25.03 o                         
  -8  -4   9        513.84        587.90        44.19 o                         
  -7  -4   9        153.04        158.15        13.69 o                         
  -6  -4   9         31.11         33.48         9.47 o                         
  -5  -4   9        209.68        190.77        14.69 o                         
  -4  -4   9         24.42         46.46        11.69 o                         
  -3  -4   9        104.76        159.84        30.35 o                         
  -2  -4   9         47.27         48.91        14.22 o                         
  -1  -4   9        167.03        109.70        15.72 o                         
   0  -4   9        235.33        208.97        26.64 o                         
   1  -4   9        148.04        146.57        17.56 o                         
   2  -4   9         90.16         64.83        13.17 o                         
   3  -4   9        153.66        151.29        16.75 o                         
   4  -4   9         12.48         37.12         8.70 o                         
   5  -4   9        383.95        345.89        27.86 o                         
   6  -4   9         49.69         59.14        16.33 o                         
   7  -4   9         87.41         61.89        17.08 o                         
   8  -4   9        559.22        562.98        60.13 o                         
   9  -4   9        221.14        173.73        15.89 o                         
  10  -4   9         51.97         59.91        12.44 o                         
  11  -4   9         23.46         27.08        11.57 o                         
  12  -4   9         14.59         19.04        16.76 o                         
  13  -4   9         25.07         28.27        13.22 o                         
  14  -4   9         26.35         45.02        20.16 o                         
  15  -4   9         74.28         76.44        25.38 o                         
 -16  -3   9         34.58         43.12        12.68 o                         
 -15  -3   9        234.54        275.52        29.39 o                         
 -14  -3   9         65.06         99.80        12.01 o                         
 -13  -3   9        477.97        474.09        48.98 o                         
 -12  -3   9        421.37        410.00        28.92 o                         
 -11  -3   9         48.94         26.68        11.88 o                         
 -10  -3   9        169.66        205.94        14.04 o                         
  -9  -3   9        247.85        253.50        22.87 o                         
  -8  -3   9        656.95        680.95        37.09 o                         
  -7  -3   9        312.05        322.84        38.98 o                         
  -6  -3   9        125.04        114.54        15.63 o                         
  -5  -3   9        335.22        378.31        25.60 o                         
  -4  -3   9        772.86        746.98        50.24 o                         
  -3  -3   9         88.86        117.89        22.06 o                         
  -2  -3   9        223.60        223.22        14.27 o                         
  -1  -3   9        258.92        268.53        17.73 o                         
   0  -3   9          0.51         20.87         6.10 o                         
   1  -3   9        371.15        368.51        18.68 o                         
   2  -3   9        144.53        160.56        11.77 o                         
   3  -3   9        199.47        197.55        18.10 o                         
   4  -3   9        439.99        472.26        27.00 o                         
   5  -3   9        409.72        410.88        21.70 o                         
   6  -3   9         66.61         89.10        12.72 o                         
   7  -3   9        270.42        239.08        20.82 o                         
   8  -3   9        701.12        727.27        38.95 o                         
   9  -3   9        206.05        201.59        19.99 o                         
  10  -3   9        127.25        143.56        16.46 o                         
  11  -3   9         86.57         69.00        17.25 o                         
  12  -3   9        573.87        555.35        39.14 o                         
  13  -3   9        338.52        274.42        39.51 o                         
  14  -3   9         26.67         27.01        20.78 o                         
  15  -3   9        203.65        214.62        28.54 o                         
  16  -3   9         54.63         62.82        25.72 o                         
  17  -3   9         40.78         14.05        17.15 o                         
 -18  -2   9         19.56         27.01         8.77 o                         
 -17  -2   9         95.62        119.54        17.96 o                         
 -16  -2   9        151.92        130.85        14.08 o                         
 -15  -2   9         81.04        116.85        17.08 o                         
 -14  -2   9        268.86        291.07        21.83 o                         
 -13  -2   9        265.61        247.90        19.78 o                         
 -12  -2   9         97.45        107.70        13.65 o                         
 -11  -2   9        208.45        198.90        28.56 o                         
 -10  -2   9        539.62        562.87        28.01 o                         
  -9  -2   9        223.20        197.80        14.26 o                         
  -8  -2   9         87.23        115.03         7.73 o                         
  -7  -2   9        100.58         83.98         8.24 o                         
  -6  -2   9        399.98        379.29        18.08 o                         
  -5  -2   9        188.34        197.98        12.65 o                         
  -4  -2   9        126.46        139.81        10.81 o                         
  -3  -2   9       1226.88       1128.40        44.83 o                         
  -2  -2   9         46.51         30.08         5.90 o                         
  -1  -2   9        175.07        165.96        19.98 o                         
   0  -2   9        291.70        267.16        18.92 o                         
   1  -2   9        128.43        145.48        13.65 o                         
   2  -2   9         28.09         41.23         7.19 o                         
   3  -2   9        553.12        594.86        66.43 o                         
   4  -2   9        311.08        317.66        18.34 o                         
   5  -2   9        298.86        260.22        17.15 o                         
   6  -2   9        370.13        388.06        36.51 o                         
   7  -2   9        137.76         95.00         6.91 o                         
   8  -2   9         45.46         52.73         8.19 o                         
   9  -2   9        385.92        330.94        25.35 o                         
  10  -2   9        452.72        514.49        29.02 o                         
  11  -2   9        359.81        330.32        24.50 o                         
  12  -2   9        163.16        130.78        21.06 o                         
  13  -2   9        331.15        296.53        24.11 o                         
  14  -2   9        112.23         72.48        25.18 o                         
  15  -2   9         34.85         27.51        11.53 o                         
  16  -2   9        138.82        114.81        16.65 o                         
  17  -2   9         64.14         52.16        10.62 o                         
  18  -2   9         42.73         72.13        19.39 o                         
 -18  -1   9         36.29         53.71        13.95 o                         
 -17  -1   9         23.93         66.56        12.84 o                         
 -16  -1   9         21.71         20.26         7.76 o                         
 -15  -1   9         58.98         55.66        14.54 o                         
 -14  -1   9         89.69         87.18        14.40 o                         
 -13  -1   9        116.16        105.61         9.79 o                         
 -12  -1   9        408.13        409.40        19.49 o                         
 -11  -1   9        760.03        756.52        32.03 o                         
 -10  -1   9        312.93        348.35        35.04 o                         
  -9  -1   9         55.78         71.83        13.66 o                         
  -8  -1   9         55.70         56.69         3.30 o                         
  -7  -1   9        416.66        399.64        14.88 o                         
  -6  -1   9        219.04        225.85        12.47 o                         
  -5  -1   9        425.03        436.42        19.16 o                         
  -4  -1   9       1564.49       1665.92        47.28 o                         
  -3  -1   9       1214.15       1233.80        43.28 o                         
  -2  -1   9       3102.37       3184.70        88.97 o                         
  -1  -1   9         74.10         78.96         4.31 o                         
   0  -1   9        171.08        160.59         7.98 o                         
   1  -1   9         74.00         55.27         6.39 o                         
   2  -1   9       3383.69       3275.30       136.12 o                         
   3  -1   9       1742.84       1617.74       118.92 o                         
   4  -1   9        761.69        959.46       128.45 o                         
   5  -1   9        198.31        175.13        11.31 o                         
   6  -1   9        269.02        280.77        12.41 o                         
   7  -1   9        254.98        270.90        35.82 o                         
   8  -1   9         58.42         63.11         5.41 o                         
   9  -1   9        129.13        132.22         9.00 o                         
  10  -1   9        371.02        360.45        20.93 o                         
  11  -1   9        545.95        543.47        38.09 o                         
  12  -1   9        228.10        223.61        21.07 o                         
  13  -1   9        121.18        155.37        12.23 o                         
  14  -1   9        104.02        121.63         9.64 o                         
  15  -1   9         72.97        118.22        13.16 o                         
  16  -1   9         25.34         12.45         6.57 o                         
  17  -1   9         11.80         35.60        15.12 o                         
  18  -1   9         19.87         27.10        17.19 o                         
 -19   0   9         33.11         96.66        17.22 o                         
 -18   0   9          1.99         11.02         8.11 o                         
 -17   0   9         35.77         42.14        17.77 o                         
 -16   0   9         47.97         43.55         8.02 o                         
 -15   0   9         62.56         71.34        12.57 o                         
 -14   0   9         66.83         63.34        16.01 o                         
 -13   0   9         79.04         86.87        11.84 o                         
 -12   0   9        131.01        136.41        11.08 o                         
 -11   0   9       1300.26       1378.27        74.52 o                         
 -10   0   9        303.09        255.22        26.86 o                         
  -9   0   9         11.66         27.28         1.95 o                         
  -8   0   9         69.88         88.98         4.29 o                         
  -7   0   9         49.52         58.75         5.34 o                         
  -6   0   9        249.05        245.02         6.98 o                         
  -5   0   9          7.10         15.80         2.01 o                         
  -4   0   9       1506.97       1495.27        34.55 o                         
  -3   0   9       5435.57       5844.29       127.30 o                         
  -2   0   9        486.32        453.41        15.27 o                         
  -1   0   9        597.20        640.91        16.08 o                         
   0   0   9        146.62        175.21         5.74 o                         
   1   0   9        529.50        570.28        19.15 o                         
   2   0   9       1004.08        964.28        58.50 o                         
   3   0   9       5411.21       5836.83       247.17 o                         
   4   0   9       1652.36       1712.59        59.07 o                         
   5   0   9         12.87         19.22         2.25 o                         
   6   0   9        278.80        251.88        12.41 o                         
   7   0   9        116.30        142.40         8.86 o                         
   8   0   9        104.98        110.95         6.59 o                         
   9   0   9         11.82         31.85         4.12 o                         
  10   0   9        476.35        449.29        44.68 o                         
  11   0   9        902.59        941.64        89.01 o                         
  12   0   9         53.12         76.31        17.79 o                         
  13   0   9         49.52         51.58        10.12 o                         
  14   0   9        164.97        188.55        22.82 o                         
  15   0   9         67.86         84.15        16.71 o                         
  16   0   9         19.44         -1.94        11.29 o                         
  17   0   9         83.97         94.78        22.39 o                         
  18   0   9          3.99         -8.18        13.87 o                         
  19   0   9         13.54         12.83        17.89 o                         
 -14   1   9         89.53         69.82        16.20 o                         
 -13   1   9        115.91        107.20        11.02 o                         
 -12   1   9        408.26        407.83        26.69 o                         
 -11   1   9        760.06        781.51        43.64 o                         
 -10   1   9        312.79        313.82        18.26 o                         
  -9   1   9         55.66         46.96         6.65 o                         
  -8   1   9         55.73         52.35         3.60 o                         
  -7   1   9        417.09        443.51        15.62 o                         
  -6   1   9        219.18        232.29        10.44 o                         
  -5   1   9        426.10        437.52        13.07 o                         
  -4   1   9       1565.14       1619.52        44.10 o                         
  -3   1   9       1214.08       1208.30        30.08 o                         
  -2   1   9       3101.16       3231.99        86.73 o                         
  -1   1   9         74.33         79.16         5.91 o                         
   0   1   9        171.37        171.87         5.76 o                         
   1   1   9         74.12         70.51         3.47 o                         
   2   1   9       3382.14       3221.96       228.05 o                         
   3   1   9       1743.40       1750.69        79.12 o                         
   4   1   9        762.23        756.51       116.21 o                         
   5   1   9        198.84        246.19        19.86 o                         
   6   1   9        269.08        217.96        28.04 o                         
   7   1   9        255.48        266.76        24.77 o                         
   8   1   9         58.48         41.04        11.52 o                         
   9   1   9        128.79        138.77        13.72 o                         
  10   1   9        370.92        387.30        23.50 o                         
  11   1   9        546.08        570.29        44.59 o                         
  12   1   9        228.28        260.95        47.10 o                         
  13   1   9        120.89        130.06        24.77 o                         
  14   1   9        103.97        105.01        12.89 o                         
  15   1   9         72.98         77.80        16.04 o                         
  16   1   9         25.30         26.75        12.29 o                         
  17   1   9         11.79          6.72        10.38 o                         
  18   1   9         19.87         11.24        10.40 o                         
 -18   2   9         19.58          1.08         8.82 o                         
 -17   2   9         95.82         94.36        18.45 o                         
 -16   2   9        151.83        128.00        21.46 o                         
 -15   2   9         80.94        123.33        19.85 o                         
 -14   2   9        268.93        325.73        33.37 o                         
 -13   2   9        265.64        270.28        29.18 o                         
 -12   2   9         97.46         69.79        15.62 o                         
 -11   2   9        208.29        229.98        19.75 o                         
 -10   2   9        538.80        526.40        15.54 o                         
  -9   2   9        223.52        216.61        12.88 o                         
  -8   2   9         87.27         56.83         6.74 o                         
  -7   2   9        100.72        100.36         6.40 o                         
  -6   2   9        399.89        370.65        12.05 o                         
  -5   2   9        188.16        196.51         8.70 o                         
  -4   2   9        126.32        128.58         8.54 o                         
  -3   2   9       1227.48       1273.11        34.51 o                         
  -2   2   9         46.41         61.17         4.58 o                         
  -1   2   9        174.88        186.83         7.97 o                         
   0   2   9        291.65        309.85        11.69 o                         
   1   2   9        128.46        152.35        11.63 o                         
   2   2   9         28.06         28.70         3.73 o                         
   3   2   9        553.47        564.93        28.96 o                         
   4   2   9        310.76        337.83        14.94 o                         
   5   2   9        298.79        356.73        17.23 o                         
   6   2   9        369.99        338.42        18.40 o                         
   7   2   9        137.70        138.67         8.78 o                         
   8   2   9         45.55         43.88         5.84 o                         
   9   2   9        385.97        374.48        18.36 o                         
  10   2   9        452.15        405.82        21.19 o                         
  11   2   9        359.59        371.71        20.95 o                         
  12   2   9        163.29        184.89        14.15 o                         
  13   2   9        331.09        377.46        41.15 o                         
  14   2   9        112.26        110.03        26.46 o                         
  16   2   9        138.72        149.36        18.75 o                         
  17   2   9         64.22         36.08        15.29 o                         
  18   2   9         42.78         54.67        14.46 o                         
 -17   3   9         85.54        121.06        18.55 o                         
 -16   3   9         34.54         31.63         9.02 o                         
 -15   3   9        234.33        321.62        36.13 o                         
 -14   3   9         65.26         52.23        11.53 o                         
 -13   3   9        477.22        422.67        39.68 o                         
 -12   3   9        421.03        416.31        47.70 o                         
 -11   3   9         48.69         43.80        10.27 o                         
 -10   3   9        169.38        171.76        17.56 o                         
  -9   3   9        247.68        235.66        14.43 o                         
  -8   3   9        656.70        716.39        30.80 o                         
  -7   3   9        311.41        307.76        15.17 o                         
  -6   3   9        125.30        111.42         8.52 o                         
  -5   3   9        334.57        312.35        14.69 o                         
  -4   3   9        773.45        712.00        22.70 o                         
  -3   3   9         88.79         71.30         5.31 o                         
  -2   3   9        223.18        220.94        15.06 o                         
  -1   3   9        258.71        276.75        14.25 o                         
   0   3   9          0.49          4.71         7.87 o                         
   1   3   9        370.95        357.70        16.04 o                         
   2   3   9        144.28        155.38         8.91 o                         
   3   3   9        199.27        147.98        13.96 o                         
   4   3   9        440.37        442.93        28.53 o                         
   5   3   9        409.28        377.72        29.50 o                         
   6   3   9         66.87         70.16         9.17 o                         
   7   3   9        270.01        249.48        15.16 o                         
   8   3   9        700.52        746.27        32.97 o                         
   9   3   9        206.12        215.47        12.90 o                         
  10   3   9        127.09        126.68        12.44 o                         
  11   3   9         86.29         70.53        12.42 o                         
  12   3   9        573.41        628.67        34.80 o                         
  13   3   9        337.90        293.65        22.20 o                         
  14   3   9         26.74         13.33         7.32 o                         
  15   3   9        203.48        155.32        19.59 o                         
  16   3   9         54.58         98.66        20.50 o                         
  17   3   9         40.77         14.02        13.50 o                         
 -15   4   9         70.35         89.08        17.23 o                         
 -14   4   9         50.44         41.00        13.44 o                         
 -13   4   9         30.90          6.26        10.99 o                         
 -12   4   9         17.08         18.82         7.21 o                         
 -11   4   9         47.02         36.10        13.80 o                         
 -10   4   9         67.02         76.51        11.40 o                         
  -9   4   9        195.57        203.90        16.54 o                         
  -8   4   9        513.62        504.40        22.81 o                         
  -7   4   9        152.67        157.82        15.48 o                         
  -6   4   9         31.08         19.58         7.41 o                         
  -5   4   9        210.16        216.04        14.82 o                         
  -4   4   9         24.56         15.43         7.98 o                         
  -3   4   9        105.14        120.27        16.05 o                         
  -2   4   9         47.43         45.65        12.71 o                         
  -1   4   9        167.04        152.38        16.54 o                         
   0   4   9        235.08        220.17        20.16 o                         
   1   4   9        147.84        147.62        16.12 o                         
   2   4   9         90.44         46.87        11.10 o                         
   3   4   9        154.23        150.47        20.72 o                         
   4   4   9         12.51         38.44        11.08 o                         
   5   4   9        384.64        382.50        21.48 o                         
   6   4   9         49.69         78.08         9.68 o                         
   7   4   9         87.17        112.86        14.56 o                         
   8   4   9        558.98        536.44        26.00 o                         
   9   4   9        221.01        247.25        15.37 o                         
  10   4   9         52.06         51.21         8.72 o                         
  11   4   9         23.40         11.96         8.17 o                         
  12   4   9         14.61         21.34        12.57 o                         
  13   4   9         25.11         40.42        13.08 o                         
  14   4   9         26.37         11.73         6.38 o                         
  15   4   9         74.43         90.38        22.75 o                         
 -13   5   9         44.95         35.02        11.10 o                         
 -12   5   9         72.61         78.82        11.18 o                         
 -11   5   9         49.79         28.74        11.03 o                         
 -10   5   9         63.95         54.08        12.06 o                         
  -9   5   9          4.25          4.30         6.75 o                         
  -8   5   9         89.12        104.03        12.88 o                         
  -7   5   9        115.34        108.54        12.60 o                         
  -6   5   9         25.05         23.45         9.80 o                         
  -5   5   9        122.48        127.49        16.25 o                         
  -4   5   9        107.29        130.55        13.84 o                         
  -3   5   9         77.53        103.71        18.79 o                         
  -2   5   9         42.34         56.59        13.65 o                         
  -1   5   9         37.33         40.26        12.72 o                         
   0   5   9         93.96         88.97        17.93 o                         
   1   5   9         59.24         82.76        15.05 o                         
   2   5   9         80.41         66.72        19.46 o                         
   3   5   9         83.95         86.68        19.35 o                         
   4   5   9        222.79        148.11        20.21 o                         
   5   5   9        114.54         82.25        15.82 o                         
   6   5   9         44.72         56.50        12.77 o                         
   7   5   9         71.44        118.91        19.81 o                         
   8   5   9         67.38         29.42        12.57 o                         
   9   5   9          6.86          5.11        12.23 o                         
  10   5   9        107.56        142.81        36.71 o                         
  11   5   9        119.39        138.58        19.37 o                         
  12   5   9         68.11         73.94        11.54 o                         
  13   5   9         27.12         24.86        25.94 o                         
 -10   6   9        103.05         97.49        23.71 o                         
  -9   6   9         10.01         14.92        10.34 o                         
  -8   6   9         55.46         79.26        12.51 o                         
  -7   6   9         45.92         58.05        10.87 o                         
  -6   6   9         14.23          3.76        10.81 o                         
  -5   6   9         31.99         41.34        11.70 o                         
  -4   6   9         65.48         28.93        19.68 o                         
  -3   6   9         16.59         25.33        21.09 o                         
  -2   6   9         92.06         85.15        17.42 o                         
  -1   6   9         70.42         41.47        13.89 o                         
   0   6   9         38.58         19.91        22.54 o                         
   1   6   9         43.03         95.53        24.66 o                         
   2   6   9         55.32         98.57        18.24 o                         
   3   6   9         39.47         38.52        16.20 o                         
   4   6   9         47.62         83.09        26.94 o                         
   5   6   9         16.91         28.02        15.66 o                         
   6   6   9         12.91         64.54        16.92 o                         
   7   6   9         40.47         45.09        10.87 o                         
   8   6   9         23.97         71.95        18.25 o                         
   9   6   9          4.44         19.02        10.98 o                         
  10   6   9         43.03         35.69        15.82 o                         
  -4   7   9         21.41         68.14        21.52 o                         
  -3   7   9         97.08        122.49        28.65 o                         
  -2   7   9         51.89         40.40        31.13 o                         
  -1   7   9         33.85         59.67        19.37 o                         
   0   7   9         19.22         54.43        25.43 o                         
   1   7   9         25.82         54.28        33.81 o                         
   2   7   9         44.47         48.91        36.43 o                         
   3   7   9         79.02         74.73        20.85 o                         
   4   7   9         40.88         25.84        22.34 o                         
  -2  -7  10         28.09         -8.74        15.83 o                         
  -1  -7  10         21.78         54.90        28.64 o                         
   0  -7  10          9.89         -1.96        12.65 o                         
   1  -7  10         31.29         36.55        17.55 o                         
   2  -7  10         30.33         64.13        18.04 o                         
  -9  -6  10         27.42         44.49        19.07 o                         
  -8  -6  10         40.72         59.01        23.36 o                         
  -7  -6  10         40.07         87.73        22.45 o                         
  -6  -6  10         33.77         38.18        16.91 o                         
  -5  -6  10         28.55         43.21        19.34 o                         
  -4  -6  10        149.02        136.96        24.56 o                         
  -3  -6  10         31.37         34.98        13.74 o                         
  -2  -6  10        125.38         80.86        20.95 o                         
  -1  -6  10        103.68         71.49        14.53 o                         
   0  -6  10        185.95        142.29        18.62 o                         
   1  -6  10         76.99         84.32        15.73 o                         
   2  -6  10        106.74        136.65        29.24 o                         
   3  -6  10         18.34          5.28        10.96 o                         
   4  -6  10         76.29         60.37        18.93 o                         
   5  -6  10         24.64         10.37        10.80 o                         
   6  -6  10         43.28         53.53        13.88 o                         
   7  -6  10         31.41         44.50        15.28 o                         
   8  -6  10         21.51         55.07        15.40 o                         
   9  -6  10         52.50         54.45        15.84 o                         
 -13  -5  10         80.99         60.29        18.78 o                         
 -12  -5  10         17.87         15.22        14.56 o                         
 -11  -5  10         17.14         33.91        18.59 o                         
 -10  -5  10         61.09         88.08        20.86 o                         
  -9  -5  10         35.88         41.14        17.83 o                         
  -8  -5  10         56.52         29.32        14.41 o                         
  -7  -5  10        159.75        188.84        32.58 o                         
  -6  -5  10         17.73          3.13        12.02 o                         
  -5  -5  10         24.04         28.48        12.45 o                         
  -4  -5  10         20.34         13.46        11.07 o                         
  -3  -5  10        136.92        130.55        15.45 o                         
  -2  -5  10        159.08        161.97        20.79 o                         
  -1  -5  10         85.37        115.25        16.08 o                         
   0  -5  10        228.33        203.71        21.14 o                         
   1  -5  10        149.82        150.21        23.52 o                         
   2  -5  10        204.49        144.42        15.50 o                         
   3  -5  10        211.44        213.54        21.47 o                         
   4  -5  10         47.70         47.68        13.66 o                         
   5  -5  10         58.70         85.09        13.94 o                         
   6  -5  10         40.06         34.14        10.45 o                         
   7  -5  10        111.13        113.25        17.57 o                         
   8  -5  10         28.58         47.97        14.42 o                         
   9  -5  10         39.76         24.46        21.09 o                         
  10  -5  10         94.65         91.99        17.10 o                         
  11  -5  10         16.11         14.44        20.83 o                         
  12  -5  10         31.00         38.40        23.41 o                         
  13  -5  10        108.13        176.41        35.42 o                         
 -15  -4  10          8.16         25.34        12.60 o                         
 -14  -4  10         94.73        149.78        20.08 o                         
 -13  -4  10         57.68         64.46         8.65 o                         
 -12  -4  10         79.65         71.89        13.91 o                         
 -11  -4  10          0.74         14.55         7.14 o                         
 -10  -4  10         52.82         42.44        14.33 o                         
  -9  -4  10         39.81         36.71        14.83 o                         
  -8  -4  10        170.21        135.45        20.74 o                         
  -7  -4  10        232.11        220.19        22.62 o                         
  -6  -4  10        166.45        171.72        24.99 o                         
  -5  -4  10         46.90         44.47        10.69 o                         
  -4  -4  10        326.94        320.55        22.73 o                         
  -3  -4  10         82.65        101.06        13.92 o                         
  -2  -4  10         94.83         66.10        12.41 o                         
  -1  -4  10        167.51        202.73        17.17 o                         
   0  -4  10        138.39        133.17        12.41 o                         
   1  -4  10        415.94        427.02        25.79 o                         
   2  -4  10         70.74         44.97        10.72 o                         
   3  -4  10        155.00        150.14        15.59 o                         
   4  -4  10        178.80        216.33        33.66 o                         
   5  -4  10         68.69         43.76        12.27 o                         
   7  -4  10        289.93        269.29        34.24 o                         
   8  -4  10        153.69        136.19        25.72 o                         
   9  -4  10         67.57         20.78         8.97 o                         
  10  -4  10         51.14         53.18        12.14 o                         
  11  -4  10          0.50          7.63        15.85 o                         
  12  -4  10        146.09        113.62        20.28 o                         
  13  -4  10         45.89         60.06        21.94 o                         
  14  -4  10         65.67         38.61        23.53 o                         
  15  -4  10          9.99          1.80        17.02 o                         
 -16  -3  10         26.03          7.84         9.38 o                         
 -15  -3  10         14.80          8.00         4.73 o                         
 -14  -3  10         56.00         47.04        10.00 o                         
 -13  -3  10         90.99        103.90        11.29 o                         
 -12  -3  10        382.49        372.26        22.14 o                         
 -11  -3  10        115.64        149.93        12.65 o                         
 -10  -3  10         24.20         15.64         9.11 o                         
  -9  -3  10        135.17        142.80        16.43 o                         
  -8  -3  10        239.74        288.59        23.18 o                         
  -7  -3  10        312.80        347.10        21.11 o                         
  -6  -3  10         48.48         30.36         9.95 o                         
  -5  -3  10        297.16        258.31        15.38 o                         
  -4  -3  10        144.19        150.25        11.74 o                         
  -3  -3  10         24.92         39.44         6.44 o                         
  -2  -3  10         69.35         67.97         7.49 o                         
  -1  -3  10         26.86         36.17        11.19 o                         
   0  -3  10        414.87        408.82        25.79 o                         
   1  -3  10         47.71         32.15        11.91 o                         
   2  -3  10        102.34        110.99        13.03 o                         
   3  -3  10         26.80         23.95         7.79 o                         
   4  -3  10        223.59        196.90        16.45 o                         
   5  -3  10        213.26        181.10        20.53 o                         
   6  -3  10        102.76        126.29        21.69 o                         
   7  -3  10        393.47        379.67        23.83 o                         
   8  -3  10        191.98        209.18        19.03 o                         
   9  -3  10        266.12        302.38        52.38 o                         
  10  -3  10         57.23         62.89        10.81 o                         
  11  -3  10        184.43        106.04        22.06 o                         
  12  -3  10        272.58        254.65        48.14 o                         
  13  -3  10         90.78         86.51        13.94 o                         
  14  -3  10        101.81        143.90        33.40 o                         
  15  -3  10         22.91         41.84        21.20 o                         
  16  -3  10         14.13         43.04        17.23 o                         
 -18  -2  10         33.86         25.44         9.99 o                         
 -17  -2  10        106.87        123.63        14.20 o                         
 -16  -2  10        128.26         79.21        15.51 o                         
 -15  -2  10         66.25         81.55        11.12 o                         
 -14  -2  10         33.02         49.05         6.84 o                         
 -13  -2  10        279.01        261.10        23.92 o                         
 -12  -2  10        214.17        227.03        24.38 o                         
 -11  -2  10        187.18        180.35        20.99 o                         
 -10  -2  10        334.67        350.62        20.68 o                         
  -9  -2  10        149.65        125.47         7.65 o                         
  -8  -2  10        876.20        976.71        43.38 o                         
  -7  -2  10        372.57        456.72        22.98 o                         
  -6  -2  10        266.29        277.51        18.60 o                         
  -5  -2  10        219.56        226.28        11.29 o                         
  -4  -2  10        424.74        426.88        19.09 o                         
  -3  -2  10        281.43        259.33        16.56 o                         
  -2  -2  10        874.70        815.69        41.07 o                         
  -1  -2  10        312.06        330.99        16.47 o                         
   0  -2  10        168.72        154.96         9.89 o                         
   1  -2  10        299.03        365.48        26.34 o                         
   2  -2  10        848.53        820.88        41.21 o                         
   3  -2  10        307.48        306.62        22.63 o                         
   4  -2  10        394.37        388.24        27.01 o                         
   5  -2  10        270.60        243.10        15.86 o                         
   6  -2  10        294.79        298.30        37.11 o                         
   7  -2  10        542.19        532.27        24.57 o                         
   8  -2  10       1377.81       1281.13        59.63 o                         
   9  -2  10        190.51        172.46        15.33 o                         
  10  -2  10        430.50        396.92        42.12 o                         
  11  -2  10        103.12        121.29        18.58 o                         
  12  -2  10        152.19        120.21        18.63 o                         
  13  -2  10        272.95        277.60        22.71 o                         
  14  -2  10         15.12         16.63         6.02 o                         
  15  -2  10         39.91         38.25         9.11 o                         
  16  -2  10        222.72        286.95        30.80 o                         
  17  -2  10         67.64         69.45        22.98 o                         
  18  -2  10         31.88         21.24        19.36 o                         
 -18  -1  10         43.11         32.04         8.75 o                         
 -17  -1  10         16.13          7.91         8.16 o                         
 -16  -1  10         60.92         43.74        13.74 o                         
 -15  -1  10         51.31         59.07        13.38 o                         
 -14  -1  10        234.74        231.18        17.09 o                         
 -13  -1  10         67.50         74.36         9.71 o                         
 -12  -1  10        144.20        135.88        10.59 o                         
 -11  -1  10        336.71        339.35        15.04 o                         
 -10  -1  10        165.90        178.60        11.39 o                         
  -9  -1  10        449.07        457.36        16.87 o                         
  -8  -1  10        191.12        185.72         7.43 o                         
  -7  -1  10        259.17        250.01        13.09 o                         
  -6  -1  10        166.90        156.97         8.24 o                         
  -5  -1  10        351.31        352.92        14.71 o                         
  -4  -1  10       1550.83       1614.32        59.10 o                         
  -3  -1  10       1633.92       1629.69        47.00 o                         
  -2  -1  10        433.03        445.04        15.60 o                         
  -1  -1  10       1053.53       1073.19        32.23 o                         
   0  -1  10        461.01        487.79        15.83 o                         
   1  -1  10        996.97        995.97        37.49 o                         
   2  -1  10        318.82        331.09        17.34 o                         
   3  -1  10       1660.73       1638.18        70.91 o                         
   4  -1  10       1524.41       1519.84        55.73 o                         
   5  -1  10        296.04        324.03        13.80 o                         
   6  -1  10        226.18        241.35        15.90 o                         
   7  -1  10        343.98        329.06        22.55 o                         
   8  -1  10         84.48         67.35         7.48 o                         
   9  -1  10        504.69        506.22        21.04 o                         
  10  -1  10        218.33        230.37        12.12 o                         
  11  -1  10        380.78        383.07        20.22 o                         
  12  -1  10         87.33         79.06        13.45 o                         
  13  -1  10         56.31         35.31         7.54 o                         
  14  -1  10        195.91        171.96        17.58 o                         
  15  -1  10         55.39         55.06         9.52 o                         
  16  -1  10         53.36         54.85         8.75 o                         
  17  -1  10         27.17         19.84        14.46 o                         
  18  -1  10         28.58         20.48        17.02 o                         
 -18   0  10          1.65         12.79        11.91 o                         
 -17   0  10        150.44        199.05        31.30 o                         
 -16   0  10        129.26        161.60        26.81 o                         
 -15   0  10         53.10         47.32        14.31 o                         
 -14   0  10         69.98         48.80         9.32 o                         
 -13   0  10        101.41         99.96        10.73 o                         
 -12   0  10          7.58         -2.38         6.06 o                         
 -11   0  10        354.99        403.39        30.09 o                         
 -10   0  10         76.80        108.69        11.37 o                         
  -9   0  10        906.21        897.68        29.77 o                         
  -8   0  10        102.75        101.45         5.82 o                         
  -7   0  10        141.09        166.32         7.19 o                         
  -6   0  10          7.01          6.85         2.04 o                         
  -5   0  10        190.64        200.88         7.84 o                         
  -4   0  10        109.56        118.60         4.21 o                         
  -3   0  10       1694.39       1779.03        44.80 o                         
  -2   0  10        109.30        111.96         4.28 o                         
  -1   0  10         69.53         64.42         3.79 o                         
   0   0  10       1548.41       1717.75        55.36 o                         
   1   0  10         28.21         20.14         4.71 o                         
   2   0  10        137.52        168.04        12.83 o                         
   3   0  10       1020.06       1068.74       108.56 o                         
   4   0  10         44.94         46.19         3.38 o                         
   5   0  10         79.60         77.23         6.58 o                         
   6   0  10         16.37         17.56         3.67 o                         
   7   0  10         82.04         82.56         8.02 o                         
   8   0  10        146.38        143.69         9.87 o                         
   9   0  10        862.33        848.17        35.62 o                         
  10   0  10         84.19        108.58        11.02 o                         
  11   0  10        142.08        137.04        27.04 o                         
  12   0  10         18.66         17.95         7.58 o                         
  13   0  10        103.26         98.76        16.42 o                         
  14   0  10        117.10        126.13        25.96 o                         
  15   0  10         27.55          1.73        11.55 o                         
  16   0  10         60.25         48.68        23.10 o                         
  17   0  10        125.72        126.14        20.55 o                         
  18   0  10          2.61          2.68        12.49 o                         
 -15   1  10         51.33         14.82        11.08 o                         
 -14   1  10        234.84        246.71        17.04 o                         
 -13   1  10         67.66        113.77        14.83 o                         
 -12   1  10        144.26        137.01        13.42 o                         
 -11   1  10        336.72        356.24        28.15 o                         
 -10   1  10        166.12        175.06        10.91 o                         
  -9   1  10        449.66        484.31        17.49 o                         
  -8   1  10        191.36        196.11         8.86 o                         
  -7   1  10        258.95        237.17        11.18 o                         
  -6   1  10        166.39        169.36         8.96 o                         
  -5   1  10        351.27        362.13        11.50 o                         
  -4   1  10       1550.99       1610.86        41.03 o                         
  -3   1  10       1633.46       1658.02        41.92 o                         
  -2   1  10        433.49        446.62        14.78 o                         
  -1   1  10       1054.46       1077.65        27.74 o                         
   0   1  10        461.82        499.23        14.44 o                         
   1   1  10        996.75       1062.75        31.29 o                         
   2   1  10        319.25        369.37        35.35 o                         
   3   1  10       1661.12       1689.78        85.24 o                         
   4   1  10       1524.77       1580.36        68.15 o                         
   5   1  10        296.02        327.80        20.23 o                         
   6   1  10        225.62        193.28        33.03 o                         
   7   1  10        343.64        323.83        31.81 o                         
   8   1  10         84.60         75.59        21.94 o                         
   9   1  10        505.21        515.32        27.41 o                         
  10   1  10        218.39        213.88        15.36 o                         
  11   1  10        380.86        400.30        35.69 o                         
  12   1  10         87.44         95.20        18.62 o                         
  13   1  10         56.39         47.96        12.02 o                         
  14   1  10        195.93        223.69        23.98 o                         
  15   1  10         55.45         44.15        13.31 o                         
  16   1  10         53.20         92.49        14.91 o                         
  17   1  10         27.14         53.19        13.84 o                         
  18   1  10         28.48         28.47        12.35 o                         
 -18   2  10         33.83         -2.21         9.57 o                         
 -17   2  10        106.63         86.65        15.21 o                         
 -16   2  10        127.88        102.71        23.37 o                         
 -15   2  10         66.48        107.71        18.49 o                         
 -14   2  10         33.02         42.01         8.43 o                         
 -13   2  10        279.26        321.78        29.36 o                         
 -12   2  10        214.27        180.84        26.65 o                         
 -11   2  10        187.18        185.02        12.58 o                         
 -10   2  10        334.31        340.95        14.55 o                         
  -9   2  10        149.98        109.78         7.36 o                         
  -8   2  10        875.69        918.96        44.03 o                         
  -7   2  10        371.89        369.67        14.68 o                         
  -6   2  10        265.99        265.41        10.30 o                         
  -5   2  10        219.43        202.06        13.60 o                         
  -4   2  10        424.83        391.08        12.36 o                         
  -3   2  10        281.12        301.65        14.15 o                         
  -2   2  10        874.51        889.36        24.51 o                         
  -1   2  10        312.42        363.89        12.59 o                         
   0   2  10        168.78        177.85         9.82 o                         
   1   2  10        299.79        315.03        15.35 o                         
   2   2  10        848.79        910.43        41.96 o                         
   3   2  10        307.41        374.44        25.70 o                         
   4   2  10        394.64        409.79        32.07 o                         
   5   2  10        270.29        276.90        11.76 o                         
   6   2  10        294.34        262.19        20.47 o                         
   7   2  10        541.13        587.89        24.51 o                         
   8   2  10       1377.24       1353.32        53.22 o                         
   9   2  10        190.77        191.99        15.91 o                         
  10   2  10        430.11        445.71        25.95 o                         
  11   2  10        103.20         87.99        13.10 o                         
  12   2  10        152.31         92.97        19.69 o                         
  13   2  10        273.33        298.45        29.96 o                         
  14   2  10         15.14          8.68        22.21 o                         
  15   2  10         40.04         14.64        10.78 o                         
  16   2  10        222.35        211.75        27.36 o                         
  17   2  10         67.39         62.12        17.65 o                         
  18   2  10         31.80         33.96        12.78 o                         
 -17   3  10         18.40          1.92        10.83 o                         
 -16   3  10         25.95         44.39        13.84 o                         
 -15   3  10         14.79          1.62         8.68 o                         
 -14   3  10         55.95         42.72        15.07 o                         
 -13   3  10         90.81         69.89        14.68 o                         
 -12   3  10        382.70        317.75        29.04 o                         
 -11   3  10        115.76         56.21         9.23 o                         
 -10   3  10         24.29         24.94         8.26 o                         
  -9   3  10        135.20        143.55        16.72 o                         
  -8   3  10        240.02        287.41        15.26 o                         
  -7   3  10        312.63        301.13        14.62 o                         
  -6   3  10         48.36         54.77         5.08 o                         
  -5   3  10        297.37        267.65        11.10 o                         
  -4   3  10        144.19        133.31         6.80 o                         
  -3   3  10         25.01         29.96         4.34 o                         
  -2   3  10         69.65         81.55         6.35 o                         
  -1   3  10         26.88          5.24         7.09 o                         
   0   3  10        414.41        426.63        18.65 o                         
   1   3  10         47.69         68.45         6.47 o                         
   2   3  10        102.76        128.57         8.12 o                         
   3   3  10         26.82         36.71         9.17 o                         
   4   3  10        223.67        221.55         9.86 o                         
   5   3  10        213.58        207.48        11.50 o                         
   6   3  10        102.49        129.13        10.34 o                         
   7   3  10        393.10        457.81        31.31 o                         
   8   3  10        191.98        202.48        12.72 o                         
   9   3  10        266.00        243.57        16.26 o                         
  10   3  10         57.49         58.44         9.19 o                         
  11   3  10        184.36        207.84        13.35 o                         
  12   3  10        272.48        236.25        23.86 o                         
  13   3  10         90.61         87.19         8.79 o                         
  14   3  10        101.72        109.69         9.85 o                         
  15   3  10         22.78         14.75        12.34 o                         
  16   3  10         14.09         38.23        14.55 o                         
  17   3  10         32.56         52.83        19.72 o                         
 -15   4  10          8.15         -0.45         8.19 o                         
 -14   4  10         94.88         96.57        16.00 o                         
 -13   4  10         57.70         58.72        16.21 o                         
 -12   4  10         79.41         29.40        18.47 o                         
 -11   4  10          0.74          7.66         7.78 o                         
 -10   4  10         52.79         40.93        11.76 o                         
  -9   4  10         39.85         60.18         9.96 o                         
  -8   4  10        169.94        183.80        13.20 o                         
  -7   4  10        232.04        255.09        15.79 o                         
  -6   4  10        166.16        183.98        14.17 o                         
  -5   4  10         47.06         58.34        10.55 o                         
  -4   4  10        327.12        338.84        18.96 o                         
  -3   4  10         82.88         54.31        10.73 o                         
  -2   4  10         94.89        103.93        22.37 o                         
  -1   4  10        167.53        180.23        22.70 o                         
   0   4  10        138.51        165.13        17.05 o                         
   1   4  10        416.00        411.03        28.25 o                         
   2   4  10         70.78         77.59        15.90 o                         
   3   4  10        155.45        201.50        37.46 o                         
   4   4  10        178.93        111.15        21.54 o                         
   5   4  10         68.87         73.04         9.15 o                         
   6   4  10         90.65        109.72        10.36 o                         
   7   4  10        289.67        313.66        21.55 o                         
   8   4  10        153.40        163.78        13.07 o                         
   9   4  10         67.59         38.30        12.59 o                         
  10   4  10         51.08         47.08         9.09 o                         
  11   4  10          0.50         13.47        20.46 o                         
  12   4  10        145.72        151.09        14.11 o                         
  13   4  10         46.00         85.81        20.20 o                         
  14   4  10         65.74         38.10        23.65 o                         
  15   4  10          9.94         18.18        12.21 o                         
 -13   5  10         81.12         88.87        15.92 o                         
 -12   5  10         17.86          0.41         7.21 o                         
 -11   5  10         17.13         -0.42         6.89 o                         
 -10   5  10         61.03         47.91        11.57 o                         
  -9   5  10         35.97         45.11        12.85 o                         
  -8   5  10         56.67         49.44        12.22 o                         
  -7   5  10        159.60        182.56        15.30 o                         
  -6   5  10         17.75         30.42         8.56 o                         
  -5   5  10         23.97         25.92        16.65 o                         
  -4   5  10         20.38         20.34         7.69 o                         
  -3   5  10        137.11         72.52        21.00 o                         
  -2   5  10        159.26         98.47        16.08 o                         
  -1   5  10         85.34        109.07        24.59 o                         
   0   5  10        228.35        204.19        19.90 o                         
   1   5  10        149.83        136.75        19.02 o                         
   2   5  10        204.79        171.25        19.15 o                         
   3   5  10        211.72        235.68        21.03 o                         
   4   5  10         47.73         38.58        23.15 o                         
   5   5  10         58.57         59.18        17.46 o                         
   6   5  10         40.04          8.05        17.91 o                         
   7   5  10        110.96        118.82        14.36 o                         
   8   5  10         28.62         40.92        13.19 o                         
   9   5  10         39.78         34.74         8.98 o                         
  10   5  10         94.41         82.06        10.15 o                         
  11   5  10         16.13         32.41        13.78 o                         
  12   5  10         31.00         20.16        33.88 o                         
  -9   6  10         27.50         -1.02         9.23 o                         
  -8   6  10         40.74         37.98        10.29 o                         
  -7   6  10         39.82         72.12        12.13 o                         
  -6   6  10         33.72         19.83         8.87 o                         
  -5   6  10         28.57         22.77        11.32 o                         
  -4   6  10        148.78        147.29        24.53 o                         
  -3   6  10         31.40         36.64        14.37 o                         
  -2   6  10        125.38        127.70        18.96 o                         
  -1   6  10        103.59        129.77        20.84 o                         
   0   6  10        185.88        156.53        22.45 o                         
   1   6  10         77.01         63.86        20.52 o                         
   2   6  10        106.63        125.06        21.33 o                         
   3   6  10         18.38         13.54        20.28 o                         
   4   6  10         76.16         85.38        15.14 o                         
   5   6  10         24.63         28.21        10.36 o                         
   6   6  10         43.20         90.02        17.60 o                         
   7   6  10         31.30         15.09         9.71 o                         
   8   6  10         21.56         10.51        12.04 o                         
   9   6  10         52.43         70.37        19.42 o                         
  -2   7  10         28.05         84.77        33.28 o                         
  -1   7  10         21.82         27.79        27.34 o                         
   0   7  10          9.92         55.34        24.61 o                         
   1   7  10         31.32          6.00        30.25 o                         
   2   7  10         30.20         18.24        18.98 o                         
  -9  -6  11         16.45         13.02        12.28 o                         
  -8  -6  11         76.74         71.33        19.38 o                         
  -7  -6  11         87.70         58.26        25.73 o                         
  -5  -6  11         21.01        -16.93        16.93 o                         
  -4  -6  11         33.29         33.68        15.14 o                         
  -3  -6  11          9.08        -12.45        12.45 o                         
  -2  -6  11        187.90        155.55        18.92 o                         
  -1  -6  11        211.00        270.55        26.61 o                         
   0  -6  11        154.39        150.99        18.76 o                         
   1  -6  11        188.30        133.67        24.12 o                         
   2  -6  11        101.71         65.43        12.99 o                         
   3  -6  11         13.14         -5.71        12.02 o                         
   4  -6  11         29.94         35.63        14.31 o                         
   5  -6  11         17.82         29.07        21.69 o                         
   6  -6  11         26.81         38.60        12.69 o                         
   7  -6  11         53.53         56.61        20.47 o                         
   8  -6  11        116.08        107.55        24.59 o                         
 -12  -5  11        127.68        127.47        20.20 o                         
 -11  -5  11         53.02         32.75        11.69 o                         
 -10  -5  11         73.47        102.25        19.02 o                         
  -9  -5  11         64.95         82.13        21.16 o                         
  -8  -5  11         93.06         90.97        20.70 o                         
  -7  -5  11         90.18        101.92        20.25 o                         
  -6  -5  11         37.15         10.19        13.96 o                         
  -5  -5  11         67.65         58.35        17.86 o                         
  -4  -5  11         37.80         44.34        10.51 o                         
  -3  -5  11         48.48         28.98        24.33 o                         
  -2  -5  11        159.76        146.68        29.40 o                         
  -1  -5  11        336.10        266.49        22.29 o                         
   0  -5  11        102.07         72.47        16.51 o                         
   1  -5  11        135.86        214.28        23.52 o                         
   2  -5  11         89.58         96.01        12.58 o                         
   3  -5  11         30.80         39.54        11.89 o                         
   4  -5  11         16.35          7.48        16.70 o                         
   5  -5  11         96.48        119.50        18.41 o                         
   6  -5  11         39.44         27.92        11.32 o                         
   7  -5  11         48.44         55.45        17.99 o                         
   8  -5  11         63.81         70.50        13.57 o                         
   9  -5  11         30.67         30.21        13.26 o                         
  10  -5  11        168.37        189.80        21.17 o                         
  11  -5  11         74.26         48.27        24.64 o                         
  12  -5  11         62.68         22.50        18.98 o                         
 -15  -4  11         33.35         42.57        14.75 o                         
 -14  -4  11         21.25         16.75         8.14 o                         
 -13  -4  11        133.00        124.41        21.27 o                         
 -12  -4  11        160.37        165.43        15.97 o                         
 -11  -4  11        129.22        160.94        12.60 o                         
 -10  -4  11         61.27         64.90        17.03 o                         
  -9  -4  11         88.50         53.53        16.32 o                         
  -8  -4  11        128.28        107.04        18.18 o                         
  -7  -4  11        173.79        211.39        24.34 o                         
  -6  -4  11        253.65        308.44        21.82 o                         
  -5  -4  11         39.70         37.24         8.54 o                         
  -4  -4  11        206.49        229.94        26.33 o                         
  -3  -4  11        101.06         97.33        13.90 o                         
  -2  -4  11        252.17        229.50        19.25 o                         
  -1  -4  11         66.95         53.37        11.80 o                         
   0  -4  11         42.37         33.08        18.44 o                         
   1  -4  11        141.07        136.02        18.32 o                         
   2  -4  11        125.64         69.66        14.03 o                         
   3  -4  11         65.00         61.10        11.60 o                         
   4  -4  11        381.97        326.92        29.45 o                         
   5  -4  11         21.11         24.12        10.43 o                         
   6  -4  11        367.15        316.02        21.50 o                         
   7  -4  11        113.70        123.04        15.87 o                         
   8  -4  11         87.11         84.55        14.37 o                         
   9  -4  11         38.62         55.34        13.51 o                         
  10  -4  11         39.10         68.60        13.23 o                         
  11  -4  11         93.06        110.44        18.52 o                         
  12  -4  11        225.07        227.40        31.08 o                         
  13  -4  11         57.86         -2.06        10.40 o                         
  14  -4  11         47.90         93.57        26.69 o                         
 -16  -3  11         82.32         67.83        12.42 o                         
 -15  -3  11         73.22         39.52        15.99 o                         
 -14  -3  11         59.66         50.87         8.11 o                         
 -13  -3  11        138.48        132.17        11.89 o                         
 -12  -3  11         52.61         56.03        10.37 o                         
 -11  -3  11         92.82         88.12        10.95 o                         
 -10  -3  11        196.75        214.99        19.09 o                         
  -9  -3  11         53.97         58.65        11.14 o                         
  -8  -3  11        163.61        161.02        18.87 o                         
  -7  -3  11        252.55        307.26        44.19 o                         
  -6  -3  11        128.10        133.24        11.83 o                         
  -5  -3  11        510.79        543.11        25.87 o                         
  -4  -3  11         79.76         78.53        17.21 o                         
  -3  -3  11        269.23        279.20        18.17 o                         
  -2  -3  11        270.05        276.40        36.51 o                         
  -1  -3  11        152.98        148.14        12.37 o                         
   0  -3  11         37.74         45.17         8.62 o                         
   1  -3  11        180.98        200.82        13.88 o                         
   2  -3  11        156.93        158.65        30.07 o                         
   3  -3  11        258.82        249.04        17.84 o                         
   4  -3  11        186.56        190.78        24.24 o                         
   5  -3  11        476.13        480.83        25.84 o                         
   6  -3  11        179.17        160.84        28.49 o                         
   7  -3  11        492.36        439.41        28.14 o                         
   8  -3  11        147.84        153.61        14.82 o                         
   9  -3  11         37.57         40.21        10.17 o                         
  10  -3  11        108.90        127.77        14.87 o                         
  11  -3  11        180.07        164.12        21.39 o                         
  12  -3  11         36.28         46.07        11.06 o                         
  13  -3  11        185.24        120.82        22.40 o                         
  14  -3  11         26.24         18.14        17.19 o                         
  15  -3  11         46.97         48.14        22.18 o                         
  16  -3  11         87.34         73.81        22.27 o                         
 -17  -2  11         12.83         31.07         9.18 o                         
 -16  -2  11         76.63         47.81        15.32 o                         
 -15  -2  11         64.21         41.49        17.56 o                         
 -14  -2  11        157.13        181.99        20.71 o                         
 -13  -2  11         58.22         45.65         6.85 o                         
 -12  -2  11        223.17        222.65        15.93 o                         
 -11  -2  11        113.83        116.92        10.43 o                         
 -10  -2  11        791.77        765.47        78.42 o                         
  -9  -2  11        422.60        478.18        31.98 o                         
  -8  -2  11        834.34        796.41        31.20 o                         
  -7  -2  11        449.78        467.66        23.74 o                         
  -6  -2  11        142.18        116.17        26.61 o                         
  -5  -2  11        349.62        371.05        22.57 o
[truncated: 268,354 more chars]
